# Supplementary material for: Genome Evolution of Bartonellaceae Symbionts of Ants at the Opposite Ends of the Trophic Scale
Source: Genome Biol Evol. 2018 Jul 2;10(7):1687–704. doi: 10.1093/gbe/evy126 (PMC6044324; doi:10.1093/gbe/evy126)
Supplement: Supplementary Data [file evy126_suppl.zip]

Archive with 5 entries (5 files):
- SI.pdf
- Table S6 SCO list.xlsx
- Tables S12 autotransporter.xlsx
- Tables S8.xlsx
- Tables S9.xlsx
