# Supplementary material for: Genome Evolution of Bartonellaceae Symbionts of Ants at the Opposite Ends of the Trophic Scale
Source: Genome Biol Evol. 2018 Jul 2;10(7):1687–704. doi: 10.1093/gbe/evy126 (PMC6044324; doi:10.1093/gbe/evy126)
Supplement: Supplementary Data [file evy126_suppl.zip › Table S6 SCO list.xlsx]

## Sheet: Sheet1
Table S6. Proteins used in the concatenated proteins tree.
OrthoMCL family	Accession number	Species
BaO9_0107	WP_010970595.1	Agrobacterium tumefasciens
BaO9_0107	WP_015397507.1	Bartonella australis
BaO9_0107	WP_077990542.1	Bartonella apis strain122
BaO9_0107	WP_077970048.1	Bartonella apis strain178
BaO9_0107	WP_077970048.1	Bartonella apis strain244
BaO9_0107	WP_005768069.1	Bartonella bacilliformis
BaO9_0107	WP_006590055.1	Bartonella bacilliformis
BaO9_0107	WP_013544466.1	Bartonella clarridgeiae
BaO9_0107	WP_012754523.1	Bartonella grahamii
BaO9_0107	WP_011180061.1	Bartonella australis
BaO9_0107	WP_011083468.1	Bradyrhizobium japonicum
BaO9_0107	WP_002965136.1	Brucella melitensis
BaO9_0107	WP_012230432.1	Bartonella tribocorum
BaO9_0107	WP_008038186	Bartonella tamiae strain 239
BaO9_0107	WP_010704590.1	Bartonella vinsonii
BaO9_0107	AQS42271.1	Ca. Tokpelaia hoelldobblerii
BaO9_0107	JSC085_contig_1_565	Dolichoderus spp. symbiont JSC085
BaO9_0107	JSC161_contig_1_377	Dolichoderus spp. symbiont JSC161
BaO9_0107	JSC188_contig_7_69	Dolichoderus spp. symbiont JSC188
BaO9_0107	JSC189_contig_11_47	Dolichoderus spp. symbiont JSC189
BaO9_0107	WP_010703251.1	Bartonella schoenbuchensis
BaO9_0107	WP_010912514.1	Mesorhizobium loti
BaO9_0107	WP_010657658.1	Ochrobactrum anthropi
BaO9_0107	WP_010968288.1	Sinorhizobium meliloti
BaO9_0108	WP_035258064.1	Agrobacterium tumefasciens
BaO9_0108	WP_015397509.1	Bartonella australis
BaO9_0108	WP_077990545.1	Bartonella apis strain122
BaO9_0108	WP_077970052.1	Bartonella apis strain178
BaO9_0108	WP_077970052.1	Bartonella apis strain244
BaO9_0108	WP_005768063.1	Bartonella bacilliformis
BaO9_0108	WP_006590057.1	Bartonella bacilliformis
BaO9_0108	WP_013544468.1	Bartonella clarridgeiae
BaO9_0108	WP_012754525.1	Bartonella grahamii
BaO9_0108	WP_011180063.1	Bartonella australis
BaO9_0108	NP_767282.1	Bradyrhizobium japonicum
BaO9_0108	WP_004684538.1	Brucella melitensis
BaO9_0108	WP_012230436.1	Bartonella tribocorum
BaO9_0108	WP_008038188	Bartonella tamiae strain 239
BaO9_0108	WP_010704592.1	Bartonella vinsonii
BaO9_0108	AQS42269.1	Ca. Tokpelaia hoelldobblerii
BaO9_0108	JSC085_contig_1_569	Dolichoderus spp. symbiont JSC085
BaO9_0108	JSC161_contig_1_376	Dolichoderus spp. symbiont JSC161
BaO9_0108	JSC188_contig_7_47	Dolichoderus spp. symbiont JSC188
BaO9_0108	JSC189_contig_11_46	Dolichoderus spp. symbiont JSC189
BaO9_0108	WP_010703253.1	Bartonella schoenbuchensis
BaO9_0108	WP_044548537.1	Mesorhizobium loti
BaO9_0108	WP_010657660.1	Ochrobactrum anthropi
BaO9_0108	AGG72589.1	Sinorhizobium meliloti
BaO9_0109	WP_010970599.1	Agrobacterium tumefasciens
BaO9_0109	WP_015397510.1	Bartonella australis
BaO9_0109	WP_077990546.1	Bartonella apis strain122
BaO9_0109	AQT41756.1	Bartonella apis strain178
BaO9_0109	WP_077973396.1	Bartonella apis strain244
BaO9_0109	WP_005768061.1	Bartonella bacilliformis
BaO9_0109	WP_026017280.1	Bartonella bacilliformis
BaO9_0109	WP_035450822.1	Bartonella clarridgeiae
BaO9_0109	WP_012754526.1	Bartonella grahamii
BaO9_0109	WP_011180064.1	Bartonella australis
BaO9_0109	NP_767284.1	Bradyrhizobium japonicum
BaO9_0109	WP_041594642.1	Brucella melitensis
BaO9_0109	WP_012230437.1	Bartonella tribocorum
BaO9_0109	WP_008038189	Bartonella tamiae strain 239
BaO9_0109	WP_010704593.1	Bartonella vinsonii
BaO9_0109	AQS42268.1	Ca. Tokpelaia hoelldobblerii
BaO9_0109	JSC085_contig_1_571	Dolichoderus spp. symbiont JSC085
BaO9_0109	JSC161_contig_1_375	Dolichoderus spp. symbiont JSC161
BaO9_0109	JSC188_contig_7_39	Dolichoderus spp. symbiont JSC188
BaO9_0109	JSC189_contig_11_45	Dolichoderus spp. symbiont JSC189
BaO9_0109	WP_010703254.1	Bartonella schoenbuchensis
BaO9_0109	WP_010912518.1	Mesorhizobium loti
BaO9_0109	WP_012091063.1	Ochrobactrum anthropi
BaO9_0109	NP_384116.1	Sinorhizobium meliloti
BaO9_0110	NP_353052.2	Agrobacterium tumefasciens
BaO9_0110	WP_015397438.1	Bartonella australis
BaO9_0110	WP_077990516.1	Bartonella apis strain122
BaO9_0110	AQT41740.1	Bartonella apis strain178
BaO9_0110	WP_077970023.1	Bartonella apis strain244
BaO9_0110	WP_005768149.1	Bartonella bacilliformis
BaO9_0110	WP_026017276.1	Bartonella bacilliformis
BaO9_0110	WP_013544405.1	Bartonella clarridgeiae
BaO9_0110	WP_012754469.1	Bartonella grahamii
BaO9_0110	WP_011180006.1	Bartonella australis
BaO9_0110	NP_767463.1	Bradyrhizobium japonicum
BaO9_0110	WP_004684663.1	Brucella melitensis
BaO9_0110	WP_012230336.1	Bartonella tribocorum
BaO9_0110	WP_008038169	Bartonella tamiae strain 239
BaO9_0110	WP_015398682.1	Bartonella vinsonii
BaO9_0110	AQS41719.1	Ca. Tokpelaia hoelldobblerii
BaO9_0110	JSC085_contig_1_311	Dolichoderus spp. symbiont JSC085
BaO9_0110	JSC161_contig_1_595	Dolichoderus spp. symbiont JSC161
BaO9_0110	JSC188_contig_7_15	Dolichoderus spp. symbiont JSC188
BaO9_0110	JSC189_contig_5_4	Dolichoderus spp. symbiont JSC189
BaO9_0110	WP_010703204.1	Bartonella schoenbuchensis
BaO9_0110	WP_010913019.1	Mesorhizobium loti
BaO9_0110	WP_040130016.1	Ochrobactrum anthropi
BaO9_0110	NP_384118.1	Sinorhizobium meliloti
BaO9_0111	NP_353060.1	Agrobacterium tumefasciens
BaO9_0111	WP_015397433.1	Bartonella australis
BaO9_0111	WP_077990462.1	Bartonella apis strain122
BaO9_0111	WP_078038883.1	Bartonella apis strain178
BaO9_0111	WP_077969972.1	Bartonella apis strain244
BaO9_0111	WP_005768157.1	Bartonella bacilliformis
BaO9_0111	WP_006589994.1	Bartonella bacilliformis
BaO9_0111	WP_013544400.1	Bartonella clarridgeiae
BaO9_0111	WP_012754464.1	Bartonella grahamii
BaO9_0111	WP_011180001.1	Bartonella australis
BaO9_0111	NP_767387.1	Bradyrhizobium japonicum
BaO9_0111	WP_002965171.1	Brucella melitensis
BaO9_0111	WP_012230319.1	Bartonella tribocorum
BaO9_0111	WP_008038102	Bartonella tamiae strain 239
BaO9_0111	WP_015398678.1	Bartonella vinsonii
BaO9_0111	AQS42379.1	Ca. Tokpelaia hoelldobblerii
BaO9_0111	JSC085_contig_1_240	Dolichoderus spp. symbiont JSC085
BaO9_0111	JSC161_contig_1_639	Dolichoderus spp. symbiont JSC161
BaO9_0111	JSC188_contig_8_7	Dolichoderus spp. symbiont JSC188
BaO9_0111	JSC189_contig_2_101	Dolichoderus spp. symbiont JSC189
BaO9_0111	WP_010703199.1	Bartonella schoenbuchensis
BaO9_0111	WP_010912925.1	Mesorhizobium loti
BaO9_0111	WP_012091042.1	Ochrobactrum anthropi
BaO9_0111	NP_384136.1	Sinorhizobium meliloti
BaO9_0112	NP_353061.1	Agrobacterium tumefasciens
BaO9_0112	WP_015397432.1	Bartonella australis
BaO9_0112	WP_077990461.1	Bartonella apis strain122
BaO9_0112	AQT41702.1	Bartonella apis strain178
BaO9_0112	WP_077969970.1	Bartonella apis strain244
BaO9_0112	WP_005768158.1	Bartonella bacilliformis
BaO9_0112	WP_006589993.1	Bartonella bacilliformis
BaO9_0112	WP_026501180.1	Bartonella clarridgeiae
BaO9_0112	WP_012754463.1	Bartonella grahamii
BaO9_0112	WP_011180000.1	Bartonella australis
BaO9_0112	NP_767388.1	Bradyrhizobium japonicum
BaO9_0112	WP_002965170.1	Brucella melitensis
BaO9_0112	WP_012230318.1	Bartonella tribocorum
BaO9_0112	WP_008038095	Bartonella tamiae strain 239
BaO9_0112	WP_010704532.1	Bartonella vinsonii
BaO9_0112	AQS42380.1	Ca. Tokpelaia hoelldobblerii
BaO9_0112	JSC085_contig_1_24	Dolichoderus spp. symbiont JSC085
BaO9_0112	JSC161_contig_1_649	Dolichoderus spp. symbiont JSC161
BaO9_0112	JSC188_contig_8_8	Dolichoderus spp. symbiont JSC188
BaO9_0112	JSC189_contig_2_100	Dolichoderus spp. symbiont JSC189
BaO9_0112	WP_010703198.1	Bartonella schoenbuchensis
BaO9_0112	WP_044548743.1	Mesorhizobium loti
BaO9_0112	WP_040129064.1	Ochrobactrum anthropi
BaO9_0112	NP_384137.1	Sinorhizobium meliloti
BaO9_0113	NP_353063.2	Agrobacterium tumefasciens
BaO9_0113	WP_015397426.1	Bartonella australis
BaO9_0113	WP_077990392.1	Bartonella apis strain122
BaO9_0113	AQT41646.1	Bartonella apis strain178
BaO9_0113	WP_077969888.1	Bartonella apis strain244
BaO9_0113	WP_005768166.1	Bartonella bacilliformis
BaO9_0113	WP_006589987.1	Bartonella bacilliformis
BaO9_0113	WP_013544393.1	Bartonella clarridgeiae
BaO9_0113	WP_012754457.1	Bartonella grahamii
BaO9_0113	WP_011179995.1	Bartonella australis
BaO9_0113	NP_767392.1	Bradyrhizobium japonicum
BaO9_0113	WP_011005472.1	Brucella melitensis
BaO9_0113	WP_012230303.1	Bartonella tribocorum
BaO9_0113	WP_008038026	Bartonella tamiae strain 239
BaO9_0113	WP_015398674.1	Bartonella vinsonii
BaO9_0113	AQS42264.1	Ca. Tokpelaia hoelldobblerii
BaO9_0113	JSC085_contig_1_168	Dolichoderus spp. symbiont JSC085
BaO9_0113	JSC161_contig_1_310	Dolichoderus spp. symbiont JSC161
BaO9_0113	JSC188_contig_3_15	Dolichoderus spp. symbiont JSC188
BaO9_0113	JSC189_contig_2_37	Dolichoderus spp. symbiont JSC189
BaO9_0113	WP_010703193.1	Bartonella schoenbuchensis
BaO9_0113	WP_010912932.1	Mesorhizobium loti
BaO9_0113	WP_012091045.1	Ochrobactrum anthropi
BaO9_0113	NP_384140.1	Sinorhizobium meliloti
BaO9_0114	NP_353076.2	Agrobacterium tumefasciens
BaO9_0114	WP_041582867.1	Bartonella australis
BaO9_0114	WP_077990327.1	Bartonella apis strain122
BaO9_0114	WP_077969781.1	Bartonella apis strain178
BaO9_0114	WP_077969781.1	Bartonella apis strain244
BaO9_0114	WP_035453292.1	Bartonella bacilliformis
BaO9_0114	WP_026017287.1	Bartonella bacilliformis
BaO9_0114	WP_013544499.1	Bartonella clarridgeiae
BaO9_0114	WP_012754619.1	Bartonella grahamii
BaO9_0114	WP_011180156.1	Bartonella australis
BaO9_0114	WP_027543772.1	Bradyrhizobium japonicum
BaO9_0114	WP_004684544.1	Brucella melitensis
BaO9_0114	WP_012230620.1	Bartonella tribocorum
BaO9_0114	WP_008037982	Bartonella tamiae strain 239
BaO9_0114	WP_010704681.1	Bartonella vinsonii
BaO9_0114	AQS41915.1	Ca. Tokpelaia hoelldobblerii
BaO9_0114	JSC085_contig_1_183	Dolichoderus spp. symbiont JSC085
BaO9_0114	JSC161_contig_3_2	Dolichoderus spp. symbiont JSC161
BaO9_0114	JSC188_contig_7_5	Dolichoderus spp. symbiont JSC188
BaO9_0114	JSC189_contig_13_34	Dolichoderus spp. symbiont JSC189
BaO9_0114	WP_010703279.1	Bartonella schoenbuchensis
BaO9_0114	WP_010912883.1	Mesorhizobium loti
BaO9_0114	WP_010657674.1	Ochrobactrum anthropi
BaO9_0114	NP_384155.1	Sinorhizobium meliloti
BaO9_0115	WP_003521197.1	Agrobacterium tumefasciens
BaO9_0115	WP_015397537.1	Bartonella australis
BaO9_0115	WP_075869579.1	Bartonella apis strain122
BaO9_0115	WP_075869579.1	Bartonella apis strain178
BaO9_0115	WP_075869579.1	Bartonella apis strain244
BaO9_0115	WP_005767998.1	Bartonella bacilliformis
BaO9_0115	WP_006589002.1	Bartonella bacilliformis
BaO9_0115	WP_013544501.1	Bartonella clarridgeiae
BaO9_0115	WP_012754621.1	Bartonella grahamii
BaO9_0115	WP_011180158.1	Bartonella australis
BaO9_0115	WP_011083476.1	Bradyrhizobium japonicum
BaO9_0115	WP_004686729.1	Brucella melitensis
BaO9_0115	WP_012230625.1	Bartonella tribocorum
BaO9_0115	WP_008037993	Bartonella tamiae strain 239
BaO9_0115	WP_026501312.1	Bartonella vinsonii
BaO9_0115	AQS41916.1	Ca. Tokpelaia hoelldobblerii
BaO9_0115	JSC085_contig_1_19	Dolichoderus spp. symbiont JSC085
BaO9_0115	JSC161_contig_3_15	Dolichoderus spp. symbiont JSC161
BaO9_0115	JSC188_contig_7_46	Dolichoderus spp. symbiont JSC188
BaO9_0115	JSC189_contig_13_19	Dolichoderus spp. symbiont JSC189
BaO9_0115	WP_007476086.1	Bartonella schoenbuchensis
BaO9_0115	WP_019862614.1	Mesorhizobium loti
BaO9_0115	WP_010657667.1	Ochrobactrum anthropi
BaO9_0115	Q92TA9.2	Sinorhizobium meliloti
BaO9_0116	NP_353084.1	Agrobacterium tumefasciens
BaO9_0116	WP_015397538.1	Bartonella australis
BaO9_0116	WP_077990338.1	Bartonella apis strain122
BaO9_0116	WP_075915317.1	Bartonella apis strain178
BaO9_0116	WP_077969797.1	Bartonella apis strain244
BaO9_0116	WP_005767996.1	Bartonella bacilliformis
BaO9_0116	WP_006589003.1	Bartonella bacilliformis
BaO9_0116	WP_013544502.1	Bartonella clarridgeiae
BaO9_0116	WP_012754622.1	Bartonella grahamii
BaO9_0116	WP_011180159.1	Bartonella australis
BaO9_0116	NP_767286.1	Bradyrhizobium japonicum
BaO9_0116	WP_004684541.1	Brucella melitensis
BaO9_0116	WP_012230626.1	Bartonella tribocorum
BaO9_0116	WP_008037995	Bartonella tamiae strain 239
BaO9_0116	WP_010704684.1	Bartonella vinsonii
BaO9_0116	AQS41917.1	Ca. Tokpelaia hoelldobblerii
BaO9_0116	JSC085_contig_1_190	Dolichoderus spp. symbiont JSC085
BaO9_0116	JSC161_contig_3_12	Dolichoderus spp. symbiont JSC161
BaO9_0116	JSC188_contig_7_45	Dolichoderus spp. symbiont JSC188
BaO9_0116	JSC189_contig_12_55	Dolichoderus spp. symbiont JSC189
BaO9_0116	WP_010703281.1	Bartonella schoenbuchensis
BaO9_0116	WP_032932595.1	Mesorhizobium loti
BaO9_0116	WP_010657665.1	Ochrobactrum anthropi
BaO9_0116	NP_384164.1	Sinorhizobium meliloti
BaO9_0117	NP_353108.2	Agrobacterium tumefasciens
BaO9_0117	WP_015397568.1	Bartonella australis
BaO9_0117	WP_077990682.1	Bartonella apis strain122
BaO9_0117	AQT41824.1	Bartonella apis strain178
BaO9_0117	WP_077970194.1	Bartonella apis strain244
BaO9_0117	WP_005767938.1	Bartonella bacilliformis
BaO9_0117	WP_006589035.1	Bartonella bacilliformis
BaO9_0117	WP_013544533.1	Bartonella clarridgeiae
BaO9_0117	WP_012754649.1	Bartonella grahamii
BaO9_0117	WP_011180192.1	Bartonella australis
BaO9_0117	NP_767405.1	Bradyrhizobium japonicum
BaO9_0117	WP_002965251.1	Brucella melitensis
BaO9_0117	WP_012230681.1	Bartonella tribocorum
BaO9_0117	WP_008038410	Bartonella tamiae strain 239
BaO9_0117	WP_015398761.1	Bartonella vinsonii
BaO9_0117	AQS42246.1	Ca. Tokpelaia hoelldobblerii
BaO9_0117	JSC085_contig_1_491	Dolichoderus spp. symbiont JSC085
BaO9_0117	JSC161_contig_1_320	Dolichoderus spp. symbiont JSC161
BaO9_0117	JSC188_contig_8_26	Dolichoderus spp. symbiont JSC188
BaO9_0117	JSC189_contig_10_26	Dolichoderus spp. symbiont JSC189
BaO9_0117	WP_010703308.1	Bartonella schoenbuchensis
BaO9_0117	WP_010913338.1	Mesorhizobium loti
BaO9_0117	WP_040130026.1	Ochrobactrum anthropi
BaO9_0117	WP_003531896.1	Sinorhizobium meliloti
BaO9_0118	WP_035214555.1	Agrobacterium tumefasciens
BaO9_0118	WP_015397532.1	Bartonella australis
BaO9_0118	WP_077994359.1	Bartonella apis strain122
BaO9_0118	WP_077969639.1	Bartonella apis strain178
BaO9_0118	WP_077969639.1	Bartonella apis strain244
BaO9_0118	WP_005768008.1	Bartonella bacilliformis
BaO9_0118	WP_006590083.1	Bartonella bacilliformis
BaO9_0118	WP_013544494.1	Bartonella clarridgeiae
BaO9_0118	WP_012754551.1	Bartonella grahamii
BaO9_0118	WP_011180088.1	Bartonella australis
BaO9_0118	WP_011083590.1	Bradyrhizobium japonicum
BaO9_0118	WP_004684588.1	Brucella melitensis
BaO9_0118	WP_012230479.1	Bartonella tribocorum
BaO9_0118	WP_008037840	Bartonella tamiae strain 239
BaO9_0118	WP_010704617.1	Bartonella vinsonii
BaO9_0118	AQS42160.1	Ca. Tokpelaia hoelldobblerii
BaO9_0118	JSC085_contig_1_208	Dolichoderus spp. symbiont JSC085
BaO9_0118	JSC161_contig_1_511	Dolichoderus spp. symbiont JSC161
BaO9_0118	JSC188_contig_7_44	Dolichoderus spp. symbiont JSC188
BaO9_0118	JSC189_contig_7_48	Dolichoderus spp. symbiont JSC189
BaO9_0118	WP_010703276.1	Bartonella schoenbuchensis
BaO9_0118	WP_010913335.1	Mesorhizobium loti
BaO9_0118	WP_012090982.1	Ochrobactrum anthropi
BaO9_0118	WP_014529993.1	Sinorhizobium meliloti
BaO9_0119	WP_010970644.1	Agrobacterium tumefasciens
BaO9_0119	WP_015397540.1	Bartonella australis
BaO9_0119	WP_077994402.1	Bartonella apis strain122
BaO9_0119	AQT41803.1	Bartonella apis strain178
BaO9_0119	WP_077970149.1	Bartonella apis strain244
BaO9_0119	WP_005767993.1	Bartonella bacilliformis
BaO9_0119	WP_006589005.1	Bartonella bacilliformis
BaO9_0119	WP_013544504.1	Bartonella clarridgeiae
BaO9_0119	WP_012754624.1	Bartonella grahamii
BaO9_0119	WP_011180161.1	Bartonella australis
BaO9_0119	NP_767419.1	Bradyrhizobium japonicum
BaO9_0119	WP_004684585.1	Brucella melitensis
BaO9_0119	WP_012230628.1	Bartonella tribocorum
BaO9_0119	WP_008038286	Bartonella tamiae strain 239
BaO9_0119	WP_015398744.1	Bartonella vinsonii
BaO9_0119	AQS42154.1	Ca. Tokpelaia hoelldobblerii
BaO9_0119	JSC085_contig_1_698	Dolichoderus spp. symbiont JSC085
BaO9_0119	JSC161_contig_1_524	Dolichoderus spp. symbiont JSC161
BaO9_0119	JSC188_contig_7_40	Dolichoderus spp. symbiont JSC188
BaO9_0119	JSC189_contig_7_44	Dolichoderus spp. symbiont JSC189
BaO9_0119	WP_010703282.1	Bartonella schoenbuchensis
BaO9_0119	WP_010913327.1	Mesorhizobium loti
BaO9_0119	WP_012090988.1	Ochrobactrum anthropi
BaO9_0119	WP_010968447.1	Sinorhizobium meliloti
BaO9_0120	WP_006309908.1	Agrobacterium tumefasciens
BaO9_0120	WP_015397541.1	Bartonella australis
BaO9_0120	WP_077990649.1	Bartonella apis strain122
BaO9_0120	WP_077970147.1	Bartonella apis strain178
BaO9_0120	WP_077970147.1	Bartonella apis strain244
BaO9_0120	WP_005767991.1	Bartonella bacilliformis
BaO9_0120	WP_006589006.1	Bartonella bacilliformis
BaO9_0120	WP_013544505.1	Bartonella clarridgeiae
BaO9_0120	WP_005774142.1	Bartonella grahamii
BaO9_0120	WP_011180162.1	Bartonella australis
BaO9_0120	WP_011083602.1	Bradyrhizobium japonicum
BaO9_0120	ENQ69997.1	Brucella melitensis
BaO9_0120	WP_005774142.1	Bartonella tribocorum
BaO9_0120	WP_008038285	Bartonella tamiae strain 239
BaO9_0120	WP_010704687.1	Bartonella vinsonii
BaO9_0120	AQS42153.1	Ca. Tokpelaia hoelldobblerii
BaO9_0120	JSC085_contig_1_697	Dolichoderus spp. symbiont JSC085
BaO9_0120	JSC161_contig_1_525	Dolichoderus spp. symbiont JSC161
BaO9_0120	JSC188_contig_7_4	Dolichoderus spp. symbiont JSC188
BaO9_0120	JSC189_contig_7_43	Dolichoderus spp. symbiont JSC189
BaO9_0120	WP_007476079.1	Bartonella schoenbuchensis
BaO9_0120	WP_010913326.1	Mesorhizobium loti
BaO9_0120	WP_012090989.1	Ochrobactrum anthropi
BaO9_0120	NP_384349.1	Sinorhizobium meliloti
BaO9_0121	NP_353120.1	Agrobacterium tumefasciens
BaO9_0121	WP_015397543.1	Bartonella australis
BaO9_0121	WP_077990647.1	Bartonella apis strain122
BaO9_0121	AQT41800.1	Bartonella apis strain178
BaO9_0121	WP_077970144.1	Bartonella apis strain244
BaO9_0121	WP_005767988.1	Bartonella bacilliformis
BaO9_0121	WP_050980781.1	Bartonella bacilliformis
BaO9_0121	WP_013544508.1	Bartonella clarridgeiae
BaO9_0121	WP_012754626.1	Bartonella grahamii
BaO9_0121	WP_011180164.1	Bartonella australis
BaO9_0121	APO49360.1	Bradyrhizobium japonicum
BaO9_0121	AEQ09682.1	Brucella melitensis
BaO9_0121	WP_012230630.1	Bartonella tribocorum
BaO9_0121	WP_008038282	Bartonella tamiae strain 239
BaO9_0121	WP_015398746.1	Bartonella vinsonii
BaO9_0121	AQS42150.1	Ca. Tokpelaia hoelldobblerii
BaO9_0121	JSC085_contig_1_695	Dolichoderus spp. symbiont JSC085
BaO9_0121	JSC161_contig_1_527	Dolichoderus spp. symbiont JSC161
BaO9_0121	JSC188_contig_7_37	Dolichoderus spp. symbiont JSC188
BaO9_0121	JSC189_contig_7_41	Dolichoderus spp. symbiont JSC189
BaO9_0121	WP_010703284.1	Bartonella schoenbuchensis
BaO9_0121	WP_010913324.1	Mesorhizobium loti
BaO9_0121	WP_012090990.1	Ochrobactrum anthropi
BaO9_0121	NP_384347.1	Sinorhizobium meliloti
BaO9_0122	WP_006309910.1	Agrobacterium tumefasciens
BaO9_0122	WP_015397544.1	Bartonella australis
BaO9_0122	WP_077990645.1	Bartonella apis strain122
BaO9_0122	WP_077973407.1	Bartonella apis strain178
BaO9_0122	WP_077973407.1	Bartonella apis strain244
BaO9_0122	WP_005767985.1	Bartonella bacilliformis
BaO9_0122	WP_006589009.1	Bartonella bacilliformis
BaO9_0122	WP_026501056.1	Bartonella clarridgeiae
BaO9_0122	WP_012754627.1	Bartonella grahamii
BaO9_0122	WP_011180165.1	Bartonella australis
BaO9_0122	WP_011083604.1	Bradyrhizobium japonicum
BaO9_0122	WP_004684583.1	Brucella melitensis
BaO9_0122	WP_012230631.1	Bartonella tribocorum
BaO9_0122	WP_008038280	Bartonella tamiae strain 239
BaO9_0122	WP_010704690.1	Bartonella vinsonii
BaO9_0122	AQS42149.1	Ca. Tokpelaia hoelldobblerii
BaO9_0122	JSC085_contig_1_694	Dolichoderus spp. symbiont JSC085
BaO9_0122	JSC161_contig_1_528	Dolichoderus spp. symbiont JSC161
BaO9_0122	JSC188_contig_7_36	Dolichoderus spp. symbiont JSC188
BaO9_0122	JSC189_contig_7_40	Dolichoderus spp. symbiont JSC189
BaO9_0122	WP_010703285.1	Bartonella schoenbuchensis
BaO9_0122	WP_010913323.1	Mesorhizobium loti
BaO9_0122	WP_010657777.1	Ochrobactrum anthropi
BaO9_0122	NP_384346.1	Sinorhizobium meliloti
BaO9_0123	WP_010970645.1	Agrobacterium tumefasciens
BaO9_0123	WP_015397545.1	Bartonella australis
BaO9_0123	WP_077990644.1	Bartonella apis strain122
BaO9_0123	WP_077970142.1	Bartonella apis strain178
BaO9_0123	WP_077970142.1	Bartonella apis strain244
BaO9_0123	WP_005767983.1	Bartonella bacilliformis
BaO9_0123	WP_017196219.1	Bartonella bacilliformis
BaO9_0123	WP_013544510.1	Bartonella clarridgeiae
BaO9_0123	WP_012754628.1	Bartonella grahamii
BaO9_0123	WP_011180166.1	Bartonella australis
BaO9_0123	NP_767423.1	Bradyrhizobium japonicum
BaO9_0123	WP_004684582.1	Brucella melitensis
BaO9_0123	WP_012230632.1	Bartonella tribocorum
BaO9_0123	WP_008038278	Bartonella tamiae strain 239
BaO9_0123	WP_015398747.1	Bartonella vinsonii
BaO9_0123	AQS42148.1	Ca. Tokpelaia hoelldobblerii
BaO9_0123	JSC085_contig_1_693	Dolichoderus spp. symbiont JSC085
BaO9_0123	JSC161_contig_1_53	Dolichoderus spp. symbiont JSC161
BaO9_0123	JSC188_contig_7_35	Dolichoderus spp. symbiont JSC188
BaO9_0123	JSC189_contig_7_4	Dolichoderus spp. symbiont JSC189
BaO9_0123	WP_010703286.1	Bartonella schoenbuchensis
BaO9_0123	WP_010913322.1	Mesorhizobium loti
BaO9_0123	WP_012090991.1	Ochrobactrum anthropi
BaO9_0123	WP_010968445.1	Sinorhizobium meliloti
BaO9_0124	WP_010970646.1	Agrobacterium tumefasciens
BaO9_0124	WP_015397546.1	Bartonella australis
BaO9_0124	AQT46431.1	Bartonella apis strain122
BaO9_0124	AQT44023.1	Bartonella apis strain178
BaO9_0124	AQT44023.1	Bartonella apis strain244
BaO9_0124	WP_005767982.1	Bartonella bacilliformis
BaO9_0124	WP_006589011.1	Bartonella bacilliformis
BaO9_0124	WP_013544511.1	Bartonella clarridgeiae
BaO9_0124	WP_012754629.1	Bartonella grahamii
BaO9_0124	WP_011180167.1	Bartonella australis
BaO9_0124	WP_011083606.1	Bradyrhizobium japonicum
BaO9_0124	WP_002965226.1	Brucella melitensis
BaO9_0124	WP_012230633.1	Bartonella tribocorum
BaO9_0124	WP_008038276	Bartonella tamiae strain 239
BaO9_0124	WP_015398748.1	Bartonella vinsonii
BaO9_0124	AQS42147.1	Ca. Tokpelaia hoelldobblerii
BaO9_0124	JSC085_contig_1_692	Dolichoderus spp. symbiont JSC085
BaO9_0124	JSC161_contig_1_530	Dolichoderus spp. symbiont JSC161
BaO9_0124	JSC188_contig_7_34	Dolichoderus spp. symbiont JSC188
BaO9_0124	JSC189_contig_7_38	Dolichoderus spp. symbiont JSC189
BaO9_0124	WP_010703287.1	Bartonella schoenbuchensis
BaO9_0124	WP_010913321.1	Mesorhizobium loti
BaO9_0124	WP_012090992.1	Ochrobactrum anthropi
BaO9_0124	WP_003534364.1	Sinorhizobium meliloti
BaO9_0125	NP_353124.1	Agrobacterium tumefasciens
BaO9_0125	WP_015397547.1	Bartonella australis
BaO9_0125	WP_077990643.1	Bartonella apis strain122
BaO9_0125	AQT41796.1	Bartonella apis strain178
BaO9_0125	WP_077970133.1	Bartonella apis strain244
BaO9_0125	KEG15740.1	Bartonella bacilliformis
BaO9_0125	WP_006589012.1	Bartonella bacilliformis
BaO9_0125	WP_013544512.1	Bartonella clarridgeiae
BaO9_0125	WP_012754630.1	Bartonella grahamii
BaO9_0125	KEC62921.1	Bartonella australis
BaO9_0125	NP_767425.1	Bradyrhizobium japonicum
BaO9_0125	WP_002965225.1	Brucella melitensis
BaO9_0125	WP_012230635.1	Bartonella tribocorum
BaO9_0125	WP_008038275	Bartonella tamiae strain 239
BaO9_0125	WP_010704693.1	Bartonella vinsonii
BaO9_0125	AQS42146.1	Ca. Tokpelaia hoelldobblerii
BaO9_0125	JSC085_contig_1_691	Dolichoderus spp. symbiont JSC085
BaO9_0125	JSC161_contig_1_531	Dolichoderus spp. symbiont JSC161
BaO9_0125	JSC188_contig_7_33	Dolichoderus spp. symbiont JSC188
BaO9_0125	JSC189_contig_7_37	Dolichoderus spp. symbiont JSC189
BaO9_0125	WP_010703288.1	Bartonella schoenbuchensis
BaO9_0125	WP_010913320.1	Mesorhizobium loti
BaO9_0125	WP_012090993.1	Ochrobactrum anthropi
BaO9_0125	NP_384343.1	Sinorhizobium meliloti
BaO9_0126	WP_010970647.1	Agrobacterium tumefasciens
BaO9_0126	WP_015397548.1	Bartonella australis
BaO9_0126	WP_077990641.1	Bartonella apis strain122
BaO9_0126	AQT41795.1	Bartonella apis strain178
BaO9_0126	WP_077970131.1	Bartonella apis strain244
BaO9_0126	WP_035453354.1	Bartonella bacilliformis
BaO9_0126	WP_006589013.1	Bartonella bacilliformis
BaO9_0126	WP_049785198.1	Bartonella clarridgeiae
BaO9_0126	WP_026500206.1	Bartonella grahamii
BaO9_0126	WP_011180169.1	Bartonella australis
BaO9_0126	NP_767426.1	Bradyrhizobium japonicum
BaO9_0126	WP_002965224.1	Brucella melitensis
BaO9_0126	WP_012230637.1	Bartonella tribocorum
BaO9_0126	WP_008038273	Bartonella tamiae strain 239
BaO9_0126	WP_035000658.1	Bartonella vinsonii
BaO9_0126	AQS42145.1	Ca. Tokpelaia hoelldobblerii
BaO9_0126	JSC085_contig_1_69	Dolichoderus spp. symbiont JSC085
BaO9_0126	JSC161_contig_1_532	Dolichoderus spp. symbiont JSC161
BaO9_0126	JSC188_contig_7_32	Dolichoderus spp. symbiont JSC188
BaO9_0126	JSC189_contig_7_36	Dolichoderus spp. symbiont JSC189
BaO9_0126	WP_034989985.1	Bartonella schoenbuchensis
BaO9_0126	WP_010913319.1	Mesorhizobium loti
BaO9_0126	WP_012090994.1	Ochrobactrum anthropi
BaO9_0126	NP_384342.1	Sinorhizobium meliloti
BaO9_0127	WP_006309920.1	Agrobacterium tumefasciens
BaO9_0127	WP_015397561.1	Bartonella australis
BaO9_0127	WP_077990659.1	Bartonella apis strain122
BaO9_0127	WP_077970174.1	Bartonella apis strain178
BaO9_0127	WP_077970174.1	Bartonella apis strain244
BaO9_0127	WP_005767949.1	Bartonella bacilliformis
BaO9_0127	WP_006589026.1	Bartonella bacilliformis
BaO9_0127	CBI75856.1	Bartonella clarridgeiae
BaO9_0127	WP_012754643.1	Bartonella grahamii
BaO9_0127	WP_011180182.1	Bartonella australis
BaO9_0127	WP_011090837.1	Bradyrhizobium japonicum
BaO9_0127	WP_002965280.1	Brucella melitensis
BaO9_0127	WP_012230664.1	Bartonella tribocorum
BaO9_0127	WP_008038296	Bartonella tamiae strain 239
BaO9_0127	WP_010704706.1	Bartonella vinsonii
BaO9_0127	AQS40971.1	Ca. Tokpelaia hoelldobblerii
BaO9_0127	JSC085_contig_1_623	Dolichoderus spp. symbiont JSC085
BaO9_0127	JSC161_contig_3_100	Dolichoderus spp. symbiont JSC161
BaO9_0127	JSC188_contig_1_27	Dolichoderus spp. symbiont JSC188
BaO9_0127	JSC189_contig_5_22	Dolichoderus spp. symbiont JSC189
BaO9_0127	WP_010703301.1	Bartonella schoenbuchensis
BaO9_0127	WP_010913283.1	Mesorhizobium loti
BaO9_0127	WP_010657829.1	Ochrobactrum anthropi
BaO9_0127	NP_384337.1	Sinorhizobium meliloti
BaO9_0128	NP_353131.1	Agrobacterium tumefasciens
BaO9_0128	WP_083878101.1	Bartonella australis
BaO9_0128	WP_077990660.1	Bartonella apis strain122
BaO9_0128	AQT41813.1	Bartonella apis strain178
BaO9_0128	WP_077970176.1	Bartonella apis strain244
BaO9_0128	WP_005767947.1	Bartonella bacilliformis
BaO9_0128	WP_026017289.1	Bartonella bacilliformis
BaO9_0128	WP_026501058.1	Bartonella clarridgeiae
BaO9_0128	WP_012754644.1	Bartonella grahamii
BaO9_0128	WP_011180183.1	Bartonella australis
BaO9_0128	NP_774756.1	Bradyrhizobium japonicum
BaO9_0128	WP_004684612.1	Brucella melitensis
BaO9_0128	WP_012230666.1	Bartonella tribocorum
BaO9_0128	WP_008038303	Bartonella tamiae strain 239
BaO9_0128	WP_015398756.1	Bartonella vinsonii
BaO9_0128	AQS40972.1	Ca. Tokpelaia hoelldobblerii
BaO9_0128	JSC085_contig_1_628	Dolichoderus spp. symbiont JSC085
BaO9_0128	JSC161_contig_3_10	Dolichoderus spp. symbiont JSC161
BaO9_0128	JSC188_contig_1_270	Dolichoderus spp. symbiont JSC188
BaO9_0128	JSC189_contig_5_21	Dolichoderus spp. symbiont JSC189
BaO9_0128	WP_010703302.1	Bartonella schoenbuchensis
BaO9_0128	WP_010913282.1	Mesorhizobium loti
BaO9_0128	WP_011982262.1	Ochrobactrum anthropi
BaO9_0128	NP_384336.1	Sinorhizobium meliloti
BaO9_0129	NP_353135.1	Agrobacterium tumefasciens
BaO9_0129	WP_015397563.1	Bartonella australis
BaO9_0129	WP_077990664.1	Bartonella apis strain122
BaO9_0129	WP_075915631.1	Bartonella apis strain178
BaO9_0129	WP_077973408.1	Bartonella apis strain244
BaO9_0129	WP_005767945.1	Bartonella bacilliformis
BaO9_0129	WP_006589030.1	Bartonella bacilliformis
BaO9_0129	WP_013544528.1	Bartonella clarridgeiae
BaO9_0129	WP_012754647.1	Bartonella grahamii
BaO9_0129	WP_011180187.1	Bartonella australis
BaO9_0129	NP_768062.1	Bradyrhizobium japonicum
BaO9_0129	ENQ67407.1	Brucella melitensis
BaO9_0129	WP_012230672.1	Bartonella tribocorum
BaO9_0129	WP_008038312	Bartonella tamiae strain 239
BaO9_0129	WP_015398758.1	Bartonella vinsonii
BaO9_0129	AQS40980.1	Ca. Tokpelaia hoelldobblerii
BaO9_0129	JSC085_contig_1_490	Dolichoderus spp. symbiont JSC085
BaO9_0129	JSC161_contig_1_429	Dolichoderus spp. symbiont JSC161
BaO9_0129	JSC188_contig_8_25	Dolichoderus spp. symbiont JSC188
BaO9_0129	JSC189_contig_10_27	Dolichoderus spp. symbiont JSC189
BaO9_0129	WP_010703303.1	Bartonella schoenbuchensis
BaO9_0129	WP_010913277.1	Mesorhizobium loti
BaO9_0129	WP_011982258.1	Ochrobactrum anthropi
BaO9_0129	WP_010968437.1	Sinorhizobium meliloti
BaO9_0130	NP_353156.1	Agrobacterium tumefasciens
BaO9_0130	WP_015397474.1	Bartonella australis
BaO9_0130	WP_077990294.1	Bartonella apis strain122
BaO9_0130	AQT41573.1	Bartonella apis strain178
BaO9_0130	WP_077969745.1	Bartonella apis strain244
BaO9_0130	WP_005768114.1	Bartonella bacilliformis
BaO9_0130	WP_006590024.1	Bartonella bacilliformis
BaO9_0130	WP_013544425.1	Bartonella clarridgeiae
BaO9_0130	WP_012754490.1	Bartonella grahamii
BaO9_0130	WP_011180029.1	Bartonella australis
BaO9_0130	NP_767320.1	Bradyrhizobium japonicum
BaO9_0130	WP_004684564.1	Brucella melitensis
BaO9_0130	WP_012230377.1	Bartonella tribocorum
BaO9_0130	WP_008037895	Bartonella tamiae strain 239
BaO9_0130	WP_015398694.1	Bartonella vinsonii
BaO9_0130	AQS42363.1	Ca. Tokpelaia hoelldobblerii
BaO9_0130	JSC085_contig_2_27	Dolichoderus spp. symbiont JSC085
BaO9_0130	JSC161_contig_1_447	Dolichoderus spp. symbiont JSC161
BaO9_0130	JSC188_contig_10_33	Dolichoderus spp. symbiont JSC188
BaO9_0130	JSC189_contig_4_36	Dolichoderus spp. symbiont JSC189
BaO9_0130	WP_010703222.1	Bartonella schoenbuchensis
BaO9_0130	WP_010912681.1	Mesorhizobium loti
BaO9_0130	WP_012091025.1	Ochrobactrum anthropi
BaO9_0130	NP_384289.1	Sinorhizobium meliloti
BaO9_0131	WP_006309946.1	Agrobacterium tumefasciens
BaO9_0131	WP_015397473.1	Bartonella australis
BaO9_0131	WP_077990293.1	Bartonella apis strain122
BaO9_0131	WP_077969743.1	Bartonella apis strain178
BaO9_0131	WP_077969743.1	Bartonella apis strain244
BaO9_0131	WP_005768116.1	Bartonella bacilliformis
BaO9_0131	WP_017196153.1	Bartonella bacilliformis
BaO9_0131	WP_013544424.1	Bartonella clarridgeiae
BaO9_0131	WP_012754489.1	Bartonella grahamii
BaO9_0131	WP_011180028.1	Bartonella australis
BaO9_0131	WP_011083506.1	Bradyrhizobium japonicum
BaO9_0131	WP_041594641.1	Brucella melitensis
BaO9_0131	WP_012230375.1	Bartonella tribocorum
BaO9_0131	WP_008037892	Bartonella tamiae strain 239
BaO9_0131	WP_010704560.1	Bartonella vinsonii
BaO9_0131	AQS42362.1	Ca. Tokpelaia hoelldobblerii
BaO9_0131	JSC085_contig_2_3	Dolichoderus spp. symbiont JSC085
BaO9_0131	JSC161_contig_1_448	Dolichoderus spp. symbiont JSC161
BaO9_0131	JSC188_contig_10_32	Dolichoderus spp. symbiont JSC188
BaO9_0131	JSC189_contig_4_37	Dolichoderus spp. symbiont JSC189
BaO9_0131	WP_010703221.1	Bartonella schoenbuchensis
BaO9_0131	WP_010912682.1	Mesorhizobium loti
BaO9_0131	WP_010657711.1	Ochrobactrum anthropi
BaO9_0131	WP_003531910.1	Sinorhizobium meliloti
BaO9_0132	WP_006309962.1	Agrobacterium tumefasciens
BaO9_0132	WP_015397527.1	Bartonella australis
BaO9_0132	WP_077990611.1	Bartonella apis strain122
BaO9_0132	WP_077970107.1	Bartonella apis strain178
BaO9_0132	WP_077970107.1	Bartonella apis strain244
BaO9_0132	WP_005768019.1	Bartonella bacilliformis
BaO9_0132	WP_017196173.1	Bartonella bacilliformis
BaO9_0132	WP_035450825.1	Bartonella clarridgeiae
BaO9_0132	WP_012754545.1	Bartonella grahamii
BaO9_0132	WP_011180082.1	Bartonella australis
BaO9_0132	WP_011082984.1	Bradyrhizobium japonicum
BaO9_0132	WP_004684619.1	Brucella melitensis
BaO9_0132	WP_012230471.1	Bartonella tribocorum
BaO9_0132	WP_008038239	Bartonella tamiae strain 239
BaO9_0132	WP_015398712.1	Bartonella vinsonii
BaO9_0132	AQS41845.1	Ca. Tokpelaia hoelldobblerii
BaO9_0132	JSC085_contig_1_182	Dolichoderus spp. symbiont JSC085
BaO9_0132	JSC161_contig_1_396	Dolichoderus spp. symbiont JSC161
BaO9_0132	JSC188_contig_7_53	Dolichoderus spp. symbiont JSC188
BaO9_0132	JSC189_contig_13_8	Dolichoderus spp. symbiont JSC189
BaO9_0132	WP_010703272.1	Bartonella schoenbuchensis
BaO9_0132	WP_010914372.1	Mesorhizobium loti
BaO9_0132	WP_010657856.1	Ochrobactrum anthropi
BaO9_0132	WP_010976137.1	Sinorhizobium meliloti
BaO9_0133	WP_010970676.1	Agrobacterium tumefasciens
BaO9_0133	WP_015397526.1	Bartonella australis
BaO9_0133	WP_077990608.1	Bartonella apis strain122
BaO9_0133	WP_077970105.1	Bartonella apis strain178
BaO9_0133	WP_077970105.1	Bartonella apis strain244
BaO9_0133	WP_005768021.1	Bartonella bacilliformis
BaO9_0133	WP_006590076.1	Bartonella bacilliformis
BaO9_0133	WP_013544488.1	Bartonella clarridgeiae
BaO9_0133	WP_012754544.1	Bartonella grahamii
BaO9_0133	WP_011180081.1	Bartonella australis
BaO9_0133	WP_011082983.1	Bradyrhizobium japonicum
BaO9_0133	WP_004684618.1	Brucella melitensis
BaO9_0133	WP_012230470.1	Bartonella tribocorum
BaO9_0133	WP_008038237	Bartonella tamiae strain 239
BaO9_0133	WP_010704610.1	Bartonella vinsonii
BaO9_0133	AQS41846.1	Ca. Tokpelaia hoelldobblerii
BaO9_0133	JSC085_contig_1_181	Dolichoderus spp. symbiont JSC085
BaO9_0133	JSC161_contig_1_397	Dolichoderus spp. symbiont JSC161
BaO9_0133	JSC188_contig_7_54	Dolichoderus spp. symbiont JSC188
BaO9_0133	JSC189_contig_13_1	Dolichoderus spp. symbiont JSC189
BaO9_0133	WP_010703271.1	Bartonella schoenbuchensis
BaO9_0133	WP_010914371.1	Mesorhizobium loti
BaO9_0133	WP_010657855.1	Ochrobactrum anthropi
BaO9_0133	NP_437857.1	Sinorhizobium meliloti
BaO9_0134	WP_006309965.1	Agrobacterium tumefasciens
BaO9_0134	WP_015397524.1	Bartonella australis
BaO9_0134	WP_077990602.1	Bartonella apis strain122
BaO9_0134	WP_077970101.1	Bartonella apis strain178
BaO9_0134	WP_077970101.1	Bartonella apis strain244
BaO9_0134	WP_005768025.1	Bartonella bacilliformis
BaO9_0134	WP_017196172.1	Bartonella bacilliformis
BaO9_0134	WP_013544486.1	Bartonella clarridgeiae
BaO9_0134	WP_012754542.1	Bartonella grahamii
BaO9_0134	WP_011180079.1	Bartonella australis
BaO9_0134	NP_766789.1	Bradyrhizobium japonicum
BaO9_0134	WP_002971777.1	Brucella melitensis
BaO9_0134	WP_012230468.1	Bartonella tribocorum
BaO9_0134	WP_008038233	Bartonella tamiae strain 239
BaO9_0134	WP_010704608.1	Bartonella vinsonii
BaO9_0134	AQS41848.1	Ca. Tokpelaia hoelldobblerii
BaO9_0134	JSC085_contig_1_18	Dolichoderus spp. symbiont JSC085
BaO9_0134	JSC161_contig_1_40	Dolichoderus spp. symbiont JSC161
BaO9_0134	JSC188_contig_7_56	Dolichoderus spp. symbiont JSC188
BaO9_0134	JSC189_contig_13_11	Dolichoderus spp. symbiont JSC189
BaO9_0134	WP_010703269.1	Bartonella schoenbuchensis
BaO9_0134	WP_010914369.1	Mesorhizobium loti
BaO9_0134	WP_011982283.1	Ochrobactrum anthropi
BaO9_0134	AEH83136.1	Sinorhizobium meliloti
BaO9_0135	NP_353184.2	Agrobacterium tumefasciens
BaO9_0135	WP_015397528.1	Bartonella australis
BaO9_0135	WP_077990653.1	Bartonella apis strain122
BaO9_0135	WP_077970157.1	Bartonella apis strain178
BaO9_0135	WP_077970157.1	Bartonella apis strain244
BaO9_0135	WP_005768015.1	Bartonella bacilliformis
BaO9_0135	WP_006590079.1	Bartonella bacilliformis
BaO9_0135	WP_013544490.1	Bartonella clarridgeiae
BaO9_0135	WP_012754547.1	Bartonella grahamii
BaO9_0135	WP_011180084.1	Bartonella australis
BaO9_0135	KGJ65210.1	Bradyrhizobium japonicum
BaO9_0135	5KOIA	Brucella melitensis
BaO9_0135	WP_012230475.1	Bartonella tribocorum
BaO9_0135	WP_008038288	Bartonella tamiae strain 239
BaO9_0135	WP_010704613.1	Bartonella vinsonii
BaO9_0135	AQS42156.1	Ca. Tokpelaia hoelldobblerii
BaO9_0135	JSC085_contig_1_528	Dolichoderus spp. symbiont JSC085
BaO9_0135	JSC161_contig_2_98	Dolichoderus spp. symbiont JSC161
BaO9_0135	JSC188_contig_7_41	Dolichoderus spp. symbiont JSC188
BaO9_0135	JSC189_contig_7_45	Dolichoderus spp. symbiont JSC189
BaO9_0135	WP_010703273.1	Bartonella schoenbuchensis
BaO9_0135	WP_010913330.1	Mesorhizobium loti
BaO9_0135	WP_010657782.1	Ochrobactrum anthropi
BaO9_0135	NP_384352.1	Sinorhizobium meliloti
BaO9_0136	NP_353185.2	Agrobacterium tumefasciens
BaO9_0136	WP_015397529.1	Bartonella australis
BaO9_0136	WP_077990654.1	Bartonella apis strain122
BaO9_0136	WP_077970159.1	Bartonella apis strain178
BaO9_0136	WP_077970159.1	Bartonella apis strain244
BaO9_0136	WP_005768014.1	Bartonella bacilliformis
BaO9_0136	WP_006590080.1	Bartonella bacilliformis
BaO9_0136	WP_013544491.1	Bartonella clarridgeiae
BaO9_0136	WP_012754548.1	Bartonella grahamii
BaO9_0136	WP_011180085.1	Bartonella australis
BaO9_0136	NP_767410.1	Bradyrhizobium japonicum
BaO9_0136	WP_011005448.1	Brucella melitensis
BaO9_0136	WP_012230476.1	Bartonella tribocorum
BaO9_0136	WP_008038289	Bartonella tamiae strain 239
BaO9_0136	WP_015398713.1	Bartonella vinsonii
BaO9_0136	AQS42157.1	Ca. Tokpelaia hoelldobblerii
BaO9_0136	JSC085_contig_1_529	Dolichoderus spp. symbiont JSC085
BaO9_0136	JSC161_contig_3_16	Dolichoderus spp. symbiont JSC161
BaO9_0136	JSC188_contig_7_42	Dolichoderus spp. symbiont JSC188
BaO9_0136	JSC189_contig_7_46	Dolichoderus spp. symbiont JSC189
BaO9_0136	WP_010703274.1	Bartonella schoenbuchensis
BaO9_0136	WP_010913331.1	Mesorhizobium loti
BaO9_0136	WP_012090986.1	Ochrobactrum anthropi
BaO9_0136	NP_384353.1	Sinorhizobium meliloti
BaO9_0137	WP_006309974.1	Agrobacterium tumefasciens
BaO9_0137	WP_015397530.1	Bartonella australis
BaO9_0137	WP_077990655.1	Bartonella apis strain122
BaO9_0137	WP_077990655.1	Bartonella apis strain178
BaO9_0137	WP_077970160.1	Bartonella apis strain244
BaO9_0137	WP_005768012.1	Bartonella bacilliformis
BaO9_0137	WP_006590081.1	Bartonella bacilliformis
BaO9_0137	WP_013544492.1	Bartonella clarridgeiae
BaO9_0137	WP_012754549.1	Bartonella grahamii
BaO9_0137	WP_011180086.1	Bartonella australis
BaO9_0137	WP_011083591.1	Bradyrhizobium japonicum
BaO9_0137	ADZ67237.1	Brucella melitensis
BaO9_0137	WP_012230477.1	Bartonella tribocorum
BaO9_0137	WP_008038290	Bartonella tamiae strain 239
BaO9_0137	WP_010704615.1	Bartonella vinsonii
BaO9_0137	AQS42158.1	Ca. Tokpelaia hoelldobblerii
BaO9_0137	JSC085_contig_1_530	Dolichoderus spp. symbiont JSC085
BaO9_0137	JSC161_contig_3_29	Dolichoderus spp. symbiont JSC161
BaO9_0137	JSC188_contig_7_43	Dolichoderus spp. symbiont JSC188
BaO9_0137	JSC189_contig_7_47	Dolichoderus spp. symbiont JSC189
BaO9_0137	WP_007476100.1	Bartonella schoenbuchensis
BaO9_0137	WP_010913332.1	Mesorhizobium loti
BaO9_0137	WP_010657784.1	Ochrobactrum anthropi
BaO9_0137	WP_010968449.1	Sinorhizobium meliloti
BaO9_0138	NP_353246.2	Agrobacterium tumefasciens
BaO9_0138	WP_015397497.1	Bartonella australis
BaO9_0138	WP_077990519.1	Bartonella apis strain122
BaO9_0138	WP_077970025.1	Bartonella apis strain178
BaO9_0138	WP_077970025.1	Bartonella apis strain244
BaO9_0138	WP_005768086.1	Bartonella bacilliformis
BaO9_0138	WP_006590047.1	Bartonella bacilliformis
BaO9_0138	WP_013544456.1	Bartonella clarridgeiae
BaO9_0138	WP_012754506.1	Bartonella grahamii
BaO9_0138	WP_011180052.1	Bartonella australis
BaO9_0138	NP_768967.1	Bradyrhizobium japonicum
BaO9_0138	WP_004684655.1	Brucella melitensis
BaO9_0138	WP_012230407.1	Bartonella tribocorum
BaO9_0138	WP_008038171	Bartonella tamiae strain 239
BaO9_0138	WP_010704582.1	Bartonella vinsonii
BaO9_0138	AQS41057.1	Ca. Tokpelaia hoelldobblerii
BaO9_0138	JSC085_contig_1_233	Dolichoderus spp. symbiont JSC085
BaO9_0138	JSC161_contig_1_222	Dolichoderus spp. symbiont JSC161
BaO9_0138	JSC188_contig_1_255	Dolichoderus spp. symbiont JSC188
BaO9_0138	JSC189_contig_2_61	Dolichoderus spp. symbiont JSC189
BaO9_0138	WP_010703242.1	Bartonella schoenbuchensis
BaO9_0138	WP_010912788.1	Mesorhizobium loti
BaO9_0138	WP_010657961.1	Ochrobactrum anthropi
BaO9_0138	NP_384686.1	Sinorhizobium meliloti
BaO9_0139	WP_035256097.1	Agrobacterium tumefasciens
BaO9_0139	WP_015397477.1	Bartonella australis
BaO9_0139	WP_077990286.1	Bartonella apis strain122
BaO9_0139	WP_077969731.1	Bartonella apis strain178
BaO9_0139	WP_077969731.1	Bartonella apis strain244
BaO9_0139	WP_005768110.1	Bartonella bacilliformis
BaO9_0139	WP_006590027.1	Bartonella bacilliformis
BaO9_0139	WP_026501046.1	Bartonella clarridgeiae
BaO9_0139	WP_012754493.1	Bartonella grahamii
BaO9_0139	WP_011180032.1	Bartonella australis
BaO9_0139	WP_028175920.1	Bradyrhizobium japonicum
BaO9_0139	WP_004682459.1	Brucella melitensis
BaO9_0139	WP_038474408.1	Bartonella tribocorum
BaO9_0139	WP_035000349	Bartonella tamiae strain 239
BaO9_0139	WP_015398697.1	Bartonella vinsonii
BaO9_0139	AQS42320.1	Ca. Tokpelaia hoelldobblerii
BaO9_0139	JSC085_contig_1_605	Dolichoderus spp. symbiont JSC085
BaO9_0139	JSC161_contig_1_184	Dolichoderus spp. symbiont JSC161
BaO9_0139	JSC188_contig_10_34	Dolichoderus spp. symbiont JSC188
BaO9_0139	JSC189_contig_4_35	Dolichoderus spp. symbiont JSC189
BaO9_0139	WP_010703225.1	Bartonella schoenbuchensis
BaO9_0139	WP_010912511.1	Mesorhizobium loti
BaO9_0139	WP_010659407.1	Ochrobactrum anthropi
BaO9_0139	WP_010968464.1	Sinorhizobium meliloti
BaO9_0140	NP_353284.2	Agrobacterium tumefasciens
BaO9_0140	AGF73936.1	Bartonella australis
BaO9_0140	WP_077990312.1	Bartonella apis strain122
BaO9_0140	AQT41583.1	Bartonella apis strain178
BaO9_0140	WP_077969761.1	Bartonella apis strain244
BaO9_0140	WP_005768128.1	Bartonella bacilliformis
BaO9_0140	WP_006590008.1	Bartonella bacilliformis
BaO9_0140	WP_013544412.1	Bartonella clarridgeiae
BaO9_0140	WP_012754475.1	Bartonella grahamii
BaO9_0140	WP_011180013.1	Bartonella australis
BaO9_0140	NP_767351.1	Bradyrhizobium japonicum
BaO9_0140	WP_004685293.1	Brucella melitensis
BaO9_0140	WP_012230347.1	Bartonella tribocorum
BaO9_0140	WP_008037962	Bartonella tamiae strain 239
BaO9_0140	WP_015398686.1	Bartonella vinsonii
BaO9_0140	AQS40784.1	Ca. Tokpelaia hoelldobblerii
BaO9_0140	JSC085_contig_1_647	Dolichoderus spp. symbiont JSC085
BaO9_0140	JSC161_contig_2_25	Dolichoderus spp. symbiont JSC161
BaO9_0140	JSC188_contig_6_38	Dolichoderus spp. symbiont JSC188
BaO9_0140	JSC189_contig_3_59	Dolichoderus spp. symbiont JSC189
BaO9_0140	ENN92535.1	Bartonella schoenbuchensis
BaO9_0140	WP_010912916.1	Mesorhizobium loti
BaO9_0140	WP_012091036.1	Ochrobactrum anthropi
BaO9_0140	WP_010968473.1	Sinorhizobium meliloti
BaO9_0141	WP_003493355.1	Agrobacterium tumefasciens
BaO9_0141	WP_015397488.1	Bartonella australis
BaO9_0141	WP_075869939.1	Bartonella apis strain122
BaO9_0141	WP_075869939.1	Bartonella apis strain178
BaO9_0141	WP_075869939.1	Bartonella apis strain244
BaO9_0141	WP_005768101.1	Bartonella bacilliformis
BaO9_0141	WP_006590038.1	Bartonella bacilliformis
BaO9_0141	WP_013544447.1	Bartonella clarridgeiae
BaO9_0141	WP_012754516.1	Bartonella grahamii
BaO9_0141	WP_011180043.1	Bartonella australis
BaO9_0141	WP_008539890.1	Bradyrhizobium japonicum
BaO9_0141	ADZ88051.1	Brucella melitensis
BaO9_0141	WP_012230422.1	Bartonella tribocorum
BaO9_0141	WP_008038082	Bartonella tamiae strain 239
BaO9_0141	WP_004862308.1	Bartonella vinsonii
BaO9_0141	AQS40790.1	Ca. Tokpelaia hoelldobblerii
BaO9_0141	JSC085_contig_1_653	Dolichoderus spp. symbiont JSC085
BaO9_0141	JSC161_contig_3_8	Dolichoderus spp. symbiont JSC161
BaO9_0141	JSC188_contig_6_42	Dolichoderus spp. symbiont JSC188
BaO9_0141	JSC189_contig_3_19	Dolichoderus spp. symbiont JSC189
BaO9_0141	WP_010700643.1	Bartonella schoenbuchensis
BaO9_0141	WP_006201248.1	Mesorhizobium loti
BaO9_0141	WP_006473268.1	Ochrobactrum anthropi
BaO9_0141	WP_004435490.1	Sinorhizobium meliloti
BaO9_0142	WP_010970766.1	Agrobacterium tumefasciens
BaO9_0142	WP_015397489.1	Bartonella australis
BaO9_0142	WP_075869652.1	Bartonella apis strain122
BaO9_0142	WP_075869652.1	Bartonella apis strain178
BaO9_0142	WP_075869652.1	Bartonella apis strain244
BaO9_0142	WP_005768100.1	Bartonella bacilliformis
BaO9_0142	WP_006590039.1	Bartonella bacilliformis
BaO9_0142	WP_013544448.1	Bartonella clarridgeiae
BaO9_0142	WP_012754515.1	Bartonella grahamii
BaO9_0142	WP_011180044.1	Bartonella australis
BaO9_0142	WP_011083533.1	Bradyrhizobium japonicum
BaO9_0142	WP_002965185.1	Brucella melitensis
BaO9_0142	WP_012230420.1	Bartonella tribocorum
BaO9_0142	WP_008038083	Bartonella tamiae strain 239
BaO9_0142	WP_004862306.1	Bartonella vinsonii
BaO9_0142	AQS40789.1	Ca. Tokpelaia hoelldobblerii
BaO9_0142	JSC085_contig_1_654	Dolichoderus spp. symbiont JSC085
BaO9_0142	JSC161_contig_3_78	Dolichoderus spp. symbiont JSC161
BaO9_0142	JSC188_contig_6_41	Dolichoderus spp. symbiont JSC188
BaO9_0142	JSC189_contig_3_29	Dolichoderus spp. symbiont JSC189
BaO9_0142	WP_010703234.1	Bartonella schoenbuchensis
BaO9_0142	WP_006201247.1	Mesorhizobium loti
BaO9_0142	WP_006468099.1	Ochrobactrum anthropi
BaO9_0142	WP_004435481.1	Sinorhizobium meliloti
BaO9_0143	WP_006310105.1	Agrobacterium tumefasciens
BaO9_0143	WP_015397490.1	Bartonella australis
BaO9_0143	WP_077990454.1	Bartonella apis strain122
BaO9_0143	AQT41693.1	Bartonella apis strain178
BaO9_0143	WP_077969955.1	Bartonella apis strain244
BaO9_0143	WP_005768098.1	Bartonella bacilliformis
BaO9_0143	WP_006590040.1	Bartonella bacilliformis
BaO9_0143	WP_013544449.1	Bartonella clarridgeiae
BaO9_0143	WP_012754514.1	Bartonella grahamii
BaO9_0143	WP_011180045.1	Bartonella australis
BaO9_0143	NP_767346.1	Bradyrhizobium japonicum
BaO9_0143	WP_004684561.1	Brucella melitensis
BaO9_0143	WP_012230419.1	Bartonella tribocorum
BaO9_0143	WP_008038084	Bartonella tamiae strain 239
BaO9_0143	WP_010704575.1	Bartonella vinsonii
BaO9_0143	AQS40787.1	Ca. Tokpelaia hoelldobblerii
BaO9_0143	JSC085_contig_1_655	Dolichoderus spp. symbiont JSC085
BaO9_0143	JSC161_contig_1_268	Dolichoderus spp. symbiont JSC161
BaO9_0143	JSC188_contig_6_40	Dolichoderus spp. symbiont JSC188
BaO9_0143	JSC189_contig_3_38	Dolichoderus spp. symbiont JSC189
BaO9_0143	WP_010703235.1	Bartonella schoenbuchensis
BaO9_0143	WP_010912913.1	Mesorhizobium loti
BaO9_0143	WP_012091033.1	Ochrobactrum anthropi
BaO9_0143	NP_384391.1	Sinorhizobium meliloti
BaO9_0144	WP_010970769.1	Agrobacterium tumefasciens
BaO9_0144	WP_015397491.1	Bartonella australis
BaO9_0144	WP_077990455.1	Bartonella apis strain122
BaO9_0144	AQT41694.1	Bartonella apis strain178
BaO9_0144	WP_077969957.1	Bartonella apis strain244
BaO9_0144	WP_005768096.1	Bartonella bacilliformis
BaO9_0144	WP_006590041.1	Bartonella bacilliformis
BaO9_0144	WP_013544450.1	Bartonella clarridgeiae
BaO9_0144	WP_012754513.1	Bartonella grahamii
BaO9_0144	WP_011180046.1	Bartonella australis
BaO9_0144	NP_767345.1	Bradyrhizobium japonicum
BaO9_0144	WP_011005467.1	Brucella melitensis
BaO9_0144	WP_012230418.1	Bartonella tribocorum
BaO9_0144	WP_008038088	Bartonella tamiae strain 239
BaO9_0144	WP_015398699.1	Bartonella vinsonii
BaO9_0144	AQS40786.1	Ca. Tokpelaia hoelldobblerii
BaO9_0144	JSC085_contig_1_656	Dolichoderus spp. symbiont JSC085
BaO9_0144	JSC161_contig_1_267	Dolichoderus spp. symbiont JSC161
BaO9_0144	JSC188_contig_6_39	Dolichoderus spp. symbiont JSC188
BaO9_0144	JSC189_contig_3_49	Dolichoderus spp. symbiont JSC189
BaO9_0144	WP_010703236.1	Bartonella schoenbuchensis
BaO9_0144	WP_010912911.1	Mesorhizobium loti
BaO9_0144	WP_012091032.1	Ochrobactrum anthropi
BaO9_0144	WP_010968474.1	Sinorhizobium meliloti
BaO9_0145	NP_353311.1	Agrobacterium tumefasciens
BaO9_0145	WP_015397700.1	Bartonella australis
BaO9_0145	WP_077991235.1	Bartonella apis strain122
BaO9_0145	WP_078039173.1	Bartonella apis strain178
BaO9_0145	WP_077970648.1	Bartonella apis strain244
BaO9_0145	WP_005766286.1	Bartonella bacilliformis
BaO9_0145	WP_006588978.1	Bartonella bacilliformis
BaO9_0145	WP_013545395.1	Bartonella clarridgeiae
BaO9_0145	WP_012754598.1	Bartonella grahamii
BaO9_0145	WP_011180134.1	Bartonella australis
BaO9_0145	NP_770629.1	Bradyrhizobium japonicum
BaO9_0145	AAL54129.1	Brucella melitensis
BaO9_0145	CAK00681.1	Bartonella tribocorum
BaO9_0145	WP_008038782	Bartonella tamiae strain 239
BaO9_0145	WP_010704660.1	Bartonella vinsonii
BaO9_0145	AQS42074.1	Ca. Tokpelaia hoelldobblerii
BaO9_0145	JSC085_contig_1_22	Dolichoderus spp. symbiont JSC085
BaO9_0145	JSC161_contig_1_280	Dolichoderus spp. symbiont JSC161
BaO9_0145	JSC188_contig_1_94	Dolichoderus spp. symbiont JSC188
BaO9_0145	JSC189_contig_2_107	Dolichoderus spp. symbiont JSC189
BaO9_0145	WP_010703426.1	Bartonella schoenbuchensis
BaO9_0145	WP_010914447.1	Mesorhizobium loti
BaO9_0145	ABS15766.1	Ochrobactrum anthropi
BaO9_0145	NP_384420.1	Sinorhizobium meliloti
BaO9_0146	NP_353319.1	Agrobacterium tumefasciens
BaO9_0146	WP_015397699.1	Bartonella australis
BaO9_0146	WP_077991221.1	Bartonella apis strain122
BaO9_0146	AQT42116.1	Bartonella apis strain178
BaO9_0146	WP_077970644.1	Bartonella apis strain244
BaO9_0146	WP_005766284.1	Bartonella bacilliformis
BaO9_0146	WP_006588977.1	Bartonella bacilliformis
BaO9_0146	WP_013545396.1	Bartonella clarridgeiae
BaO9_0146	WP_012754597.1	Bartonella grahamii
BaO9_0146	WP_011180133.1	Bartonella australis
BaO9_0146	NP_770625.1	Bradyrhizobium japonicum
BaO9_0146	EEZ16720.1	Brucella melitensis
BaO9_0146	WP_012230571.1	Bartonella tribocorum
BaO9_0146	WP_008038780	Bartonella tamiae strain 239
BaO9_0146	WP_015398737.1	Bartonella vinsonii
BaO9_0146	AQS42075.1	Ca. Tokpelaia hoelldobblerii
BaO9_0146	JSC085_contig_2_158	Dolichoderus spp. symbiont JSC085
BaO9_0146	JSC161_contig_1_589	Dolichoderus spp. symbiont JSC161
BaO9_0146	JSC188_contig_1_96	Dolichoderus spp. symbiont JSC188
BaO9_0146	JSC189_contig_2_110	Dolichoderus spp. symbiont JSC189
BaO9_0146	WP_010703425.1	Bartonella schoenbuchensis
BaO9_0146	WP_010914442.1	Mesorhizobium loti
BaO9_0146	WP_011982771.1	Ochrobactrum anthropi
BaO9_0146	NP_384429.1	Sinorhizobium meliloti
BaO9_0147	NP_353331.2	Agrobacterium tumefasciens
BaO9_0147	WP_015397522.1	Bartonella australis
BaO9_0147	WP_077990591.1	Bartonella apis strain122
BaO9_0147	WP_077970092.1	Bartonella apis strain178
BaO9_0147	WP_077970092.1	Bartonella apis strain244
BaO9_0147	WP_005768031.1	Bartonella bacilliformis
BaO9_0147	WP_006590071.1	Bartonella bacilliformis
BaO9_0147	WP_013544483.1	Bartonella clarridgeiae
BaO9_0147	WP_012754539.1	Bartonella grahamii
BaO9_0147	WP_011180076.1	Bartonella australis
BaO9_0147	NP_767469.1	Bradyrhizobium japonicum
BaO9_0147	ALM33462.1	Brucella melitensis
BaO9_0147	WP_012230452.1	Bartonella tribocorum
BaO9_0147	WP_008038230	Bartonella tamiae strain 239
BaO9_0147	WP_015398710.1	Bartonella vinsonii
BaO9_0147	AQS41852.1	Ca. Tokpelaia hoelldobblerii
BaO9_0147	JSC085_contig_1_176	Dolichoderus spp. symbiont JSC085
BaO9_0147	JSC161_contig_1_401	Dolichoderus spp. symbiont JSC161
BaO9_0147	JSC188_contig_7_58	Dolichoderus spp. symbiont JSC188
BaO9_0147	JSC189_contig_13_13	Dolichoderus spp. symbiont JSC189
BaO9_0147	WP_010703266.1	Bartonella schoenbuchensis
BaO9_0147	WP_010913340.1	Mesorhizobium loti
BaO9_0147	WP_040129048.1	Ochrobactrum anthropi
BaO9_0147	NP_384441.1	Sinorhizobium meliloti
BaO9_0148	NP_353341.2	Agrobacterium tumefasciens
BaO9_0148	WP_015397569.1	Bartonella australis
BaO9_0148	WP_077990687.1	Bartonella apis strain122
BaO9_0148	WP_077970195.1	Bartonella apis strain178
BaO9_0148	WP_077970195.1	Bartonella apis strain244
BaO9_0148	WP_005767936.1	Bartonella bacilliformis
BaO9_0148	WP_006589036.1	Bartonella bacilliformis
BaO9_0148	WP_013544534.1	Bartonella clarridgeiae
BaO9_0148	WP_012754650.1	Bartonella grahamii
BaO9_0148	WP_011180193.1	Bartonella australis
BaO9_0148	NP_767308.1	Bradyrhizobium japonicum
BaO9_0148	WP_004684568.1	Brucella melitensis
BaO9_0148	WP_012230683.1	Bartonella tribocorum
BaO9_0148	WP_008038409	Bartonella tamiae strain 239
BaO9_0148	WP_015398762.1	Bartonella vinsonii
BaO9_0148	AQS42245.1	Ca. Tokpelaia hoelldobblerii
BaO9_0148	JSC085_contig_1_494	Dolichoderus spp. symbiont JSC085
BaO9_0148	JSC161_contig_1_321	Dolichoderus spp. symbiont JSC161
BaO9_0148	JSC188_contig_8_27	Dolichoderus spp. symbiont JSC188
BaO9_0148	JSC189_contig_10_25	Dolichoderus spp. symbiont JSC189
BaO9_0148	WP_010703309.1	Bartonella schoenbuchensis
BaO9_0148	WP_010912665.1	Mesorhizobium loti
BaO9_0148	WP_012091021.1	Ochrobactrum anthropi
BaO9_0148	NP_384444.1	Sinorhizobium meliloti
BaO9_0149	NP_353350.1	Agrobacterium tumefasciens
BaO9_0149	WP_015397436.1	Bartonella australis
BaO9_0149	WP_077990476.1	Bartonella apis strain122
BaO9_0149	AQT41712.1	Bartonella apis strain178
BaO9_0149	WP_077969986.1	Bartonella apis strain244
BaO9_0149	WP_005768153.1	Bartonella bacilliformis
BaO9_0149	WP_006589997.1	Bartonella bacilliformis
BaO9_0149	WP_013544403.1	Bartonella clarridgeiae
BaO9_0149	WP_012754467.1	Bartonella grahamii
BaO9_0149	WP_011180004.1	Bartonella australis
BaO9_0149	NP_767400.1	Bradyrhizobium japonicum
BaO9_0149	WP_004682494.1	Brucella melitensis
BaO9_0149	WP_012230326.1	Bartonella tribocorum
BaO9_0149	WP_008038115	Bartonella tamiae strain 239
BaO9_0149	WP_010704536.1	Bartonella vinsonii
BaO9_0149	AQS40828.1	Ca. Tokpelaia hoelldobblerii
BaO9_0149	JSC085_contig_1_431	Dolichoderus spp. symbiont JSC085
BaO9_0149	JSC161_contig_1_304	Dolichoderus spp. symbiont JSC161
BaO9_0149	JSC188_contig_8_14	Dolichoderus spp. symbiont JSC188
BaO9_0149	JSC189_contig_2_91	Dolichoderus spp. symbiont JSC189
BaO9_0149	WP_010703202.1	Bartonella schoenbuchensis
BaO9_0149	WP_010911463.1	Mesorhizobium loti
BaO9_0149	WP_012091419.1	Ochrobactrum anthropi
BaO9_0149	NP_384469.1	Sinorhizobium meliloti
BaO9_0150	NP_353351.2	Agrobacterium tumefasciens
BaO9_0150	WP_015397437.1	Bartonella australis
BaO9_0150	WP_077990478.1	Bartonella apis strain122
BaO9_0150	AQT41713.1	Bartonella apis strain178
BaO9_0150	WP_077969987.1	Bartonella apis strain244
BaO9_0150	WP_005768151.1	Bartonella bacilliformis
BaO9_0150	WP_039964898.1	Bartonella bacilliformis
BaO9_0150	WP_013544404.1	Bartonella clarridgeiae
BaO9_0150	WP_012754468.1	Bartonella grahamii
BaO9_0150	WP_011180005.1	Bartonella australis
BaO9_0150	NP_767401.1	Bradyrhizobium japonicum
BaO9_0150	WP_002965588.1	Brucella melitensis
BaO9_0150	WP_012230327.1	Bartonella tribocorum
BaO9_0150	WP_008038116	Bartonella tamiae strain 239
BaO9_0150	WP_041578556.1	Bartonella vinsonii
BaO9_0150	AQS40827.1	Ca. Tokpelaia hoelldobblerii
BaO9_0150	JSC085_contig_1_430	Dolichoderus spp. symbiont JSC085
BaO9_0150	JSC161_contig_1_303	Dolichoderus spp. symbiont JSC161
BaO9_0150	JSC188_contig_8_15	Dolichoderus spp. symbiont JSC188
BaO9_0150	JSC189_contig_2_90	Dolichoderus spp. symbiont JSC189
BaO9_0150	WP_010703203.1	Bartonella schoenbuchensis
BaO9_0150	WP_010911462.1	Mesorhizobium loti
BaO9_0150	WP_010659383.1	Ochrobactrum anthropi
BaO9_0150	NP_384470.1	Sinorhizobium meliloti
BaO9_0151	WP_006310170.1	Agrobacterium tumefasciens
BaO9_0151	WP_015397520.1	Bartonella australis
BaO9_0151	WP_077990583.1	Bartonella apis strain122
BaO9_0151	WP_077970082.1	Bartonella apis strain178
BaO9_0151	WP_077970082.1	Bartonella apis strain244
BaO9_0151	WP_005768036.1	Bartonella bacilliformis
BaO9_0151	WP_006590069.1	Bartonella bacilliformis
BaO9_0151	WP_013544481.1	Bartonella clarridgeiae
BaO9_0151	WP_012754537.1	Bartonella grahamii
BaO9_0151	WP_011180074.1	Bartonella australis
BaO9_0151	WP_011083654.1	Bradyrhizobium japonicum
BaO9_0151	WP_002965247.1	Brucella melitensis
BaO9_0151	WP_012230450.1	Bartonella tribocorum
BaO9_0151	WP_008038227	Bartonella tamiae strain 239
BaO9_0151	WP_010704603.1	Bartonella vinsonii
BaO9_0151	AQS41854.1	Ca. Tokpelaia hoelldobblerii
BaO9_0151	JSC085_contig_1_589	Dolichoderus spp. symbiont JSC085
BaO9_0151	JSC161_contig_1_8	Dolichoderus spp. symbiont JSC161
BaO9_0151	JSC188_contig_1_1	Dolichoderus spp. symbiont JSC188
BaO9_0151	JSC189_contig_13_16	Dolichoderus spp. symbiont JSC189
BaO9_0151	WP_007476123.1	Bartonella schoenbuchensis
BaO9_0151	WP_010913342.1	Mesorhizobium loti
BaO9_0151	WP_011982244.1	Ochrobactrum anthropi
BaO9_0151	WP_010968533.1	Sinorhizobium meliloti
BaO9_0152	NP_353356.2	Agrobacterium tumefasciens
BaO9_0152	WP_015397521.1	Bartonella australis
BaO9_0152	WP_077990588.1	Bartonella apis strain122
BaO9_0152	AQT41774.1	Bartonella apis strain178
BaO9_0152	WP_077970090.1	Bartonella apis strain244
BaO9_0152	WP_011807439.1	Bartonella bacilliformis
BaO9_0152	WP_006590070.1	Bartonella bacilliformis
BaO9_0152	WP_026501054.1	Bartonella clarridgeiae
BaO9_0152	WP_012754538.1	Bartonella grahamii
BaO9_0152	WP_011180075.1	Bartonella australis
BaO9_0152	NP_767470.1	Bradyrhizobium japonicum
BaO9_0152	WP_032450029.1	Brucella melitensis
BaO9_0152	WP_012230451.1	Bartonella tribocorum
BaO9_0152	WP_008038229	Bartonella tamiae strain 239
BaO9_0152	WP_010704604.1	Bartonella vinsonii
BaO9_0152	AQS41853.1	Ca. Tokpelaia hoelldobblerii
BaO9_0152	JSC085_contig_1_174	Dolichoderus spp. symbiont JSC085
BaO9_0152	JSC161_contig_1_402	Dolichoderus spp. symbiont JSC161
BaO9_0152	JSC188_contig_7_60	Dolichoderus spp. symbiont JSC188
BaO9_0152	JSC189_contig_13_15	Dolichoderus spp. symbiont JSC189
BaO9_0152	WP_010703265.1	Bartonella schoenbuchensis
BaO9_0152	WP_010913341.1	Mesorhizobium loti
BaO9_0152	WP_011982245.1	Ochrobactrum anthropi
BaO9_0152	NP_384474.1	Sinorhizobium meliloti
BaO9_0153	WP_010970821.1	Agrobacterium tumefasciens
BaO9_0153	WP_015397449.1	Bartonella australis
BaO9_0153	WP_077990266.1	Bartonella apis strain122
BaO9_0153	WP_075869535.1	Bartonella apis strain178
BaO9_0153	WP_077969701.1	Bartonella apis strain244
BaO9_0153	WP_005768124.1	Bartonella bacilliformis
BaO9_0153	WP_017196148.1	Bartonella bacilliformis
BaO9_0153	WP_013544416.1	Bartonella clarridgeiae
BaO9_0153	WP_012754479.1	Bartonella grahamii
BaO9_0153	WP_011180017.1	Bartonella australis
BaO9_0153	WP_011083500.1	Bradyrhizobium japonicum
BaO9_0153	EEW88356.1	Brucella melitensis
BaO9_0153	WP_012230352.1	Bartonella tribocorum
BaO9_0153	WP_008037942	Bartonella tamiae strain 239
BaO9_0153	WP_010704549.1	Bartonella vinsonii
BaO9_0153	AQS42368.1	Ca. Tokpelaia hoelldobblerii
BaO9_0153	JSC085_contig_1_333	Dolichoderus spp. symbiont JSC085
BaO9_0153	JSC161_contig_1_217	Dolichoderus spp. symbiont JSC161
BaO9_0153	JSC188_contig_8_2	Dolichoderus spp. symbiont JSC188
BaO9_0153	JSC189_contig_2_83	Dolichoderus spp. symbiont JSC189
BaO9_0153	WP_010703214.1	Bartonella schoenbuchensis
BaO9_0153	WP_010912578.1	Mesorhizobium loti
BaO9_0153	WP_011982376.1	Ochrobactrum anthropi
BaO9_0153	NP_384480.1	Sinorhizobium meliloti
BaO9_0154	WP_010970822.1	Agrobacterium tumefasciens
BaO9_0154	WP_015397467.1	Bartonella australis
BaO9_0154	WP_077990255.1	Bartonella apis strain122
BaO9_0154	WP_077969683.1	Bartonella apis strain178
BaO9_0154	WP_077969683.1	Bartonella apis strain244
BaO9_0154	WP_005768122.1	Bartonella bacilliformis
BaO9_0154	WP_006590014.1	Bartonella bacilliformis
BaO9_0154	WP_013544418.1	Bartonella clarridgeiae
BaO9_0154	WP_012754481.1	Bartonella grahamii
BaO9_0154	WP_011180019.1	Bartonella australis
BaO9_0154	NP_767316.1	Bradyrhizobium japonicum
BaO9_0154	WP_004685378.1	Brucella melitensis
BaO9_0154	WP_012230354.1	Bartonella tribocorum
BaO9_0154	WP_008037950	Bartonella tamiae strain 239
BaO9_0154	WP_015398688.1	Bartonella vinsonii
BaO9_0154	AQS42371.1	Ca. Tokpelaia hoelldobblerii
BaO9_0154	JSC085_contig_1_33	Dolichoderus spp. symbiont JSC085
BaO9_0154	JSC161_contig_2_21	Dolichoderus spp. symbiont JSC161
BaO9_0154	JSC188_contig_8_23	Dolichoderus spp. symbiont JSC188
BaO9_0154	JSC189_contig_2_73	Dolichoderus spp. symbiont JSC189
BaO9_0154	WP_010703216.1	Bartonella schoenbuchensis
BaO9_0154	WP_010911507.1	Mesorhizobium loti
BaO9_0154	WP_010658013.1	Ochrobactrum anthropi
BaO9_0154	WP_003527728.1	Sinorhizobium meliloti
BaO9_0155	NP_353365.1	Agrobacterium tumefasciens
BaO9_0155	WP_041583137.1	Bartonella australis
BaO9_0155	WP_077990353.1	Bartonella apis strain122
BaO9_0155	AQT41612.1	Bartonella apis strain178
BaO9_0155	WP_077969823.1	Bartonella apis strain244
BaO9_0155	WP_005768187.1	Bartonella bacilliformis
BaO9_0155	WP_006589977.1	Bartonella bacilliformis
BaO9_0155	WP_013544381.1	Bartonella clarridgeiae
BaO9_0155	WP_012754448.1	Bartonella grahamii
BaO9_0155	WP_011179987.1	Bartonella australis
BaO9_0155	WP_011083547.1	Bradyrhizobium japonicum
BaO9_0155	WP_002965405.1	Brucella melitensis
BaO9_0155	WP_012230280.1	Bartonella tribocorum
BaO9_0155	WP_008037924	Bartonella tamiae strain 239
BaO9_0155	WP_015398669.1	Bartonella vinsonii
BaO9_0155	AQS40749.1	Ca. Tokpelaia hoelldobblerii
BaO9_0155	JSC085_contig_2_31	Dolichoderus spp. symbiont JSC085
BaO9_0155	JSC161_contig_1_607	Dolichoderus spp. symbiont JSC161
BaO9_0155	JSC188_contig_9_41	Dolichoderus spp. symbiont JSC188
BaO9_0155	JSC189_contig_15_37	Dolichoderus spp. symbiont JSC189
BaO9_0155	WP_010703186.1	Bartonella schoenbuchensis
BaO9_0155	WP_010911489.1	Mesorhizobium loti
BaO9_0155	WP_010658003.1	Ochrobactrum anthropi
BaO9_0155	NP_384488.1	Sinorhizobium meliloti
BaO9_0156	WP_010970825.1	Agrobacterium tumefasciens
BaO9_0156	WP_015397418.1	Bartonella australis
BaO9_0156	WP_077990351.1	Bartonella apis strain122
BaO9_0156	WP_077969821.1	Bartonella apis strain178
BaO9_0156	WP_077969821.1	Bartonella apis strain244
BaO9_0156	WP_005768189.1	Bartonella bacilliformis
BaO9_0156	WP_026017274.1	Bartonella bacilliformis
BaO9_0156	WP_026501177.1	Bartonella clarridgeiae
BaO9_0156	WP_012754447.1	Bartonella grahamii
BaO9_0156	WP_034447630.1	Bartonella australis
BaO9_0156	NP_767361.1	Bradyrhizobium japonicum
BaO9_0156	WP_004684682.1	Brucella melitensis
BaO9_0156	WP_049776819.1	Bartonella tribocorum
BaO9_0156	WP_008037927	Bartonella tamiae strain 239
BaO9_0156	WP_015398668.1	Bartonella vinsonii
BaO9_0156	AQS40748.1	Ca. Tokpelaia hoelldobblerii
BaO9_0156	JSC085_contig_2_37	Dolichoderus spp. symbiont JSC085
BaO9_0156	JSC161_contig_1_61	Dolichoderus spp. symbiont JSC161
BaO9_0156	JSC188_contig_9_40	Dolichoderus spp. symbiont JSC188
BaO9_0156	JSC189_contig_15_36	Dolichoderus spp. symbiont JSC189
BaO9_0156	WP_081632927.1	Bartonella schoenbuchensis
BaO9_0156	WP_010911490.1	Mesorhizobium loti
BaO9_0156	WP_011982370.1	Ochrobactrum anthropi
BaO9_0156	NP_384489.1	Sinorhizobium meliloti
BaO9_0157	WP_006310182.1	Agrobacterium tumefasciens
BaO9_0157	WP_041583135.1	Bartonella australis
BaO9_0157	WP_077994379.1	Bartonella apis strain122
BaO9_0157	WP_077969820.1	Bartonella apis strain178
BaO9_0157	WP_077969820.1	Bartonella apis strain244
BaO9_0157	WP_005768191.1	Bartonella bacilliformis
BaO9_0157	WP_006589975.1	Bartonella bacilliformis
BaO9_0157	WP_013544379.1	Bartonella clarridgeiae
BaO9_0157	WP_012754446.1	Bartonella grahamii
BaO9_0157	WP_011179985.1	Bartonella australis
BaO9_0157	NP_767360.1	Bradyrhizobium japonicum
BaO9_0157	ADZ86105.1	Brucella melitensis
BaO9_0157	WP_012230275.1	Bartonella tribocorum
BaO9_0157	WP_008037928	Bartonella tamiae strain 239
BaO9_0157	WP_015398667.1	Bartonella vinsonii
BaO9_0157	AQS40747.1	Ca. Tokpelaia hoelldobblerii
BaO9_0157	JSC085_contig_2_38	Dolichoderus spp. symbiont JSC085
BaO9_0157	JSC161_contig_1_610	Dolichoderus spp. symbiont JSC161
BaO9_0157	JSC188_contig_9_4	Dolichoderus spp. symbiont JSC188
BaO9_0157	JSC189_contig_15_33	Dolichoderus spp. symbiont JSC189
BaO9_0157	WP_010703184.1	Bartonella schoenbuchensis
BaO9_0157	WP_010911491.1	Mesorhizobium loti
BaO9_0157	WP_011982369.1	Ochrobactrum anthropi
BaO9_0157	AEH77305.1	Sinorhizobium meliloti
BaO9_0158	NP_353379.2	Agrobacterium tumefasciens
BaO9_0158	WP_015398411.1	Bartonella australis
BaO9_0158	WP_077990975.1	Bartonella apis strain122
BaO9_0158	AQT41995.1	Bartonella apis strain178
BaO9_0158	WP_077970461.1	Bartonella apis strain244
BaO9_0158	WP_005767829.1	Bartonella bacilliformis
BaO9_0158	WP_017195960.1	Bartonella bacilliformis
BaO9_0158	WP_013544785.1	Bartonella clarridgeiae
BaO9_0158	WP_015856724.1	Bartonella grahamii
BaO9_0158	WP_011181146.1	Bartonella australis
BaO9_0158	NP_772556.1	Bradyrhizobium japonicum
BaO9_0158	WP_004684673.1	Brucella melitensis
BaO9_0158	WP_012232134.1	Bartonella tribocorum
BaO9_0158	WP_008038553	Bartonella tamiae strain 239
BaO9_0158	WP_015399346.1	Bartonella vinsonii
BaO9_0158	AQS41173.1	Ca. Tokpelaia hoelldobblerii
BaO9_0158	JSC085_contig_1_162	Dolichoderus spp. symbiont JSC085
BaO9_0158	JSC161_contig_2_107	Dolichoderus spp. symbiont JSC161
BaO9_0158	JSC188_contig_1_365	Dolichoderus spp. symbiont JSC188
BaO9_0158	JSC189_contig_2_60	Dolichoderus spp. symbiont JSC189
BaO9_0158	WP_010704260.1	Bartonella schoenbuchensis
BaO9_0158	WP_010913132.1	Mesorhizobium loti
BaO9_0158	WP_010657991.1	Ochrobactrum anthropi
BaO9_0158	NP_384503.1	Sinorhizobium meliloti
BaO9_0159	NP_353381.2	Agrobacterium tumefasciens
BaO9_0159	WP_015398412.1	Bartonella australis
BaO9_0159	WP_077990974.1	Bartonella apis strain122
BaO9_0159	AQT41994.1	Bartonella apis strain178
BaO9_0159	WP_077970460.1	Bartonella apis strain244
BaO9_0159	WP_005767831.1	Bartonella bacilliformis
BaO9_0159	WP_006590475.1	Bartonella bacilliformis
BaO9_0159	WP_013544784.1	Bartonella clarridgeiae
BaO9_0159	WP_015856725.1	Bartonella grahamii
BaO9_0159	WP_011181147.1	Bartonella australis
BaO9_0159	NP_767442.1	Bradyrhizobium japonicum
BaO9_0159	AIB27012.1	Brucella melitensis
BaO9_0159	WP_012232135.1	Bartonella tribocorum
BaO9_0159	WP_008038551	Bartonella tamiae strain 239
BaO9_0159	WP_010705613.1	Bartonella vinsonii
BaO9_0159	AQS41172.1	Ca. Tokpelaia hoelldobblerii
BaO9_0159	JSC085_contig_1_161	Dolichoderus spp. symbiont JSC085
BaO9_0159	JSC161_contig_2_106	Dolichoderus spp. symbiont JSC161
BaO9_0159	JSC188_contig_1_364	Dolichoderus spp. symbiont JSC188
BaO9_0159	JSC189_contig_2_59	Dolichoderus spp. symbiont JSC189
BaO9_0159	WP_010704261.1	Bartonella schoenbuchensis
BaO9_0159	WP_010913129.1	Mesorhizobium loti
BaO9_0159	WP_010657990.1	Ochrobactrum anthropi
BaO9_0159	NP_384505.1	Sinorhizobium meliloti
BaO9_0160	WP_006310196.1	Agrobacterium tumefasciens
BaO9_0160	WP_015398414.1	Bartonella australis
BaO9_0160	WP_077990970.1	Bartonella apis strain122
BaO9_0160	WP_077970456.1	Bartonella apis strain178
BaO9_0160	WP_077970456.1	Bartonella apis strain244
BaO9_0160	WP_005767837.1	Bartonella bacilliformis
BaO9_0160	WP_006590478.1	Bartonella bacilliformis
BaO9_0160	WP_013544782.1	Bartonella clarridgeiae
BaO9_0160	WP_015856727.1	Bartonella grahamii
BaO9_0160	WP_011181149.1	Bartonella australis
BaO9_0160	NP_767440.1	Bradyrhizobium japonicum
BaO9_0160	WP_004684671.1	Brucella melitensis
BaO9_0160	WP_012232137.1	Bartonella tribocorum
BaO9_0160	WP_008038544	Bartonella tamiae strain 239
BaO9_0160	WP_010705615.1	Bartonella vinsonii
BaO9_0160	AQS41170.1	Ca. Tokpelaia hoelldobblerii
BaO9_0160	JSC085_contig_1_160	Dolichoderus spp. symbiont JSC085
BaO9_0160	JSC161_contig_2_104	Dolichoderus spp. symbiont JSC161
BaO9_0160	JSC188_contig_1_363	Dolichoderus spp. symbiont JSC188
BaO9_0160	JSC189_contig_2_58	Dolichoderus spp. symbiont JSC189
BaO9_0160	WP_010704262.1	Bartonella schoenbuchensis
BaO9_0160	WP_010913127.1	Mesorhizobium loti
BaO9_0160	WP_010657988.1	Ochrobactrum anthropi
BaO9_0160	NP_384507.1	Sinorhizobium meliloti
BaO9_0161	WP_010970837.1	Agrobacterium tumefasciens
BaO9_0161	WP_015397558.1	Bartonella australis
BaO9_0161	WP_077990623.1	Bartonella apis strain122
BaO9_0161	AQT41784.1	Bartonella apis strain178
BaO9_0161	WP_077970113.1	Bartonella apis strain244
BaO9_0161	WP_005767953.1	Bartonella bacilliformis
BaO9_0161	WP_006589023.1	Bartonella bacilliformis
BaO9_0161	WP_013544523.1	Bartonella clarridgeiae
BaO9_0161	WP_012754640.1	Bartonella grahamii
BaO9_0161	WP_011180179.1	Bartonella australis
BaO9_0161	NP_767439.1	Bradyrhizobium japonicum
BaO9_0161	EPZ75869.1	Brucella melitensis
BaO9_0161	WP_012230659.1	Bartonella tribocorum
BaO9_0161	WP_008038254	Bartonella tamiae strain 239
BaO9_0161	WP_015398753.1	Bartonella vinsonii
BaO9_0161	AQS42135.1	Ca. Tokpelaia hoelldobblerii
BaO9_0161	JSC085_contig_1_684	Dolichoderus spp. symbiont JSC085
BaO9_0161	JSC161_contig_1_537	Dolichoderus spp. symbiont JSC161
BaO9_0161	JSC188_contig_7_25	Dolichoderus spp. symbiont JSC188
BaO9_0161	JSC189_contig_19_6	Dolichoderus spp. symbiont JSC189
BaO9_0161	WP_010703299.1	Bartonella schoenbuchensis
BaO9_0161	WP_010913304.1	Mesorhizobium loti
BaO9_0161	WP_012091004.1	Ochrobactrum anthropi
BaO9_0161	WP_010968552.1	Sinorhizobium meliloti
BaO9_0162	NP_353388.2	Agrobacterium tumefasciens
BaO9_0162	WP_041582874.1	Bartonella australis
BaO9_0162	WP_077990628.1	Bartonella apis strain122
BaO9_0162	AQT41787.1	Bartonella apis strain178
BaO9_0162	WP_077970117.1	Bartonella apis strain244
BaO9_0162	WP_005767957.1	Bartonella bacilliformis
BaO9_0162	WP_006589021.1	Bartonella bacilliformis
BaO9_0162	WP_013544521.1	Bartonella clarridgeiae
BaO9_0162	WP_012754638.1	Bartonella grahamii
BaO9_0162	WP_011180177.1	Bartonella australis
BaO9_0162	NP_767435.1	Bradyrhizobium japonicum
BaO9_0162	WP_004684577.1	Brucella melitensis
BaO9_0162	WP_012230653.1	Bartonella tribocorum
BaO9_0162	WP_008038258	Bartonella tamiae strain 239
BaO9_0162	WP_015398752.1	Bartonella vinsonii
BaO9_0162	AQS42137.1	Ca. Tokpelaia hoelldobblerii
BaO9_0162	JSC085_contig_1_685	Dolichoderus spp. symbiont JSC085
BaO9_0162	JSC161_contig_1_536	Dolichoderus spp. symbiont JSC161
BaO9_0162	JSC188_contig_7_26	Dolichoderus spp. symbiont JSC188
BaO9_0162	JSC189_contig_19_4	Dolichoderus spp. symbiont JSC189
BaO9_0162	WP_010703297.1	Bartonella schoenbuchensis
BaO9_0162	WP_044548867.1	Mesorhizobium loti
BaO9_0162	WP_012091001.1	Ochrobactrum anthropi
BaO9_0162	NP_384511.1	Sinorhizobium meliloti
BaO9_0163	WP_010970840.1	Agrobacterium tumefasciens
BaO9_0163	WP_015397554.1	Bartonella australis
BaO9_0163	WP_077990631.1	Bartonella apis strain122
BaO9_0163	WP_077970121.1	Bartonella apis strain178
BaO9_0163	WP_077970121.1	Bartonella apis strain244
BaO9_0163	WP_005767962.1	Bartonella bacilliformis
BaO9_0163	WP_006589019.1	Bartonella bacilliformis
BaO9_0163	WP_013544519.1	Bartonella clarridgeiae
BaO9_0163	WP_012754637.1	Bartonella grahamii
BaO9_0163	WP_011180175.1	Bartonella australis
BaO9_0163	NP_767433.1	Bradyrhizobium japonicum
BaO9_0163	AAX75425.1	Brucella melitensis
BaO9_0163	WP_012230649.1	Bartonella tribocorum
BaO9_0163	WP_008038262	Bartonella tamiae strain 239
BaO9_0163	WP_010704699.1	Bartonella vinsonii
BaO9_0163	AQS42139.1	Ca. Tokpelaia hoelldobblerii
BaO9_0163	JSC085_contig_1_686	Dolichoderus spp. symbiont JSC085
BaO9_0163	JSC161_contig_1_535	Dolichoderus spp. symbiont JSC161
BaO9_0163	JSC188_contig_7_28	Dolichoderus spp. symbiont JSC188
BaO9_0163	JSC189_contig_19_2	Dolichoderus spp. symbiont JSC189
BaO9_0163	WP_010703295.1	Bartonella schoenbuchensis
BaO9_0163	WP_010913309.1	Mesorhizobium loti
BaO9_0163	WP_049768416.1	Ochrobactrum anthropi
BaO9_0163	AEH77329.1	Sinorhizobium meliloti
BaO9_0164	NP_353392.1	Agrobacterium tumefasciens
BaO9_0164	WP_041582871.1	Bartonella australis
BaO9_0164	WP_077990634.1	Bartonella apis strain122
BaO9_0164	AQT41791.1	Bartonella apis strain178
BaO9_0164	WP_077970125.1	Bartonella apis strain244
BaO9_0164	WP_005767968.1	Bartonella bacilliformis
BaO9_0164	WP_017196225.1	Bartonella bacilliformis
BaO9_0164	WP_026501057.1	Bartonella clarridgeiae
BaO9_0164	WP_012754635.1	Bartonella grahamii
BaO9_0164	WP_011180173.1	Bartonella australis
BaO9_0164	NP_767431.1	Bradyrhizobium japonicum
BaO9_0164	WP_011005451.1	Brucella melitensis
BaO9_0164	WP_012230645.1	Bartonella tribocorum
BaO9_0164	WP_008038266	Bartonella tamiae strain 239
BaO9_0164	WP_010704697.1	Bartonella vinsonii
BaO9_0164	AQS42141.1	Ca. Tokpelaia hoelldobblerii
BaO9_0164	JSC085_contig_1_687	Dolichoderus spp. symbiont JSC085
BaO9_0164	JSC161_contig_1_534	Dolichoderus spp. symbiont JSC161
BaO9_0164	JSC188_contig_7_3	Dolichoderus spp. symbiont JSC188
BaO9_0164	JSC189_contig_19_1	Dolichoderus spp. symbiont JSC189
BaO9_0164	WP_034989944.1	Bartonella schoenbuchensis
BaO9_0164	WP_010913314.1	Mesorhizobium loti
BaO9_0164	WP_012090997.1	Ochrobactrum anthropi
BaO9_0164	NP_384515.1	Sinorhizobium meliloti
BaO9_0165	NP_353394.1	Agrobacterium tumefasciens
BaO9_0165	WP_015397550.1	Bartonella australis
BaO9_0165	WP_077990637.1	Bartonella apis strain122
BaO9_0165	AQT41793.1	Bartonella apis strain178
BaO9_0165	WP_077973406.1	Bartonella apis strain244
BaO9_0165	WP_011807433.1	Bartonella bacilliformis
BaO9_0165	WP_017196223.1	Bartonella bacilliformis
BaO9_0165	WP_013544515.1	Bartonella clarridgeiae
BaO9_0165	WP_012754633.1	Bartonella grahamii
BaO9_0165	WP_011180171.1	Bartonella australis
BaO9_0165	NP_772585.1	Bradyrhizobium japonicum
BaO9_0165	WP_011005450.1	Brucella melitensis
BaO9_0165	WP_012230641.1	Bartonella tribocorum
BaO9_0165	WP_008038271	Bartonella tamiae strain 239
BaO9_0165	WP_015398750.1	Bartonella vinsonii
BaO9_0165	AQS42143.1	Ca. Tokpelaia hoelldobblerii
BaO9_0165	JSC085_contig_1_688	Dolichoderus spp. symbiont JSC085
BaO9_0165	JSC161_contig_1_533	Dolichoderus spp. symbiont JSC161
BaO9_0165	JSC188_contig_7_31	Dolichoderus spp. symbiont JSC188
BaO9_0165	JSC189_contig_18_3	Dolichoderus spp. symbiont JSC189
BaO9_0165	WP_010703291.1	Bartonella schoenbuchensis
BaO9_0165	WP_010913316.1	Mesorhizobium loti
BaO9_0165	WP_012090996.1	Ochrobactrum anthropi
BaO9_0165	NP_384517.1	Sinorhizobium meliloti
BaO9_0166	WP_006310211.1	Agrobacterium tumefasciens
BaO9_0166	WP_015397482.1	Bartonella australis
BaO9_0166	WP_077990428.1	Bartonella apis strain122
BaO9_0166	WP_077969917.1	Bartonella apis strain178
BaO9_0166	WP_077969917.1	Bartonella apis strain244
BaO9_0166	WP_005768105.1	Bartonella bacilliformis
BaO9_0166	WP_006590032.1	Bartonella bacilliformis
BaO9_0166	WP_013544442.1	Bartonella clarridgeiae
BaO9_0166	WP_012754498.1	Bartonella grahamii
BaO9_0166	WP_011180037.1	Bartonella australis
BaO9_0166	WP_011090831.1	Bradyrhizobium japonicum
BaO9_0166	WP_002965616.1	Brucella melitensis
BaO9_0166	WP_012230394.1	Bartonella tribocorum
BaO9_0166	WP_008038054	Bartonella tamiae strain 239
BaO9_0166	WP_015398698.1	Bartonella vinsonii
BaO9_0166	AQS40814.1	Ca. Tokpelaia hoelldobblerii
BaO9_0166	JSC085_contig_2_173	Dolichoderus spp. symbiont JSC085
BaO9_0166	JSC161_contig_1_274	Dolichoderus spp. symbiont JSC161
BaO9_0166	JSC188_contig_6_19	Dolichoderus spp. symbiont JSC188
BaO9_0166	JSC189_contig_5_7	Dolichoderus spp. symbiont JSC189
BaO9_0166	WP_034989926.1	Bartonella schoenbuchensis
BaO9_0166	WP_010912760.1	Mesorhizobium loti
BaO9_0166	WP_010659411.1	Ochrobactrum anthropi
BaO9_0166	WP_010968561.1	Sinorhizobium meliloti
BaO9_0167	NP_353399.1	Agrobacterium tumefasciens
BaO9_0167	WP_015397481.1	Bartonella australis
BaO9_0167	WP_077990427.1	Bartonella apis strain122
BaO9_0167	AQT41671.1	Bartonella apis strain178
BaO9_0167	WP_077969916.1	Bartonella apis strain244
BaO9_0167	WP_005768106.1	Bartonella bacilliformis
BaO9_0167	WP_006590031.1	Bartonella bacilliformis
BaO9_0167	WP_013544441.1	Bartonella clarridgeiae
BaO9_0167	WP_012754497.1	Bartonella grahamii
BaO9_0167	WP_011180036.1	Bartonella australis
BaO9_0167	NP_774748.1	Bradyrhizobium japonicum
BaO9_0167	WP_004682455.1	Brucella melitensis
BaO9_0167	WP_012230390.1	Bartonella tribocorum
BaO9_0167	WP_008038053	Bartonella tamiae strain 239
BaO9_0167	WP_010704568.1	Bartonella vinsonii
BaO9_0167	AQS40815.1	Ca. Tokpelaia hoelldobblerii
BaO9_0167	JSC085_contig_2_172	Dolichoderus spp. symbiont JSC085
BaO9_0167	JSC161_contig_1_275	Dolichoderus spp. symbiont JSC161
BaO9_0167	JSC188_contig_6_20	Dolichoderus spp. symbiont JSC188
BaO9_0167	JSC189_contig_5_68	Dolichoderus spp. symbiont JSC189
BaO9_0167	WP_010703229.1	Bartonella schoenbuchensis
BaO9_0167	WP_010912759.1	Mesorhizobium loti
BaO9_0167	WP_012091436.1	Ochrobactrum anthropi
BaO9_0167	NP_384526.1	Sinorhizobium meliloti
BaO9_0168	NP_353400.1	Agrobacterium tumefasciens
BaO9_0168	WP_015397480.1	Bartonella australis
BaO9_0168	WP_077994384.1	Bartonella apis strain122
BaO9_0168	AQT41670.1	Bartonella apis strain178
BaO9_0168	WP_077969915.1	Bartonella apis strain244
BaO9_0168	WP_005768107.1	Bartonella bacilliformis
BaO9_0168	WP_006590030.1	Bartonella bacilliformis
BaO9_0168	WP_013544440.1	Bartonella clarridgeiae
BaO9_0168	WP_012754496.1	Bartonella grahamii
BaO9_0168	WP_011180035.1	Bartonella australis
BaO9_0168	NP_774747.1	Bradyrhizobium japonicum
BaO9_0168	WP_002965618.1	Brucella melitensis
BaO9_0168	WP_012230389.1	Bartonella tribocorum
BaO9_0168	WP_008038051	Bartonella tamiae strain 239
BaO9_0168	WP_010704567.1	Bartonella vinsonii
BaO9_0168	AQS40816.1	Ca. Tokpelaia hoelldobblerii
BaO9_0168	JSC085_contig_2_170	Dolichoderus spp. symbiont JSC085
BaO9_0168	JSC161_contig_1_276	Dolichoderus spp. symbiont JSC161
BaO9_0168	JSC188_contig_6_21	Dolichoderus spp. symbiont JSC188
BaO9_0168	JSC189_contig_5_67	Dolichoderus spp. symbiont JSC189
BaO9_0168	WP_010703228.1	Bartonella schoenbuchensis
BaO9_0168	WP_010912757.1	Mesorhizobium loti
BaO9_0168	WP_012091437.1	Ochrobactrum anthropi
BaO9_0168	WP_010968563.1	Sinorhizobium meliloti
BaO9_0169	NP_353402.1	Agrobacterium tumefasciens
BaO9_0169	WP_015397447.1	Bartonella australis
BaO9_0169	WP_077990295.1	Bartonella apis strain122
BaO9_0169	AQT41574.1	Bartonella apis strain178
BaO9_0169	WP_077969747.1	Bartonella apis strain244
BaO9_0169	WP_005768126.1	Bartonella bacilliformis
BaO9_0169	WP_006590010.1	Bartonella bacilliformis
BaO9_0169	WP_013544414.1	Bartonella clarridgeiae
BaO9_0169	WP_012754477.1	Bartonella grahamii
BaO9_0169	WP_011180015.1	Bartonella australis
BaO9_0169	NP_774746.1	Bradyrhizobium japonicum
BaO9_0169	WP_004686909.1	Brucella melitensis
BaO9_0169	WP_012230350.1	Bartonella tribocorum
BaO9_0169	WP_008037897	Bartonella tamiae strain 239
BaO9_0169	WP_015398687.1	Bartonella vinsonii
BaO9_0169	AQS42413.1	Ca. Tokpelaia hoelldobblerii
BaO9_0169	JSC085_contig_1_400	Dolichoderus spp. symbiont JSC085
BaO9_0169	JSC161_contig_1_256	Dolichoderus spp. symbiont JSC161
BaO9_0169	JSC188_contig_1_7	Dolichoderus spp. symbiont JSC188
BaO9_0169	JSC189_contig_2_105	Dolichoderus spp. symbiont JSC189
BaO9_0169	WP_010703212.1	Bartonella schoenbuchensis
BaO9_0169	WP_010912755.1	Mesorhizobium loti
BaO9_0169	WP_012091440.1	Ochrobactrum anthropi
BaO9_0169	NP_384531.1	Sinorhizobium meliloti
BaO9_0170	NP_353403.2	Agrobacterium tumefasciens
BaO9_0170	WP_015397478.1	Bartonella australis
BaO9_0170	WP_077990289.1	Bartonella apis strain122
BaO9_0170	AQT41569.1	Bartonella apis strain178
BaO9_0170	WP_077969736.1	Bartonella apis strain244
BaO9_0170	WP_005768109.1	Bartonella bacilliformis
BaO9_0170	WP_006590028.1	Bartonella bacilliformis
BaO9_0170	WP_013544438.1	Bartonella clarridgeiae
BaO9_0170	WP_012754494.1	Bartonella grahamii
BaO9_0170	WP_011180033.1	Bartonella australis
BaO9_0170	NP_774744.1	Bradyrhizobium japonicum
BaO9_0170	WP_002965622.1	Brucella melitensis
BaO9_0170	CAK00570.1	Bartonella tribocorum
BaO9_0170	WP_008038011	Bartonella tamiae strain 239
BaO9_0170	WP_010704565.1	Bartonella vinsonii
BaO9_0170	AQS42301.1	Ca. Tokpelaia hoelldobblerii
BaO9_0170	JSC085_contig_1_193	Dolichoderus spp. symbiont JSC085
BaO9_0170	JSC161_contig_1_500	Dolichoderus spp. symbiont JSC161
BaO9_0170	JSC188_contig_1_80	Dolichoderus spp. symbiont JSC188
BaO9_0170	JSC189_contig_4_20	Dolichoderus spp. symbiont JSC189
BaO9_0170	WP_010703226.1	Bartonella schoenbuchensis
BaO9_0170	WP_010912751.1	Mesorhizobium loti
BaO9_0170	WP_010659422.1	Ochrobactrum anthropi
BaO9_0170	NP_384539.3	Sinorhizobium meliloti
BaO9_0171	NP_353412.1	Agrobacterium tumefasciens
BaO9_0171	WP_015397475.1	Bartonella australis
BaO9_0171	WP_077990283.1	Bartonella apis strain122
BaO9_0171	WP_077969725.1	Bartonella apis strain178
BaO9_0171	WP_077969725.1	Bartonella apis strain244
BaO9_0171	WP_005768112.1	Bartonella bacilliformis
BaO9_0171	WP_006590025.1	Bartonella bacilliformis
BaO9_0171	WP_013544426.1	Bartonella clarridgeiae
BaO9_0171	WP_012754491.1	Bartonella grahamii
BaO9_0171	WP_011180030.1	Bartonella australis
BaO9_0171	WP_011090823.1	Bradyrhizobium japonicum
BaO9_0171	WP_002965625.1	Brucella melitensis
BaO9_0171	WP_012230379.1	Bartonella tribocorum
BaO9_0171	WP_035000396	Bartonella tamiae strain 239
BaO9_0171	WP_015398695.1	Bartonella vinsonii
BaO9_0171	AQS42365.1	Ca. Tokpelaia hoelldobblerii
BaO9_0171	JSC085_contig_2_236	Dolichoderus spp. symbiont JSC085
BaO9_0171	JSC161_contig_1_510	Dolichoderus spp. symbiont JSC161
BaO9_0171	JSC188_contig_8_16	Dolichoderus spp. symbiont JSC188
BaO9_0171	JSC189_contig_2_84	Dolichoderus spp. symbiont JSC189
BaO9_0171	WP_010703223.1	Bartonella schoenbuchensis
BaO9_0171	WP_010912736.1	Mesorhizobium loti
BaO9_0171	WP_010659426.1	Ochrobactrum anthropi
BaO9_0171	NP_384545.1	Sinorhizobium meliloti
BaO9_0172	NP_353450.2	Agrobacterium tumefasciens
BaO9_0172	WP_015397571.1	Bartonella australis
BaO9_0172	WP_077990688.1	Bartonella apis strain122
BaO9_0172	AQT41827.1	Bartonella apis strain178
BaO9_0172	WP_077970197.1	Bartonella apis strain244
BaO9_0172	WP_011807429.1	Bartonella bacilliformis
BaO9_0172	WP_006589038.1	Bartonella bacilliformis
BaO9_0172	WP_013544536.1	Bartonella clarridgeiae
BaO9_0172	WP_012754652.1	Bartonella grahamii
BaO9_0172	WP_011180195.1	Bartonella australis
BaO9_0172	WP_028172738.1	Bradyrhizobium japonicum
BaO9_0172	WP_004684572.1	Brucella melitensis
BaO9_0172	WP_012230688.1	Bartonella tribocorum
BaO9_0172	WP_008038403	Bartonella tamiae strain 239
BaO9_0172	WP_015398764.1	Bartonella vinsonii
BaO9_0172	AQS42243.1	Ca. Tokpelaia hoelldobblerii
BaO9_0172	JSC085_contig_1_496	Dolichoderus spp. symbiont JSC085
BaO9_0172	JSC161_contig_1_648	Dolichoderus spp. symbiont JSC161
BaO9_0172	JSC188_contig_8_29	Dolichoderus spp. symbiont JSC188
BaO9_0172	JSC189_contig_10_23	Dolichoderus spp. symbiont JSC189
BaO9_0172	WP_034989952.1	Bartonella schoenbuchensis
BaO9_0172	WP_010911900.1	Mesorhizobium loti
BaO9_0172	WP_010657752.1	Ochrobactrum anthropi
BaO9_0172	WP_010968635.1	Sinorhizobium meliloti
BaO9_0173	NP_353451.1	Agrobacterium tumefasciens
BaO9_0173	WP_015397572.1	Bartonella australis
BaO9_0173	WP_077990689.1	Bartonella apis strain122
BaO9_0173	AQT41828.1	Bartonella apis strain178
BaO9_0173	WP_077970198.1	Bartonella apis strain244
BaO9_0173	WP_005767927.1	Bartonella bacilliformis
BaO9_0173	WP_006589039.1	Bartonella bacilliformis
BaO9_0173	WP_013544537.1	Bartonella clarridgeiae
BaO9_0173	WP_012754653.1	Bartonella grahamii
BaO9_0173	WP_011180196.1	Bartonella australis
BaO9_0173	NP_767733.1	Bradyrhizobium japonicum
BaO9_0173	WP_011005456.1	Brucella melitensis
BaO9_0173	WP_012230690.1	Bartonella tribocorum
BaO9_0173	WP_008038400	Bartonella tamiae strain 239
BaO9_0173	WP_010704717.1	Bartonella vinsonii
BaO9_0173	AQS42242.1	Ca. Tokpelaia hoelldobblerii
BaO9_0173	JSC085_contig_1_497	Dolichoderus spp. symbiont JSC085
BaO9_0173	JSC161_contig_1_647	Dolichoderus spp. symbiont JSC161
BaO9_0173	JSC188_contig_8_30	Dolichoderus spp. symbiont JSC188
BaO9_0173	JSC189_contig_10_22	Dolichoderus spp. symbiont JSC189
BaO9_0173	WP_010703312.1	Bartonella schoenbuchensis
BaO9_0173	WP_010911899.1	Mesorhizobium loti
BaO9_0173	WP_012091009.1	Ochrobactrum anthropi
BaO9_0173	NP_384618.1	Sinorhizobium meliloti
BaO9_0174	NP_353452.1	Agrobacterium tumefasciens
BaO9_0174	WP_015397573.1	Bartonella australis
BaO9_0174	WP_077990690.1	Bartonella apis strain122
BaO9_0174	AQT41829.1	Bartonella apis strain178
BaO9_0174	WP_077970199.1	Bartonella apis strain244
BaO9_0174	WP_080512689.1	Bartonella bacilliformis
BaO9_0174	WP_006589040.1	Bartonella bacilliformis
BaO9_0174	WP_013544538.1	Bartonella clarridgeiae
BaO9_0174	WP_012754654.1	Bartonella grahamii
BaO9_0174	WP_011180197.1	Bartonella australis
BaO9_0174	WP_011083914.1	Bradyrhizobium japonicum
BaO9_0174	WP_002965205.1	Brucella melitensis
BaO9_0174	WP_012230692.1	Bartonella tribocorum
BaO9_0174	WP_008038399	Bartonella tamiae strain 239
BaO9_0174	WP_004864363.1	Bartonella vinsonii
BaO9_0174	AQS42241.1	Ca. Tokpelaia hoelldobblerii
BaO9_0174	JSC085_contig_1_498	Dolichoderus spp. symbiont JSC085
BaO9_0174	JSC161_contig_1_646	Dolichoderus spp. symbiont JSC161
BaO9_0174	JSC188_contig_8_31	Dolichoderus spp. symbiont JSC188
BaO9_0174	JSC189_contig_10_21	Dolichoderus spp. symbiont JSC189
BaO9_0174	WP_081632925.1	Bartonella schoenbuchensis
BaO9_0174	WP_010911898.1	Mesorhizobium loti
BaO9_0174	EXL07688.1	Ochrobactrum anthropi
BaO9_0174	NP_384619.1	Sinorhizobium meliloti
BaO9_0175	NP_353453.1	Agrobacterium tumefasciens
BaO9_0175	WP_015397574.1	Bartonella australis
BaO9_0175	WP_077990691.1	Bartonella apis strain122
BaO9_0175	AQT41830.1	Bartonella apis strain178
BaO9_0175	WP_077970200.1	Bartonella apis strain244
BaO9_0175	WP_005767923.1	Bartonella bacilliformis
BaO9_0175	WP_035451157.1	Bartonella bacilliformis
BaO9_0175	WP_013544539.1	Bartonella clarridgeiae
BaO9_0175	WP_012754655.1	Bartonella grahamii
BaO9_0175	WP_011180198.1	Bartonella australis
BaO9_0175	WP_011083915.1	Bradyrhizobium japonicum
BaO9_0175	WP_024767941.1	Brucella melitensis
BaO9_0175	WP_012230694.1	Bartonella tribocorum
BaO9_0175	WP_008038397	Bartonella tamiae strain 239
BaO9_0175	WP_010704718.1	Bartonella vinsonii
BaO9_0175	AQS42240.1	Ca. Tokpelaia hoelldobblerii
BaO9_0175	JSC085_contig_1_50	Dolichoderus spp. symbiont JSC085
BaO9_0175	JSC161_contig_1_645	Dolichoderus spp. symbiont JSC161
BaO9_0175	JSC188_contig_8_32	Dolichoderus spp. symbiont JSC188
BaO9_0175	JSC189_contig_10_16	Dolichoderus spp. symbiont JSC189
BaO9_0175	WP_010703314.1	Bartonella schoenbuchensis
BaO9_0175	WP_010913390.1	Mesorhizobium loti
BaO9_0175	WP_010657755.1	Ochrobactrum anthropi
BaO9_0175	NP_384620.1	Sinorhizobium meliloti
BaO9_0176	NP_353456.1	Agrobacterium tumefasciens
BaO9_0176	WP_015397512.1	Bartonella australis
BaO9_0176	WP_077990552.1	Bartonella apis strain122
BaO9_0176	WP_077990552.1	Bartonella apis strain178
BaO9_0176	WP_077970058.1	Bartonella apis strain244
BaO9_0176	WP_035454840.1	Bartonella bacilliformis
BaO9_0176	WP_017196164.1	Bartonella bacilliformis
BaO9_0176	WP_013544472.1	Bartonella clarridgeiae
BaO9_0176	WP_012754528.1	Bartonella grahamii
BaO9_0176	WP_011180066.1	Bartonella australis
BaO9_0176	NP_767738.1	Bradyrhizobium japonicum
BaO9_0176	WP_002963465.1	Brucella melitensis
BaO9_0176	WP_012230439.1	Bartonella tribocorum
BaO9_0176	WP_008038205	Bartonella tamiae strain 239
BaO9_0176	WP_010704595.1	Bartonella vinsonii
BaO9_0176	AQS41866.1	Ca. Tokpelaia hoelldobblerii
BaO9_0176	JSC085_contig_2_80	Dolichoderus spp. symbiont JSC085
BaO9_0176	JSC161_contig_2_58	Dolichoderus spp. symbiont JSC161
BaO9_0176	JSC188_contig_3_61	Dolichoderus spp. symbiont JSC188
BaO9_0176	JSC189_contig_9_39	Dolichoderus spp. symbiont JSC189
BaO9_0176	WP_010703257.1	Bartonella schoenbuchensis
BaO9_0176	WP_010913393.1	Mesorhizobium loti
BaO9_0176	WP_010658215.1	Ochrobactrum anthropi
BaO9_0176	NP_384623.1	Sinorhizobium meliloti
BaO9_0177	NP_353461.1	Agrobacterium tumefasciens
BaO9_0177	WP_041582881.1	Bartonella australis
BaO9_0177	WP_077990703.1	Bartonella apis strain122
BaO9_0177	AQT41833.1	Bartonella apis strain178
BaO9_0177	WP_077970203.1	Bartonella apis strain244
BaO9_0177	WP_005767874.1	Bartonella bacilliformis
BaO9_0177	WP_006589058.1	Bartonella bacilliformis
BaO9_0177	WP_026501069.1	Bartonella clarridgeiae
BaO9_0177	WP_012754679.1	Bartonella grahamii
BaO9_0177	WP_011180220.1	Bartonella australis
BaO9_0177	NP_767746.1	Bradyrhizobium japonicum
BaO9_0177	WP_002963470.1	Brucella melitensis
BaO9_0177	WP_012230737.1	Bartonella tribocorum
BaO9_0177	WP_008038370	Bartonella tamiae strain 239
BaO9_0177	WP_010704735.1	Bartonella vinsonii
BaO9_0177	AQS42167.1	Ca. Tokpelaia hoelldobblerii
BaO9_0177	JSC085_contig_1_389	Dolichoderus spp. symbiont JSC085
BaO9_0177	JSC161_contig_3_39	Dolichoderus spp. symbiont JSC161
BaO9_0177	JSC188_contig_3_6	Dolichoderus spp. symbiont JSC188
BaO9_0177	JSC189_contig_9_5	Dolichoderus spp. symbiont JSC189
BaO9_0177	WP_010703337.1	Bartonella schoenbuchensis
BaO9_0177	WP_032932948.1	Mesorhizobium loti
BaO9_0177	WP_010658220.1	Ochrobactrum anthropi
BaO9_0177	NP_384629.1	Sinorhizobium meliloti
BaO9_0178	NP_353643.2	Agrobacterium tumefasciens
BaO9_0178	WP_015397675.1	Bartonella australis
BaO9_0178	WP_077991118.1	Bartonella apis strain122
BaO9_0178	WP_077973440.1	Bartonella apis strain178
BaO9_0178	WP_077973440.1	Bartonella apis strain244
BaO9_0178	WP_005766225.1	Bartonella bacilliformis
BaO9_0178	WP_006588944.1	Bartonella bacilliformis
BaO9_0178	WP_013545423.1	Bartonella clarridgeiae
BaO9_0178	WP_012754572.1	Bartonella grahamii
BaO9_0178	WP_011180108.1	Bartonella australis
BaO9_0178	WP_011086747.1	Bradyrhizobium japonicum
BaO9_0178	WP_002965955.1	Brucella melitensis
BaO9_0178	WP_012230516.1	Bartonella tribocorum
BaO9_0178	WP_008038634	Bartonella tamiae strain 239
BaO9_0178	WP_015398723.1	Bartonella vinsonii
BaO9_0178	AQS41839.1	Ca. Tokpelaia hoelldobblerii
BaO9_0178	JSC085_contig_1_34	Dolichoderus spp. symbiont JSC085
BaO9_0178	JSC161_contig_2_22	Dolichoderus spp. symbiont JSC161
BaO9_0178	JSC188_contig_4_70	Dolichoderus spp. symbiont JSC188
BaO9_0178	JSC189_contig_1_31	Dolichoderus spp. symbiont JSC189
BaO9_0178	WP_010703400.1	Bartonella schoenbuchensis
BaO9_0178	WP_010915549.1	Mesorhizobium loti
BaO9_0178	WP_012093175.1	Ochrobactrum anthropi
BaO9_0178	WP_010968793.1	Sinorhizobium meliloti
BaO9_0179	NP_353646.2	Agrobacterium tumefasciens
BaO9_0179	WP_015397698.1	Bartonella australis
BaO9_0179	WP_077991184.1	Bartonella apis strain122
BaO9_0179	WP_077970625.1	Bartonella apis strain178
BaO9_0179	WP_077970625.1	Bartonella apis strain244
BaO9_0179	WP_005766280.1	Bartonella bacilliformis
BaO9_0179	WP_006588975.1	Bartonella bacilliformis
BaO9_0179	WP_013545399.1	Bartonella clarridgeiae
BaO9_0179	WP_012754596.1	Bartonella grahamii
BaO9_0179	WP_011180132.1	Bartonella australis
BaO9_0179	NP_770612.1	Bradyrhizobium japonicum
BaO9_0179	EEZ16726.1	Brucella melitensis
BaO9_0179	WP_012230569.1	Bartonella tribocorum
BaO9_0179	WP_008038737	Bartonella tamiae strain 239
BaO9_0179	WP_015398736.1	Bartonella vinsonii
BaO9_0179	AQS41873.1	Ca. Tokpelaia hoelldobblerii
BaO9_0179	JSC085_contig_1_526	Dolichoderus spp. symbiont JSC085
BaO9_0179	JSC161_contig_1_578	Dolichoderus spp. symbiont JSC161
BaO9_0179	JSC188_contig_1_97	Dolichoderus spp. symbiont JSC188
BaO9_0179	JSC189_contig_2_111	Dolichoderus spp. symbiont JSC189
BaO9_0179	WP_010703423.1	Bartonella schoenbuchensis
BaO9_0179	WP_010915551.1	Mesorhizobium loti
BaO9_0179	WP_011982768.1	Ochrobactrum anthropi
BaO9_0179	NP_384876.2	Sinorhizobium meliloti
BaO9_0180	NP_353654.1	Agrobacterium tumefasciens
BaO9_0180	WP_015397740.1	Bartonella australis
BaO9_0180	WP_077991376.1	Bartonella apis strain122
BaO9_0180	AQT42180.1	Bartonella apis strain178
BaO9_0180	WP_077970739.1	Bartonella apis strain244
BaO9_0180	WP_005766384.1	Bartonella bacilliformis
BaO9_0180	WP_017196302.1	Bartonella bacilliformis
BaO9_0180	WP_013545352.1	Bartonella clarridgeiae
BaO9_0180	WP_012754809.1	Bartonella grahamii
BaO9_0180	WP_011180355.1	Bartonella australis
BaO9_0180	NP_769166.1	Bradyrhizobium japonicum
BaO9_0180	WP_004683026.1	Brucella melitensis
BaO9_0180	WP_012231176.1	Bartonella tribocorum
BaO9_0180	WP_008038878	Bartonella tamiae strain 239
BaO9_0180	WP_015398827.1	Bartonella vinsonii
BaO9_0180	AQS41082.1	Ca. Tokpelaia hoelldobblerii
BaO9_0180	JSC085_contig_1_473	Dolichoderus spp. symbiont JSC085
BaO9_0180	JSC161_contig_1_438	Dolichoderus spp. symbiont JSC161
BaO9_0180	JSC188_contig_1_317	Dolichoderus spp. symbiont JSC188
BaO9_0180	JSC189_contig_10_41	Dolichoderus spp. symbiont JSC189
BaO9_0180	WP_010703465.1	Bartonella schoenbuchensis
BaO9_0180	WP_010914834.1	Mesorhizobium loti
BaO9_0180	WP_040129823.1	Ochrobactrum anthropi
BaO9_0180	WP_010968859.1	Sinorhizobium meliloti
BaO9_0181	NP_353656.2	Agrobacterium tumefasciens
BaO9_0181	WP_015397737.1	Bartonella australis
BaO9_0181	WP_077994466.1	Bartonella apis strain122
BaO9_0181	AQT42175.1	Bartonella apis strain178
BaO9_0181	WP_077973459.1	Bartonella apis strain244
BaO9_0181	WP_005766376.1	Bartonella bacilliformis
BaO9_0181	WP_017196299.1	Bartonella bacilliformis
BaO9_0181	WP_013545355.1	Bartonella clarridgeiae
BaO9_0181	WP_012754806.1	Bartonella grahamii
BaO9_0181	WP_049784542.1	Bartonella australis
BaO9_0181	NP_769171.1	Bradyrhizobium japonicum
BaO9_0181	AAL52713.1	Brucella melitensis
BaO9_0181	WP_012231173.1	Bartonella tribocorum
BaO9_0181	WP_008038871	Bartonella tamiae strain 239
BaO9_0181	WP_010704838.1	Bartonella vinsonii
BaO9_0181	AQS41078.1	Ca. Tokpelaia hoelldobblerii
BaO9_0181	JSC085_contig_1_470	Dolichoderus spp. symbiont JSC085
BaO9_0181	JSC161_contig_1_442	Dolichoderus spp. symbiont JSC161
BaO9_0181	JSC188_contig_1_320	Dolichoderus spp. symbiont JSC188
BaO9_0181	JSC189_contig_10_46	Dolichoderus spp. symbiont JSC189
BaO9_0181	WP_010703461.1	Bartonella schoenbuchensis
BaO9_0181	WP_010914838.1	Mesorhizobium loti
BaO9_0181	WP_010658340.1	Ochrobactrum anthropi
BaO9_0181	NP_384952.1	Sinorhizobium meliloti
BaO9_0182	WP_035256269.1	Agrobacterium tumefasciens
BaO9_0182	WP_015397738.1	Bartonella australis
BaO9_0182	WP_077994469.1	Bartonella apis strain122
BaO9_0182	AQT42177.1	Bartonella apis strain178
BaO9_0182	WP_077970735.1	Bartonella apis strain244
BaO9_0182	WP_005766378.1	Bartonella bacilliformis
BaO9_0182	WP_017196300.1	Bartonella bacilliformis
BaO9_0182	WP_013545354.1	Bartonella clarridgeiae
BaO9_0182	WP_012754807.1	Bartonella grahamii
BaO9_0182	WP_011180353.1	Bartonella australis
BaO9_0182	NP_769173.1	Bradyrhizobium japonicum
BaO9_0182	WP_041594972.1	Brucella melitensis
BaO9_0182	WP_012231174.1	Bartonella tribocorum
BaO9_0182	WP_008038873	Bartonella tamiae strain 239
BaO9_0182	WP_010704839.1	Bartonella vinsonii
BaO9_0182	AQS41079.1	Ca. Tokpelaia hoelldobblerii
BaO9_0182	JSC085_contig_1_471	Dolichoderus spp. symbiont JSC085
BaO9_0182	JSC161_contig_1_441	Dolichoderus spp. symbiont JSC161
BaO9_0182	JSC188_contig_1_319	Dolichoderus spp. symbiont JSC188
BaO9_0182	JSC189_contig_10_45	Dolichoderus spp. symbiont JSC189
BaO9_0182	WP_010703462.1	Bartonella schoenbuchensis
BaO9_0182	WP_044549722.1	Mesorhizobium loti
BaO9_0182	WP_012090795.1	Ochrobactrum anthropi
BaO9_0182	WP_013844094.1	Sinorhizobium meliloti
BaO9_0183	NP_353659.2	Agrobacterium tumefasciens
BaO9_0183	WP_015397739.1	Bartonella australis
BaO9_0183	WP_077994471.1	Bartonella apis strain122
BaO9_0183	AQT42178.1	Bartonella apis strain178
BaO9_0183	WP_083655639.1	Bartonella apis strain244
BaO9_0183	WP_005766380.1	Bartonella bacilliformis
BaO9_0183	WP_006589178.1	Bartonella bacilliformis
BaO9_0183	WP_013545353.1	Bartonella clarridgeiae
BaO9_0183	WP_012754808.1	Bartonella grahamii
BaO9_0183	WP_011180354.1	Bartonella australis
BaO9_0183	NP_769174.1	Bradyrhizobium japonicum
BaO9_0183	WP_005969858.1	Brucella melitensis
BaO9_0183	WP_012231175.1	Bartonella tribocorum
BaO9_0183	WP_035000267	Bartonella tamiae strain 239
BaO9_0183	WP_010704840.1	Bartonella vinsonii
BaO9_0183	AQS41080.1	Ca. Tokpelaia hoelldobblerii
BaO9_0183	JSC085_contig_1_472	Dolichoderus spp. symbiont JSC085
BaO9_0183	JSC161_contig_1_439	Dolichoderus spp. symbiont JSC161
BaO9_0183	JSC188_contig_1_318	Dolichoderus spp. symbiont JSC188
BaO9_0183	JSC189_contig_10_44	Dolichoderus spp. symbiont JSC189
BaO9_0183	WP_010703463.1	Bartonella schoenbuchensis
BaO9_0183	WP_010914836.1	Mesorhizobium loti
BaO9_0183	WP_012090792.1	Ochrobactrum anthropi
BaO9_0183	WP_003533284.1	Sinorhizobium meliloti
BaO9_0184	NP_353661.2	Agrobacterium tumefasciens
BaO9_0184	WP_015397735.1	Bartonella australis
BaO9_0184	WP_077991363.1	Bartonella apis strain122
BaO9_0184	AQT42173.1	Bartonella apis strain178
BaO9_0184	WP_077970729.1	Bartonella apis strain244
BaO9_0184	WP_005766373.1	Bartonella bacilliformis
BaO9_0184	WP_017196298.1	Bartonella bacilliformis
BaO9_0184	WP_013545357.1	Bartonella clarridgeiae
BaO9_0184	WP_012754804.1	Bartonella grahamii
BaO9_0184	WP_011180350.1	Bartonella australis
BaO9_0184	NP_769175.1	Bradyrhizobium japonicum
BaO9_0184	WP_002963561.1	Brucella melitensis
BaO9_0184	WP_012231171.1	Bartonella tribocorum
BaO9_0184	WP_008038869	Bartonella tamiae strain 239
BaO9_0184	WP_010704836.1	Bartonella vinsonii
BaO9_0184	AQS41076.1	Ca. Tokpelaia hoelldobblerii
BaO9_0184	JSC085_contig_1_47	Dolichoderus spp. symbiont JSC085
BaO9_0184	JSC161_contig_1_443	Dolichoderus spp. symbiont JSC161
BaO9_0184	JSC188_contig_1_321	Dolichoderus spp. symbiont JSC188
BaO9_0184	JSC189_contig_10_47	Dolichoderus spp. symbiont JSC189
BaO9_0184	WP_010703459.1	Bartonella schoenbuchensis
BaO9_0184	WP_010914844.1	Mesorhizobium loti
BaO9_0184	WP_012090798.1	Ochrobactrum anthropi
BaO9_0184	NP_384957.1	Sinorhizobium meliloti
BaO9_0185	NP_353664.1	Agrobacterium tumefasciens
BaO9_0185	WP_015397500.1	Bartonella australis
BaO9_0185	WP_077990537.1	Bartonella apis strain122
BaO9_0185	AQT41750.1	Bartonella apis strain178
BaO9_0185	WP_077970042.1	Bartonella apis strain244
BaO9_0185	WP_005768078.1	Bartonella bacilliformis
BaO9_0185	WP_006590051.1	Bartonella bacilliformis
BaO9_0185	WP_013544460.1	Bartonella clarridgeiae
BaO9_0185	WP_012754502.1	Bartonella grahamii
BaO9_0185	WP_011180056.1	Bartonella australis
BaO9_0185	NP_767378.1	Bradyrhizobium japonicum
BaO9_0185	WP_004684607.1	Brucella melitensis
BaO9_0185	WP_012230402.1	Bartonella tribocorum
BaO9_0185	WP_008038183	Bartonella tamiae strain 239
BaO9_0185	WP_010704585.1	Bartonella vinsonii
BaO9_0185	AQS41064.1	Ca. Tokpelaia hoelldobblerii
BaO9_0185	JSC085_contig_1_5	Dolichoderus spp. symbiont JSC085
BaO9_0185	JSC161_contig_1_237	Dolichoderus spp. symbiont JSC161
BaO9_0185	JSC188_contig_1_261	Dolichoderus spp. symbiont JSC188
BaO9_0185	JSC189_contig_2_69	Dolichoderus spp. symbiont JSC189
BaO9_0185	WP_010703246.1	Bartonella schoenbuchensis
BaO9_0185	WP_010913039.1	Mesorhizobium loti
BaO9_0185	WP_011982268.1	Ochrobactrum anthropi
BaO9_0185	NP_384359.1	Sinorhizobium meliloti
BaO9_0186	NP_353666.1	Agrobacterium tumefasciens
BaO9_0186	WP_015397734.1	Bartonella australis
BaO9_0186	WP_077991361.1	Bartonella apis strain122
BaO9_0186	AQT42172.1	Bartonella apis strain178
BaO9_0186	WP_077970727.1	Bartonella apis strain244
BaO9_0186	WP_005766371.1	Bartonella bacilliformis
BaO9_0186	WP_006589173.1	Bartonella bacilliformis
BaO9_0186	WP_013545358.1	Bartonella clarridgeiae
BaO9_0186	WP_012754803.1	Bartonella grahamii
BaO9_0186	WP_011180349.1	Bartonella australis
BaO9_0186	NP_769176.1	Bradyrhizobium japonicum
BaO9_0186	WP_002967437.1	Brucella melitensis
BaO9_0186	WP_012231170.1	Bartonella tribocorum
BaO9_0186	WP_008038868	Bartonella tamiae strain 239
BaO9_0186	WP_015398825.1	Bartonella vinsonii
BaO9_0186	AQS41075.1	Ca. Tokpelaia hoelldobblerii
BaO9_0186	JSC085_contig_1_462	Dolichoderus spp. symbiont JSC085
BaO9_0186	JSC161_contig_1_444	Dolichoderus spp. symbiont JSC161
BaO9_0186	JSC188_contig_1_323	Dolichoderus spp. symbiont JSC188
BaO9_0186	JSC189_contig_10_5	Dolichoderus spp. symbiont JSC189
BaO9_0186	WP_010703458.1	Bartonella schoenbuchensis
BaO9_0186	WP_010914845.1	Mesorhizobium loti
BaO9_0186	WP_012090799.1	Ochrobactrum anthropi
BaO9_0186	NP_384961.1	Sinorhizobium meliloti
BaO9_0187	NP_353670.2	Agrobacterium tumefasciens
BaO9_0187	WP_015397744.1	Bartonella australis
BaO9_0187	WP_077991403.1	Bartonella apis strain122
BaO9_0187	AQT42189.1	Bartonella apis strain178
BaO9_0187	WP_077970748.1	Bartonella apis strain244
BaO9_0187	WP_005766396.1	Bartonella bacilliformis
BaO9_0187	WP_017196304.1	Bartonella bacilliformis
BaO9_0187	WP_013544767.1	Bartonella clarridgeiae
BaO9_0187	WP_012754814.1	Bartonella grahamii
BaO9_0187	WP_011180360.1	Bartonella australis
BaO9_0187	NP_774138.1	Bradyrhizobium japonicum
BaO9_0187	WP_004686770.1	Brucella melitensis
BaO9_0187	WP_012231181.1	Bartonella tribocorum
BaO9_0187	WP_008038888	Bartonella tamiae strain 239
BaO9_0187	WP_015398832.1	Bartonella vinsonii
BaO9_0187	AQS42296.1	Ca. Tokpelaia hoelldobblerii
BaO9_0187	JSC085_contig_1_456	Dolichoderus spp. symbiont JSC085
BaO9_0187	JSC161_contig_3_102	Dolichoderus spp. symbiont JSC161
BaO9_0187	JSC188_contig_10_17	Dolichoderus spp. symbiont JSC188
BaO9_0187	JSC189_contig_4_48	Dolichoderus spp. symbiont JSC189
BaO9_0187	WP_010703470.1	Bartonella schoenbuchensis
BaO9_0187	WP_010914855.1	Mesorhizobium loti
BaO9_0187	WP_012090805.1	Ochrobactrum anthropi
BaO9_0187	NP_384964.1	Sinorhizobium meliloti
BaO9_0189	NP_353708.1	Agrobacterium tumefasciens
BaO9_0189	WP_015398409.1	Bartonella australis
BaO9_0189	WP_077990978.1	Bartonella apis strain122
BaO9_0189	AQT41997.1	Bartonella apis strain178
BaO9_0189	WP_077970467.1	Bartonella apis strain244
BaO9_0189	WP_005767826.1	Bartonella bacilliformis
BaO9_0189	WP_006590425.1	Bartonella bacilliformis
BaO9_0189	WP_013544786.1	Bartonella clarridgeiae
BaO9_0189	WP_015856701.1	Bartonella grahamii
BaO9_0189	WP_011181125.1	Bartonella australis
BaO9_0189	NP_774118.1	Bradyrhizobium japonicum
BaO9_0189	WP_005971884.1	Brucella melitensis
BaO9_0189	WP_012232112.1	Bartonella tribocorum
BaO9_0189	WP_008038556	Bartonella tamiae strain 239
BaO9_0189	WP_010705589.1	Bartonella vinsonii
BaO9_0189	AQS41175.1	Ca. Tokpelaia hoelldobblerii
BaO9_0189	JSC085_contig_1_153	Dolichoderus spp. symbiont JSC085
BaO9_0189	JSC161_contig_2_108	Dolichoderus spp. symbiont JSC161
BaO9_0189	JSC188_contig_1_93	Dolichoderus spp. symbiont JSC188
BaO9_0189	JSC189_contig_6_57	Dolichoderus spp. symbiont JSC189
BaO9_0189	WP_010704257.1	Bartonella schoenbuchensis
BaO9_0189	WP_010915465.1	Mesorhizobium loti
BaO9_0189	WP_010660993.1	Ochrobactrum anthropi
BaO9_0189	AEH77731.1	Sinorhizobium meliloti
BaO9_0190	NP_353709.1	Agrobacterium tumefasciens
BaO9_0190	WP_015398408.1	Bartonella australis
BaO9_0190	WP_077990980.1	Bartonella apis strain122
BaO9_0190	AQT41998.1	Bartonella apis strain178
BaO9_0190	WP_077970468.1	Bartonella apis strain244
BaO9_0190	WP_005767824.1	Bartonella bacilliformis
BaO9_0190	WP_017195932.1	Bartonella bacilliformis
BaO9_0190	WP_013544787.1	Bartonella clarridgeiae
BaO9_0190	WP_026500372.1	Bartonella grahamii
BaO9_0190	WP_034448079.1	Bartonella australis
BaO9_0190	NP_774120.1	Bradyrhizobium japonicum
BaO9_0190	WP_002966383.1	Brucella melitensis
BaO9_0190	WP_038473803.1	Bartonella tribocorum
BaO9_0190	WP_008038558	Bartonella tamiae strain 239
BaO9_0190	WP_010705588.1	Bartonella vinsonii
BaO9_0190	AQS41176.1	Ca. Tokpelaia hoelldobblerii
BaO9_0190	JSC085_contig_1_151	Dolichoderus spp. symbiont JSC085
BaO9_0190	JSC161_contig_2_109	Dolichoderus spp. symbiont JSC161
BaO9_0190	JSC188_contig_1_91	Dolichoderus spp. symbiont JSC188
BaO9_0190	JSC189_contig_6_49	Dolichoderus spp. symbiont JSC189
BaO9_0190	WP_010704256.1	Bartonella schoenbuchensis
BaO9_0190	WP_010915466.1	Mesorhizobium loti
BaO9_0190	WP_011982747.1	Ochrobactrum anthropi
BaO9_0190	NP_384902.1	Sinorhizobium meliloti
BaO9_0191	WP_010971068.1	Agrobacterium tumefasciens
BaO9_0191	WP_015397586.1	Bartonella australis
BaO9_0191	WP_077990728.1	Bartonella apis strain122
BaO9_0191	WP_077970222.1	Bartonella apis strain178
BaO9_0191	WP_077970222.1	Bartonella apis strain244
BaO9_0191	WP_005767894.1	Bartonella bacilliformis
[truncated: 5,034 more rows]
