# Supplementary material for: Genome Evolution of Bartonellaceae Symbionts of Ants at the Opposite Ends of the Trophic Scale
Source: Genome Biol Evol. 2018 Jul 2;10(7):1687–704. doi: 10.1093/gbe/evy126 (PMC6044324; doi:10.1093/gbe/evy126)
Supplement: Supplementary Data [file evy126_suppl.zip › Tables S12 autotransporter.xlsx]

## Sheet: CDD domains hits
Table S12 A. Domains hits for the autotransporters.
Query	Hit type	PSSM-ID	From	To	E-Value	Bitscore	Accession	Short name	Incomplete	Superfamily
JSC188_ID=2_142	specific	281750	748	1005	8.52164e-35	132.578	pfam03797	Autotransporter	-	cl22877
JSC188_ID=2_142	superfamily	304612	748	1005	8.52164e-35	132.578	cl22877	Autotransporter superfamily	-	-
JSC188_ID=2_142	specific	275186	273	321	6.89522e-12	59.7826	TIGR04393	rpt_T5SS_PEPC	-	cl22789
JSC188_ID=2_142	superfamily	275186	273	321	6.89522e-12	59.7826	cl22789	rpt_T5SS_PEPC superfamily	-	-
JSC188_ID=2_142	specific	275186	173	217	7.03133e-12	59.7826	TIGR04393	rpt_T5SS_PEPC	-	cl22789
JSC188_ID=2_142	superfamily	275186	173	217	7.03133e-12	59.7826	cl22789	rpt_T5SS_PEPC superfamily	-	-
JSC188_ID=2_142	specific	275186	73	121	2.87339e-11	57.8566	TIGR04393	rpt_T5SS_PEPC	-	cl22789
JSC188_ID=2_142	superfamily	275186	73	121	2.87339e-11	57.8566	cl22789	rpt_T5SS_PEPC superfamily	-	-
JSC188_ID=2_142	specific	275186	123	171	3.24962e-10	55.1603	TIGR04393	rpt_T5SS_PEPC	-	cl22789
JSC188_ID=2_142	superfamily	275186	123	171	3.24962e-10	55.1603	cl22789	rpt_T5SS_PEPC superfamily	-	-
JSC188_ID=2_142	specific	275186	224	271	8.56805e-07	45.1451	TIGR04393	rpt_T5SS_PEPC	-	cl22789
JSC188_ID=2_142	superfamily	275186	224	271	8.56805e-07	45.1451	cl22789	rpt_T5SS_PEPC superfamily	-	-
JSC188_ID=2_142	multi-dom	226973	360	1022	7.17901e-59	211.594	COG4625	COG4625	-	-
JSC189_ID=31_1	specific	275186	441	488	4.92576e-11	57.4714	TIGR04393	rpt_T5SS_PEPC	-	cl22789
JSC189_ID=31_1	superfamily	275186	441	488	4.92576e-11	57.4714	cl22789	rpt_T5SS_PEPC superfamily	-	-
JSC189_ID=31_1	specific	275186	541	589	8.85745e-11	56.7011	TIGR04393	rpt_T5SS_PEPC	-	cl22789
JSC189_ID=31_1	superfamily	275186	541	589	8.85745e-11	56.7011	cl22789	rpt_T5SS_PEPC superfamily	-	-
JSC189_ID=31_1	specific	275186	341	389	1.45865e-10	55.9307	TIGR04393	rpt_T5SS_PEPC	-	cl22789
JSC189_ID=31_1	superfamily	275186	341	389	1.45865e-10	55.9307	cl22789	rpt_T5SS_PEPC superfamily	-	-
JSC189_ID=31_1	specific	275186	191	239	1.48747e-10	55.9307	TIGR04393	rpt_T5SS_PEPC	-	cl22789
JSC189_ID=31_1	superfamily	275186	191	239	1.48747e-10	55.9307	cl22789	rpt_T5SS_PEPC superfamily	-	-
JSC189_ID=31_1	specific	275186	391	438	8.00437e-10	54.0047	TIGR04393	rpt_T5SS_PEPC	-	cl22789
JSC189_ID=31_1	superfamily	275186	391	438	8.00437e-10	54.0047	cl22789	rpt_T5SS_PEPC superfamily	-	-
JSC189_ID=31_1	specific	275186	491	538	2.34936e-09	52.4639	TIGR04393	rpt_T5SS_PEPC	-	cl22789
JSC189_ID=31_1	superfamily	275186	491	538	2.34936e-09	52.4639	cl22789	rpt_T5SS_PEPC superfamily	-	-
JSC189_ID=31_1	specific	275186	891	939	2.82968e-09	52.4639	TIGR04393	rpt_T5SS_PEPC	-	cl22789
JSC189_ID=31_1	superfamily	275186	891	939	2.82968e-09	52.4639	cl22789	rpt_T5SS_PEPC superfamily	-	-
JSC189_ID=31_1	specific	275186	791	839	2.97166e-09	52.4639	TIGR04393	rpt_T5SS_PEPC	-	cl22789
JSC189_ID=31_1	superfamily	275186	791	839	2.97166e-09	52.4639	cl22789	rpt_T5SS_PEPC superfamily	-	-
JSC189_ID=31_1	specific	275186	292	339	6.96616e-09	51.3083	TIGR04393	rpt_T5SS_PEPC	-	cl22789
JSC189_ID=31_1	superfamily	275186	292	339	6.96616e-09	51.3083	cl22789	rpt_T5SS_PEPC superfamily	-	-
JSC189_ID=31_1	specific	275186	641	688	7.60808e-09	51.3083	TIGR04393	rpt_T5SS_PEPC	-	cl22789
JSC189_ID=31_1	superfamily	275186	641	688	7.60808e-09	51.3083	cl22789	rpt_T5SS_PEPC superfamily	-	-
JSC189_ID=31_1	specific	275186	241	288	1.03073e-08	50.9231	TIGR04393	rpt_T5SS_PEPC	-	cl22789
JSC189_ID=31_1	superfamily	275186	241	288	1.03073e-08	50.9231	cl22789	rpt_T5SS_PEPC superfamily	-	-
JSC189_ID=31_1	specific	275186	692	739	1.68215e-08	50.1527	TIGR04393	rpt_T5SS_PEPC	-	cl22789
JSC189_ID=31_1	superfamily	275186	692	739	1.68215e-08	50.1527	cl22789	rpt_T5SS_PEPC superfamily	-	-
JSC189_ID=31_1	specific	275186	741	789	2.66598e-08	49.7675	TIGR04393	rpt_T5SS_PEPC	-	cl22789
JSC189_ID=31_1	superfamily	275186	741	789	2.66598e-08	49.7675	cl22789	rpt_T5SS_PEPC superfamily	-	-
JSC189_ID=31_1	specific	275186	841	889	4.18435e-08	48.9971	TIGR04393	rpt_T5SS_PEPC	-	cl22789
JSC189_ID=31_1	superfamily	275186	841	889	4.18435e-08	48.9971	cl22789	rpt_T5SS_PEPC superfamily	-	-
JSC189_ID=31_1	specific	275186	591	639	1.00115e-07	47.8415	TIGR04393	rpt_T5SS_PEPC	-	cl22789
JSC189_ID=31_1	superfamily	275186	591	639	1.00115e-07	47.8415	cl22789	rpt_T5SS_PEPC superfamily	-	-
JSC189_ID=31_1	specific	275186	148	189	2.83075e-05	40.9079	TIGR04393	rpt_T5SS_PEPC	-	cl22789
JSC189_ID=31_1	superfamily	275186	148	189	2.83075e-05	40.9079	cl22789	rpt_T5SS_PEPC superfamily	-	-
JSC189_ID=21_1	specific	275186	181	229	5.97872e-10	52.8491	TIGR04393	rpt_T5SS_PEPC	-	cl22789
JSC189_ID=21_1	superfamily	275186	181	229	5.97872e-10	52.8491	cl22789	rpt_T5SS_PEPC superfamily	-	-
JSC189_ID=21_1	specific	275186	81	129	2.63186e-09	50.9231	TIGR04393	rpt_T5SS_PEPC	-	cl22789
JSC189_ID=21_1	superfamily	275186	81	129	2.63186e-09	50.9231	cl22789	rpt_T5SS_PEPC superfamily	-	-
JSC189_ID=21_1	specific	275186	131	178	1.21926e-07	46.3007	TIGR04393	rpt_T5SS_PEPC	-	cl22789
JSC189_ID=21_1	superfamily	275186	131	178	1.21926e-07	46.3007	cl22789	rpt_T5SS_PEPC superfamily	-	-
JSC189_ID=21_1	specific	275186	45	79	0.00229346	34.3595	TIGR04393	rpt_T5SS_PEPC	N	cl22789
JSC189_ID=21_1	superfamily	275186	45	79	0.00229346	34.3595	cl22789	rpt_T5SS_PEPC superfamily	N	-
JSC189_ID=21_10	specific	275186	71	119	3.24622e-11	57.0863	TIGR04393	rpt_T5SS_PEPC	-	cl22789
JSC189_ID=21_10	superfamily	275186	71	119	3.24622e-11	57.0863	cl22789	rpt_T5SS_PEPC superfamily	-	-
JSC189_ID=21_10	specific	275186	121	169	1.86926e-10	54.7751	TIGR04393	rpt_T5SS_PEPC	-	cl22789
JSC189_ID=21_10	superfamily	275186	121	169	1.86926e-10	54.7751	cl22789	rpt_T5SS_PEPC superfamily	-	-
JSC189_ID=21_10	specific	275186	221	267	6.09506e-09	50.5379	TIGR04393	rpt_T5SS_PEPC	-	cl22789
JSC189_ID=21_10	superfamily	275186	221	267	6.09506e-09	50.5379	cl22789	rpt_T5SS_PEPC superfamily	-	-
JSC189_ID=21_10	specific	275186	171	218	7.27011e-09	50.5379	TIGR04393	rpt_T5SS_PEPC	-	cl22789
JSC189_ID=21_10	superfamily	275186	171	218	7.27011e-09	50.5379	cl22789	rpt_T5SS_PEPC superfamily	-	-
JSC189_ID=21_10	specific	275186	327	375	1.20868e-05	41.2931	TIGR04393	rpt_T5SS_PEPC	-	cl22789
JSC189_ID=21_10	superfamily	275186	327	375	1.20868e-05	41.2931	cl22789	rpt_T5SS_PEPC superfamily	-	-
JSC189_ID=21_10	specific	275186	380	426	1.47122e-05	41.2931	TIGR04393	rpt_T5SS_PEPC	-	cl22789
JSC189_ID=21_10	superfamily	275186	380	426	1.47122e-05	41.2931	cl22789	rpt_T5SS_PEPC superfamily	-	-
JSC189_ID=21_10	specific	275186	438	479	0.00114039	35.9003	TIGR04393	rpt_T5SS_PEPC	-	cl22789
JSC189_ID=21_10	superfamily	275186	438	479	0.00114039	35.9003	cl22789	rpt_T5SS_PEPC superfamily	-	-
JSC189_ID=21_10	specific	275186	41	68	0.00236578	34.7447	TIGR04393	rpt_T5SS_PEPC	N	cl22789
JSC189_ID=21_10	superfamily	275186	41	68	0.00236578	34.7447	cl22789	rpt_T5SS_PEPC superfamily	N	-
JSC189_ID=28_1	specific	281750	740	991	9.77782e-35	132.578	pfam03797	Autotransporter	-	cl22877
JSC189_ID=28_1	superfamily	304612	740	991	9.77782e-35	132.578	cl22877	Autotransporter superfamily	-	-
JSC189_ID=28_1	specific	275186	154	202	3.67781e-12	60.553	TIGR04393	rpt_T5SS_PEPC	-	cl22789
JSC189_ID=28_1	superfamily	275186	154	202	3.67781e-12	60.553	cl22789	rpt_T5SS_PEPC superfamily	-	-
JSC189_ID=28_1	specific	275186	4	52	1.54732e-11	58.627	TIGR04393	rpt_T5SS_PEPC	-	cl22789
JSC189_ID=28_1	superfamily	275186	4	52	1.54732e-11	58.627	cl22789	rpt_T5SS_PEPC superfamily	-	-
JSC189_ID=28_1	specific	275186	254	302	3.6434e-10	54.7751	TIGR04393	rpt_T5SS_PEPC	-	cl22789
JSC189_ID=28_1	superfamily	275186	254	302	3.6434e-10	54.7751	cl22789	rpt_T5SS_PEPC superfamily	-	-
JSC189_ID=28_1	specific	275186	105	152	4.98303e-10	54.3899	TIGR04393	rpt_T5SS_PEPC	-	cl22789
JSC189_ID=28_1	superfamily	275186	105	152	4.98303e-10	54.3899	cl22789	rpt_T5SS_PEPC superfamily	-	-
JSC189_ID=28_1	specific	275186	54	102	1.71029e-09	52.8491	TIGR04393	rpt_T5SS_PEPC	-	cl22789
JSC189_ID=28_1	superfamily	275186	54	102	1.71029e-09	52.8491	cl22789	rpt_T5SS_PEPC superfamily	-	-
JSC189_ID=28_1	specific	275186	204	251	9.30849e-08	47.8415	TIGR04393	rpt_T5SS_PEPC	-	cl22789
JSC189_ID=28_1	superfamily	275186	204	251	9.30849e-08	47.8415	cl22789	rpt_T5SS_PEPC superfamily	-	-
JSC189_ID=28_2	specific	275186	500	548	1.53627e-10	55.5455	TIGR04393	rpt_T5SS_PEPC	-	cl22789
JSC189_ID=28_2	superfamily	275186	500	548	1.53627e-10	55.5455	cl22789	rpt_T5SS_PEPC superfamily	-	-
JSC189_ID=28_2	specific	275186	350	398	7.6447e-10	53.6195	TIGR04393	rpt_T5SS_PEPC	-	cl22789
JSC189_ID=28_2	superfamily	275186	350	398	7.6447e-10	53.6195	cl22789	rpt_T5SS_PEPC superfamily	-	-
JSC189_ID=28_2	specific	275186	400	448	8.0281e-10	53.6195	TIGR04393	rpt_T5SS_PEPC	-	cl22789
JSC189_ID=28_2	superfamily	275186	400	448	8.0281e-10	53.6195	cl22789	rpt_T5SS_PEPC superfamily	-	-
JSC189_ID=28_2	specific	275186	600	648	1.211e-09	52.8491	TIGR04393	rpt_T5SS_PEPC	-	cl22789
JSC189_ID=28_2	superfamily	275186	600	648	1.211e-09	52.8491	cl22789	rpt_T5SS_PEPC superfamily	-	-
JSC189_ID=28_2	specific	275186	450	498	3.69702e-09	51.6935	TIGR04393	rpt_T5SS_PEPC	-	cl22789
JSC189_ID=28_2	superfamily	275186	450	498	3.69702e-09	51.6935	cl22789	rpt_T5SS_PEPC superfamily	-	-
JSC189_ID=28_2	specific	275186	301	347	4.63091e-09	51.3083	TIGR04393	rpt_T5SS_PEPC	-	cl22789
JSC189_ID=28_2	superfamily	275186	301	347	4.63091e-09	51.3083	cl22789	rpt_T5SS_PEPC superfamily	-	-
JSC189_ID=28_2	specific	275186	250	298	1.70389e-08	49.7675	TIGR04393	rpt_T5SS_PEPC	-	cl22789
JSC189_ID=28_2	superfamily	275186	250	298	1.70389e-08	49.7675	cl22789	rpt_T5SS_PEPC superfamily	-	-
JSC189_ID=28_2	specific	275186	200	248	1.80705e-08	49.7675	TIGR04393	rpt_T5SS_PEPC	-	cl22789
JSC189_ID=28_2	superfamily	275186	200	248	1.80705e-08	49.7675	cl22789	rpt_T5SS_PEPC superfamily	-	-
JSC189_ID=28_2	specific	275186	550	597	2.47548e-07	46.3007	TIGR04393	rpt_T5SS_PEPC	-	cl22789
JSC189_ID=28_2	superfamily	275186	550	597	2.47548e-07	46.3007	cl22789	rpt_T5SS_PEPC superfamily	-	-
JSC189_ID=28_2	specific	275186	154	197	5.22646e-05	39.7523	TIGR04393	rpt_T5SS_PEPC	-	cl22789
JSC189_ID=28_2	superfamily	275186	154	197	5.22646e-05	39.7523	cl22789	rpt_T5SS_PEPC superfamily	-	-
JSC189_ID=38_1	specific	275186	151	199	6.29084e-09	49.7675	TIGR04393	rpt_T5SS_PEPC	-	cl22789
JSC189_ID=38_1	superfamily	275186	151	199	6.29084e-09	49.7675	cl22789	rpt_T5SS_PEPC superfamily	-	-
JSC189_ID=38_1	specific	275186	101	149	2.61844e-08	48.2267	TIGR04393	rpt_T5SS_PEPC	-	cl22789
JSC189_ID=38_1	superfamily	275186	101	149	2.61844e-08	48.2267	cl22789	rpt_T5SS_PEPC superfamily	-	-
JSC189_ID=38_1	specific	275186	1	49	3.3479e-08	47.8415	TIGR04393	rpt_T5SS_PEPC	-	cl22789
JSC189_ID=38_1	superfamily	275186	1	49	3.3479e-08	47.8415	cl22789	rpt_T5SS_PEPC superfamily	-	-
JSC189_ID=38_1	specific	275186	51	99	1.05712e-07	46.3007	TIGR04393	rpt_T5SS_PEPC	-	cl22789
JSC189_ID=38_1	superfamily	275186	51	99	1.05712e-07	46.3007	cl22789	rpt_T5SS_PEPC superfamily	-	-

## Sheet: BlastP hits
Table S12 B. Blast hits for autotransporters.
Query	Hit accession number	Hit annotation	Identity %	E-value	Score
JSC188_ID=2_142	gi|499423877|ref|WP_011111341.1|	hypothetical protein [Nitrosomonas europaea]<>hypothetical protein NE0723 [Nitrosomonas europaea ATCC 19718]	36.14	4e-165	1365
JSC188_ID=2_142	gi|780806555|gb|KJS11735.1|	hypothetical protein VR78_12555 [Hoeflea sp. BRH_c9]	35.78	6e-159	1313
JSC188_ID=2_142	gi|653791446|ref|WP_027685870.1|	outer membrane autotransporter barrel domain-containing protein [Rhizobium leguminosarum]	35.78	3e-151	1257
JSC188_ID=2_142	gi|1024012770|ref|WP_063476387.1|	autotransporter outer membrane beta-barrel domain-containing protein [Rhizobium sp. WYCCWR10015]<>autotransporter outer membrane beta-barrel domain-containing protein [Rhizobium sp. WYCCWR10015]	34.74	1e-150	1253
JSC188_ID=2_142	gi|835685683|ref|WP_047615305.1|	outer membrane autotransporter barrel domain-containing protein [Rhizobium leguminosarum]	34.77	5e-150	1250
JSC188_ID=2_142	gi|1016101300|ref|WP_062943482.1|	autotransporter outer membrane beta-barrel domain-containing protein [Rhizobium leguminosarum]<>autotransporter outer membrane beta-barrel domain-containing protein [Rhizobium leguminosarum]	35.18	3e-148	1238
JSC188_ID=2_142	gi|494907058|ref|WP_007633100.1|	outer membrane autotransporter barrel domain-containing protein [Rhizobium sp. CCGE 510]<>outer membrane autotransporter barrel domain-containing protein [Rhizobium sp. CCGE 510]	34.17	4e-147	1229
JSC188_ID=2_142	gi|502300587|ref|WP_012756173.1|	outer membrane autotransporter barrel domain-containing protein [Rhizobium leguminosarum]<>outer membrane autotransporter barrel domain protein [Rhizobium leguminosarum bv. trifolii WSM1325]	34.98	1e-144	1212
JSC188_ID=2_142	gi|696358428|ref|WP_032933580.1|	outer membrane autotransporter barrel domain-containing protein [Mesorhizobium loti]	34.9	2e-140	1199
JSC188_ID=2_142	gi|640487048|ref|WP_024926973.1|	MULTISPECIES: outer membrane autotransporter barrel domain-containing protein [Mesorhizobium]	33.27	1e-138	1198
JSC188_ID=2_142	gi|489606373|ref|WP_003510814.1|	autotransporter [Agrobacterium tumefaciens]<>hypothetical protein AT5A_00515 [Agrobacterium tumefaciens 5A]	28.67	6e-05	139
JSC188_ID=2_142	gi|1017217611|ref|WP_063168932.1|	hypothetical protein [Mesorhizobium ciceri]<>hypothetical protein A4R28_17050 [Mesorhizobium ciceri]	33.6	0.0001	138
JSC188_ID=2_142	gi|1017221706|ref|WP_063173025.1|	hypothetical protein [Mesorhizobium ciceri]<>hypothetical protein A4R28_23830 [Mesorhizobium ciceri biovar biserrulae]	33.6	0.0001	138
JSC188_ID=2_142	gi|503295103|ref|WP_013529764.1|	outer membrane autotransporter barrel domain-containing protein [Mesorhizobium ciceri]<>outer membrane autotransporter barrel domain-containing protein [Mesorhizobium ciceri biovar biserrulae WSM1271]<>outer membrane autotransporter barrel domain protein [Mesorhizobium ciceri biovar biserrulae WSM1271]	33.6	9e-05	138
JSC188_ID=2_142	gi|495202088|ref|WP_007926874.1|	outer membrane autotransporter barrel domain-containing protein [Pseudomonas sp. GM17]<>outer membrane autotransporter barrel domain-containing protein [Pseudomonas sp. GM17]	36.97	9e-05	138
JSC188_ID=2_142	gi|914339394|ref|WP_050580447.1|	outer membrane autotransporter barrel domain-containing protein [Mesorhizobium ciceri]	33.6	0.0001	136
JSC188_ID=2_142	gi|740798627|ref|WP_038583910.1|	outer membrane autotransporter barrel domain-containing protein [Pseudomonas chlororaphis]<>transporter [Pseudomonas chlororaphis subsp. aurantiaca]	29.15	0.0002	135
JSC188_ID=2_142	gi|330427434|gb|AEC18768.1|	autotransporter [Pusillimonas sp. T7-7]	27.76	0.0004	132
JSC188_ID=2_142	gi|310763421|gb|ADP18870.1|	outer membrane autotransporter barrel domain protein 9 [Achromobacter xylosoxidans A8]	33.08	0.0006	131
JSC188_ID=2_142	gi|753943055|ref|WP_041654342.1|	outer membrane autotransporter barrel domain-containing protein [Achromobacter xylosoxidans]	33.08	0.0007	131
JSC189_ID=21_1	gi|640487048|ref|WP_024926973.1|	MULTISPECIES: outer membrane autotransporter barrel domain-containing protein [Mesorhizobium]	44.11	6e-52	502
JSC189_ID=21_1	gi|696358428|ref|WP_032933580.1|	outer membrane autotransporter barrel domain-containing protein [Mesorhizobium loti]	43.42	2e-50	490
JSC189_ID=21_1	gi|933784946|ref|WP_054342969.1|	hypothetical protein [Neptunomonas antarctica]	41.95	4e-50	485
JSC189_ID=21_1	gi|916835798|ref|WP_051442854.1|	outer membrane autotransporter barrel domain-containing protein [Mesorhizobium sp. WSM3626]	43.45	3e-48	474
JSC189_ID=21_1	gi|930053562|ref|WP_054156591.1|	outer membrane autotransporter barrel domain-containing protein [Rhizobium sp. AAP43]	39.68	2e-46	457
JSC189_ID=21_1	gi|652708185|ref|WP_027046183.1|	outer membrane autotransporter barrel domain-containing protein [Mesorhizobium sp. URHC0008]	42.9	5e-45	449
JSC189_ID=21_1	gi|1028639612|ref|WP_063986412.1|	hypothetical protein [Bradyrhizobium sp.]	41.51	3e-45	448
JSC189_ID=21_1	gi|1027806140|emb|CUU19012.1|	Bll7882 protein CDS [Bradyrhizobium sp.]	41.51	4e-45	448
JSC189_ID=21_1	gi|921111007|ref|WP_053086168.1|	outer membrane autotransporter barrel domain-containing protein [Nitratireductor sp. ZZ-1]	41.1	1e-44	445
JSC189_ID=21_1	gi|1020179946|gb|KZK95086.1|	Extracellular serine protease precursor [Pseudovibrio sp. Ad46]	40.81	3e-44	444
JSC189_ID=21_1	gi|917250717|ref|WP_051857429.1|	outer membrane autotransporter barrel domain-containing protein [Trabulsiella guamensis]<>putative autotransporter protein [Trabulsiella guamensis ATCC 49490]	32.54	0.0007	124
JSC189_ID=21_1	gi|1000283654|gb|KXK45365.1|	putative lipoprotein [Nitrosomonas europaea]	36.55	0.0003	124
JSC189_ID=21_1	gi|914600550|ref|WP_050596210.1|	outer membrane autotransporter barrel domain-containing protein [Mesorhizobium sp. WSM1293]	35.63	0.001	123
JSC189_ID=21_1	gi|1011863474|ref|WP_062681358.1|	hypothetical protein [Achromobacter denitrificans]	40.35	0.001	123
JSC189_ID=21_1	gi|495153728|ref|WP_007878532.1|	outer membrane autotransporter barrel domain-containing protein, partial [Ochrobactrum sp. CDB2]<>outer membrane autotransporter barrel domain-containing protein, partial [Ochrobactrum sp. CDB2]	36.61	0.0009	123
JSC189_ID=21_1	gi|656055326|ref|WP_029093708.1|	type V secretion protein A [Budvicia aquatica]	32.09	0.001	123
JSC189_ID=21_1	gi|517793919|ref|WP_018964127.1|	hypothetical protein [Xanthobacteraceae bacterium 501b]	35.54	0.001	123
JSC189_ID=21_1	gi|917641688|ref|WP_052208116.1|	hypothetical protein [Sphingopyxis fribergensis]<>outer membrane autotransporter [Sphingopyxis fribergensis]	33.59	0.001	123
JSC189_ID=21_1	gi|618827243|gb|KAJ35816.1|	autotransporter [Agrobacterium tumefaciens]	37.86	0.001	123
JSC189_ID=21_1	gi|1004427788|gb|KYB44851.1|	hypothetical protein AB664_18225 [Ochrobactrum anthropi]	36.61	0.001	122
JSC189_ID=21_10	gi|696358428|ref|WP_032933580.1|	outer membrane autotransporter barrel domain-containing protein [Mesorhizobium loti]	41.99	6e-86	772
JSC189_ID=21_10	gi|407321658|emb|CCM70260.1|	outer membrane autotransporter barrel domain-containing protein [Sinorhizobium meliloti Rm41]	39.52	5e-79	726
JSC189_ID=21_10	gi|916273551|ref|WP_051008597.1|	hypothetical protein [Sinorhizobium meliloti]	39	3e-81	719
JSC189_ID=21_10	gi|333815012|gb|AEG07680.1|	outer membrane autotransporter barrel domain protein [Sinorhizobium meliloti BL225C]	39.34	6e-78	718
JSC189_ID=21_10	gi|950132721|ref|WP_057187642.1|	hypothetical protein [Bosea sp. Root483D1]<>hypothetical protein ASE66_00615 [Bosea sp. Root483D1]	40.5	1e-77	716
JSC189_ID=21_10	gi|652708185|ref|WP_027046183.1|	outer membrane autotransporter barrel domain-containing protein [Mesorhizobium sp. URHC0008]	39.15	1e-72	674
JSC189_ID=21_10	gi|1020179946|gb|KZK95086.1|	Extracellular serine protease precursor [Pseudovibrio sp. Ad46]	36.69	4e-71	665
JSC189_ID=21_10	gi|914336622|ref|WP_050577968.1|	outer membrane autotransporter barrel domain-containing protein [Mesorhizobium sp. URHA0056]	39.52	3e-69	651
JSC189_ID=21_10	gi|640487048|ref|WP_024926973.1|	MULTISPECIES: outer membrane autotransporter barrel domain-containing protein [Mesorhizobium]	32.87	3e-69	651
JSC189_ID=21_10	gi|951478889|ref|WP_057850211.1|	hypothetical protein, partial [Bradyrhizobium valentinum]<>hypothetical protein CP49_34150, partial [Bradyrhizobium valentinum]	36.12	9e-70	647
JSC189_ID=21_10	gi|821384911|ref|WP_046833735.1|	outer membrane autotransporter barrel domain-containing protein [Xanthomonas axonopodis]<>hypothetical protein NZ02_19380 [Xanthomonas axonopodis pv. phaseoli]	30.98	0.0003	131
JSC189_ID=21_10	gi|821377731|ref|WP_046833341.1|	outer membrane autotransporter barrel domain-containing protein [Xanthomonas axonopodis]<>hypothetical protein PK69_23630 [Xanthomonas axonopodis pv. phaseoli]	30.98	0.0003	131
JSC189_ID=21_10	gi|908734411|ref|WP_049856995.1|	outer membrane autotransporter barrel domain-containing protein [Trabulsiella odontotermitis]	28.48	0.0004	130
JSC189_ID=21_10	gi|930180533|ref|WP_054181235.1|	outer membrane autotransporter barrel domain-containing protein [Trabulsiella odontotermitis]	31.43	0.0004	130
JSC189_ID=21_10	gi|737214722|ref|WP_035199427.1|	autotransporter [Agrobacterium tumefaciens]	27.99	0.0005	129
JSC189_ID=21_10	gi|821373757|ref|WP_046831103.1|	outer membrane autotransporter barrel domain-containing protein [Xanthomonas axonopodis]<>hypothetical protein RN19_23465 [Xanthomonas axonopodis pv. phaseoli]	30.98	0.0005	129
JSC189_ID=21_10	gi|503527376|ref|WP_013761543.1|	autotransporter [Agrobacterium sp. H13-3]<>hypothetical protein AGROH131_11077 [Agrobacterium sp. H13-3]	28.28	0.0006	128
JSC189_ID=21_10	gi|646832636|ref|WP_025595705.1|	MULTISPECIES: autotransporter [Rhizobium/Agrobacterium group]<>autotransporter [Rhizobium sp. Root491]	28.28	0.0006	128
JSC189_ID=21_10	gi|930060370|ref|WP_054162741.1|	hypothetical protein [Rhodopseudomonas sp. AAP120]	38.61	0.0007	127
JSC189_ID=21_10	gi|501341457|ref|WP_012373092.1|	PEP-CTERM domain protein [Opitutus terrae]<>autotransporter-associated beta strand repeat protein [Opitutus terrae PB90-1]	32.41	0.0009	126
JSC189_ID=28_1	gi|499423877|ref|WP_011111341.1|	hypothetical protein [Nitrosomonas europaea]<>hypothetical protein NE0723 [Nitrosomonas europaea ATCC 19718]	38.48	0	1545
JSC189_ID=28_1	gi|914336622|ref|WP_050577968.1|	outer membrane autotransporter barrel domain-containing protein [Mesorhizobium sp. URHA0056]	37.88	2e-173	1439
JSC189_ID=28_1	gi|696358428|ref|WP_032933580.1|	outer membrane autotransporter barrel domain-containing protein [Mesorhizobium loti]	38.36	5e-169	1396
JSC189_ID=28_1	gi|640487048|ref|WP_024926973.1|	MULTISPECIES: outer membrane autotransporter barrel domain-containing protein [Mesorhizobium]	36.29	3e-163	1370
JSC189_ID=28_1	gi|563554380|ref|WP_023760144.1|	outer membrane autotransporter barrel domain-containing protein [Mesorhizobium sp. LNHC252B00]<>transporter [Mesorhizobium sp. LNHC252B00]	37.07	7e-162	1352
JSC189_ID=28_1	gi|505129833|ref|WP_015316935.1|	outer membrane autotransporter barrel domain-containing protein [Mesorhizobium australicum]<>outer membrane autotransporter barrel domain-containing protein [Mesorhizobium australicum WSM2073]	37.76	2e-160	1337
JSC189_ID=28_1	gi|916835798|ref|WP_051442854.1|	outer membrane autotransporter barrel domain-containing protein [Mesorhizobium sp. WSM3626]	38.96	1e-157	1332
JSC189_ID=28_1	gi|1016101300|ref|WP_062943482.1|	autotransporter outer membrane beta-barrel domain-containing protein [Rhizobium leguminosarum]<>autotransporter outer membrane beta-barrel domain-containing protein [Rhizobium leguminosarum]	35.95	1e-160	1321
JSC189_ID=28_1	gi|652708185|ref|WP_027046183.1|	outer membrane autotransporter barrel domain-containing protein [Mesorhizobium sp. URHC0008]	39.21	2e-153	1288
JSC189_ID=28_1	gi|653791446|ref|WP_027685870.1|	outer membrane autotransporter barrel domain-containing protein [Rhizobium leguminosarum]	35.47	2e-155	1285
JSC189_ID=28_1	gi|916264383|ref|WP_050999429.1|	outer membrane autotransporter barrel domain-containing protein [Bradyrhizobium elkanii]	40	6e-05	139
JSC189_ID=28_1	gi|913642101|ref|WP_050445538.1|	outer membrane autotransporter barrel domain-containing protein [Achromobacter spanius]	33.61	0.0002	134
JSC189_ID=28_1	gi|908962120|gb|KNE25565.1|	hypothetical protein AFM18_22035, partial [Achromobacter spanius]	31.75	0.0003	134
JSC189_ID=28_1	gi|917755216|ref|WP_052269269.1|	outer membrane autotransporter barrel domain-containing protein [Alcanivorax pacificus]	31.31	0.0003	133
JSC189_ID=28_1	gi|745806932|gb|AJD49633.1|	outer membrane autotransporter barrel domain-containing protein [Alcanivorax pacificus W11-5]	31.31	0.0003	133
JSC189_ID=28_1	gi|507101386|emb|CCH06973.1|	autotransporter [Achromobacter xylosoxidans NH44784-1996]	40.23	0.0003	133
JSC189_ID=28_1	gi|330427434|gb|AEC18768.1|	autotransporter [Pusillimonas sp. T7-7]	37.33	0.0005	132
JSC189_ID=28_1	gi|928681322|emb|CUI89029.1|	Extracellular serine protease precursor [Achromobacter sp. 2789STDY5608623]	39.08	0.0008	130
JSC189_ID=28_1	gi|928639311|emb|CUK03407.1|	Extracellular serine protease precursor [Achromobacter sp. 2789STDY5663429]	39.08	0.0008	130
JSC189_ID=28_1	gi|330427434|gb|AEC18768.1|	autotransporter [Pusillimonas sp. T7-7]	34.42	0.001	129
JSC189_ID=28_2	gi|696358428|ref|WP_032933580.1|	outer membrane autotransporter barrel domain-containing protein [Mesorhizobium loti]	41.23	6e-123	1056
JSC189_ID=28_2	gi|652708185|ref|WP_027046183.1|	outer membrane autotransporter barrel domain-containing protein [Mesorhizobium sp. URHC0008]	41.94	3e-118	1023
JSC189_ID=28_2	gi|640487048|ref|WP_024926973.1|	MULTISPECIES: outer membrane autotransporter barrel domain-containing protein [Mesorhizobium]	36.36	6e-112	985
JSC189_ID=28_2	gi|505129833|ref|WP_015316935.1|	outer membrane autotransporter barrel domain-containing protein [Mesorhizobium australicum]<>outer membrane autotransporter barrel domain-containing protein [Mesorhizobium australicum WSM2073]	38.88	8e-112	977
JSC189_ID=28_2	gi|563554380|ref|WP_023760144.1|	outer membrane autotransporter barrel domain-containing protein [Mesorhizobium sp. LNHC252B00]<>transporter [Mesorhizobium sp. LNHC252B00]	38.27	1e-107	951
JSC189_ID=28_2	gi|914336622|ref|WP_050577968.1|	outer membrane autotransporter barrel domain-containing protein [Mesorhizobium sp. URHA0056]	36.53	3e-107	950
JSC189_ID=28_2	gi|503660316|ref|WP_013894392.1|	outer membrane autotransporter barrel domain-containing protein [Mesorhizobium opportunistum]<>outer membrane autotransporter barrel domain protein [Mesorhizobium opportunistum WSM2075]	40.76	3e-106	939
JSC189_ID=28_2	gi|916835798|ref|WP_051442854.1|	outer membrane autotransporter barrel domain-containing protein [Mesorhizobium sp. WSM3626]	39.26	3e-101	906
JSC189_ID=28_2	gi|758822158|gb|KIV60864.1|	Extracellular serine protease precursor [Rhizobium sp. UR51a]	37.62	8e-101	906
JSC189_ID=28_2	gi|950132721|ref|WP_057187642.1|	hypothetical protein [Bosea sp. Root483D1]<>hypothetical protein ASE66_00615 [Bosea sp. Root483D1]	37.66	6e-100	896
JSC189_ID=28_2	gi|908663890|ref|WP_049797821.1|	outer membrane autotransporter barrel domain-containing protein [Achromobacter xylosoxidans]	36	0.0008	129
JSC189_ID=28_2	gi|1021297454|ref|WP_063319780.1|	hypothetical protein [Pseudovibrio sp. Ad13]<>putative lipoprotein [Pseudovibrio sp. Ad13]	30.05	0.0003	129
JSC189_ID=28_2	gi|928629053|emb|CUI69072.1|	Outer membrane protein IcsA autotransporter precursor [Achromobacter sp. 2789STDY5608611]	28.44	0.0005	129
JSC189_ID=28_2	gi|935560952|ref|WP_054448425.1|	autotransporter [Achromobacter sp.]<>Outer membrane protein IcsA autotransporter precursor [Achromobacter sp. 2789STDY5608616]	27.52	0.001	128
JSC189_ID=28_2	gi|935636164|ref|WP_054483217.1|	autotransporter [Achromobacter sp.]<>Outer membrane protein IcsA autotransporter precursor [Achromobacter sp. 2789STDY5608623]<>Outer membrane protein IcsA autotransporter precursor [Achromobacter sp. 2789STDY5608622]	27.52	0.0009	128
JSC189_ID=28_2	gi|704410660|ref|WP_033466682.1|	autotransporter [Bordetella bronchiseptica]	26.85	0.0009	128
JSC189_ID=28_2	gi|704366936|ref|WP_033449620.1|	autotransporter [Bordetella bronchiseptica]	26.85	0.0007	128
JSC189_ID=28_2	gi|704390455|ref|WP_033458310.1|	autotransporter [Bordetella bronchiseptica]	26.85	0.0008	128
JSC189_ID=28_2	gi|490704690|ref|WP_004568066.1|	autotransporter [Bordetella bronchiseptica]<>autotransporter [Bordetella bronchiseptica MO211]	26.85	0.0008	128
JSC189_ID=28_2	gi|504854186|ref|WP_015041288.1|	autotransporter [Bordetella bronchiseptica]<>autotransporter [Bordetella bronchiseptica MO149]	26.85	0.0007	128
JSC189_ID=31_1	gi|640487048|ref|WP_024926973.1|	MULTISPECIES: outer membrane autotransporter barrel domain-containing protein [Mesorhizobium]	42.23	0	1544
JSC189_ID=31_1	gi|916835798|ref|WP_051442854.1|	outer membrane autotransporter barrel domain-containing protein [Mesorhizobium sp. WSM3626]	42.95	2e-167	1405
JSC189_ID=31_1	gi|914336622|ref|WP_050577968.1|	outer membrane autotransporter barrel domain-containing protein [Mesorhizobium sp. URHA0056]	39.8	9e-155	1314
JSC189_ID=31_1	gi|640487048|ref|WP_024926973.1|	MULTISPECIES: outer membrane autotransporter barrel domain-containing protein [Mesorhizobium]	41.27	2e-145	1250
JSC189_ID=31_1	gi|916835798|ref|WP_051442854.1|	outer membrane autotransporter barrel domain-containing protein [Mesorhizobium sp. WSM3626]	42.39	4e-143	1233
JSC189_ID=31_1	gi|914336622|ref|WP_050577968.1|	outer membrane autotransporter barrel domain-containing protein [Mesorhizobium sp. URHA0056]	43.73	1e-134	1172
JSC189_ID=31_1	gi|914336622|ref|WP_050577968.1|	outer membrane autotransporter barrel domain-containing protein [Mesorhizobium sp. URHA0056]	42.32	8e-132	1151
JSC189_ID=31_1	gi|503660316|ref|WP_013894392.1|	outer membrane autotransporter barrel domain-containing protein [Mesorhizobium opportunistum]<>outer membrane autotransporter barrel domain protein [Mesorhizobium opportunistum WSM2075]	43.46	1e-130	1136
JSC189_ID=31_1	gi|696358428|ref|WP_032933580.1|	outer membrane autotransporter barrel domain-containing protein [Mesorhizobium loti]	45.08	5e-130	1128
JSC189_ID=31_1	gi|652708185|ref|WP_027046183.1|	outer membrane autotransporter barrel domain-containing protein [Mesorhizobium sp. URHC0008]	43.91	5e-127	1107
JSC189_ID=31_1	gi|553658417|gb|ESD76388.1|	outer membrane autotransporter barrel domain protein [Escherichia coli 908541]	27.1	0.0006	131
JSC189_ID=31_1	gi|914219150|ref|WP_050535253.1|	type V secretion protein A [Yersinia rohdei]<>autotransporter protein [Yersinia rohdei]	27.44	0.0007	130
JSC189_ID=31_1	gi|914224195|ref|WP_050540079.1|	type V secretion protein A [Yersinia rohdei]<>autotransporter protein [Yersinia rohdei]	27.44	0.0007	130
JSC189_ID=31_1	gi|518931717|ref|WP_020087592.1|	outer membrane autotransporter barrel domain-containing protein [Hyphomicrobium zavarzinii]	27.5	0.0007	130
JSC189_ID=31_1	gi|545250862|ref|WP_021548719.1|	lipoprotein [Escherichia coli]<>lipoprotein [Escherichia coli KOEGE 33 (68a)]<>lipoprotein/autotransporter domain-containing protein [Escherichia coli]	27.1	0.0009	130
JSC189_ID=31_1	gi|848544813|gb|KMM12309.1|	hypothetical protein ABE94_20660, partial [Escherichia coli]	26.76	0.0007	130
JSC189_ID=31_1	gi|737237041|ref|WP_035221371.1|	autotransporter [Agrobacterium tumefaciens]	26.16	0.001	129
JSC189_ID=31_1	gi|902549886|ref|WP_049615790.1|	type V secretion protein A [Yersinia rohdei]<>autotransporter protein [Yersinia rohdei]	27.44	0.0008	129
JSC189_ID=31_1	gi|607762180|gb|EZE43231.1|	lipoprotein [Escherichia coli O121:H19 str. 2009C-4050]	26.76	0.001	129
JSC189_ID=31_1	gi|566121355|gb|ETI79035.1|	hypothetical protein Q460_06625 [Escherichia coli ATCC BAA-2219]<>lipoprotein [Escherichia coli O121:H19 str. 2010C-4254]<>lipoprotein [Escherichia coli O121:H19 str. 2010C-3840]<>lipoprotein [Escherichia coli O121:H19 str. 2009EL1412]<>lipoprotein [Escherichia coli O121:H19 str. 2009C-4659]<>lipoprotein [Escherichia coli O121:H19 str. 2011C-3500]<>lipoprotein [Escherichia coli O121:H19 str. 2011…	26.76	0.001	129
JSC189_ID=38_1	gi|933784946|ref|WP_054342969.1|	hypothetical protein [Neptunomonas antarctica]	44.12	2e-61	566
JSC189_ID=38_1	gi|640487048|ref|WP_024926973.1|	MULTISPECIES: outer membrane autotransporter barrel domain-containing protein [Mesorhizobium]	45.57	4e-59	553
JSC189_ID=38_1	gi|916835798|ref|WP_051442854.1|	outer membrane autotransporter barrel domain-containing protein [Mesorhizobium sp. WSM3626]	45.82	3e-56	531
JSC189_ID=38_1	gi|696358428|ref|WP_032933580.1|	outer membrane autotransporter barrel domain-containing protein [Mesorhizobium loti]	44.55	1e-52	503
JSC189_ID=38_1	gi|1020179946|gb|KZK95086.1|	Extracellular serine protease precursor [Pseudovibrio sp. Ad46]	44.34	1e-51	496
JSC189_ID=38_1	gi|921111007|ref|WP_053086168.1|	outer membrane autotransporter barrel domain-containing protein [Nitratireductor sp. ZZ-1]	43.75	1e-51	494
JSC189_ID=38_1	gi|1028639612|ref|WP_063986412.1|	hypothetical protein [Bradyrhizobium sp.]	42.12	2e-51	493
JSC189_ID=38_1	gi|1027806140|emb|CUU19012.1|	Bll7882 protein CDS [Bradyrhizobium sp.]	42.12	2e-51	492
JSC189_ID=38_1	gi|916485420|ref|WP_051125926.1|	outer membrane autotransporter barrel domain-containing protein [Pseudovibrio sp. FO-BEG1]	41.2	1e-50	490
JSC189_ID=38_1	gi|914221837|ref|WP_050537802.1|	type V secretion protein A [Yersinia mollaretii]<>autotransporter protein [Yersinia mollaretii]<>autotransporter protein [Yersinia mollaretii]	33.33	0.0004	125
JSC189_ID=38_1	gi|910928746|ref|WP_050141623.1|	type V secretion protein A [Yersinia enterocolitica]<>autotransporter protein [Yersinia enterocolitica]	35.42	0.0004	125
JSC189_ID=38_1	gi|939336570|ref|WP_054882685.1|	type V secretion protein A [Yersinia rohdei]<>autotransporter protein [Yersinia rohdei]	37.5	0.0006	124
JSC189_ID=38_1	gi|916959173|ref|WP_051565885.1|	outer membrane autotransporter barrel domain-containing protein [Variovorax sp. URHB0020]	37.39	0.0006	124
JSC189_ID=38_1	gi|491011633|ref|WP_004873342.1|	type V secretion protein A [Yersinia mollaretii]<>Type V secretory pathway, adhesin AidA [Yersinia mollaretii ATCC 43969]	33.33	0.0005	124
JSC189_ID=38_1	gi|928731854|emb|CUI76274.1|	Extracellular serine protease precursor [Achromobacter sp. 2789STDY5608625]	37.76	0.0007	123
JSC189_ID=38_1	gi|653063181|ref|WP_027314497.1|	outer membrane autotransporter barrel domain-containing protein [Microvirga flocculans]	40.95	0.0008	123
JSC189_ID=38_1	gi|1028217937|ref|WP_063959949.1|	hypothetical protein, partial [Achromobacter sp. KCJK1731]<>hypothetical protein A7J71_25060, partial [Achromobacter sp. KCJK1731]	37.43	0.0008	123
JSC189_ID=38_1	gi|489596313|ref|WP_003500756.1|	autotransporter [Agrobacterium tumefaciens]<>hypothetical protein Agau_L300539 [Agrobacterium tumefaciens F2]	30.39	0.0008	123
JSC189_ID=38_1	gi|739286210|ref|WP_037148944.1|	adhesin [Rhizobium sp. YS-1r]<>adhesin [Rhizobium sp. YS-1r]	27.78	0.001	122
