# Supplementary material for: Genome Evolution of Bartonellaceae Symbionts of Ants at the Opposite Ends of the Trophic Scale
Source: Genome Biol Evol. 2018 Jul 2;10(7):1687–704. doi: 10.1093/gbe/evy126 (PMC6044324; doi:10.1093/gbe/evy126)
Supplement: Supplementary Data [file evy126_suppl.zip › Tables S8.xlsx]

## Sheet: JSC085 specific
Table S8 A. Dolichoderus spp. symbiont JSC085 specific genes.
OrthoMCL Family	Accession number	Species	COG	Function	COG e-value	COG score
BaO9_0102	WP_010970637.1	Agrobacterium tumefasciens	COG4782, COG4782, Uncharacterized protein conserved in bacteria	Function unknown	5e-137	1025
BaO9_0102	WP_010970868.1	Agrobacterium tumefasciens	COG4782, COG4782, Uncharacterized protein conserved in bacteria	Function unknown	0	1327
BaO9_0102	WP_077992247.1	Bartonella apis strain 122	COG4782, COG4782, Uncharacterized protein conserved in bacteria	Function unknown	4e-71	583
BaO9_0102	WP_077971574.1	Bartonella apis strain 244	COG4782, COG4782, Uncharacterized protein conserved in bacteria	Function unknown	9e-72	588
BaO9_0102	WP_015397987.1	Bartonella australis	COG4782, COG4782, Uncharacterized protein conserved in bacteria	Function unknown	1e-71	586
BaO9_0102	WP_005766862.1	Bartonella bacilliformis	COG4782, COG4782, Uncharacterized protein conserved in bacteria	Function unknown	1e-65	546
BaO9_0102	EJF77564.1	Bartonella birtlesii	COG4782, COG4782, Uncharacterized protein conserved in bacteria	Function unknown	7e-64	534
BaO9_0102	WP_013545130.1	Bartonella clarridgeiae	COG4782, COG4782, Uncharacterized protein conserved in bacteria	Function unknown	2e-64	538
BaO9_0102	WP_026500737.1	Bartonella grahamii	COG4782, COG4782, Uncharacterized protein conserved in bacteria	Function unknown	3e-64	536
BaO9_0102	WP_034447759.1	Bartonella henselae	COG4782, COG4782, Uncharacterized protein conserved in bacteria	Function unknown	2e-67	558
BaO9_0102	WP_010703708.1	Bartonella schoenbuchensis	COG4782, COG4782, Uncharacterized protein conserved in bacteria	Function unknown	8e-66	547
BaO9_0102	WP_008039774	Bartonella tamiae strain 239	COG4782, COG4782, Uncharacterized protein conserved in bacteria	Function unknown	3e-67	557
BaO9_0102	WP_012231556.1	Bartonella tribocorum	COG4782, COG4782, Uncharacterized protein conserved in bacteria	Function unknown	1e-63	533
BaO9_0102	WP_010705232.1	Bartonella vinsonii	COG4782, COG4782, Uncharacterized protein conserved in bacteria	Function unknown	2e-67	558
BaO9_0102	WP_015856198.1	Bradyrhizobium japonicum	COG4782, COG4782, Uncharacterized protein conserved in bacteria	Function unknown	3e-55	471
BaO9_0102	WP_004682905.1	Brucella melitensis	COG4782, COG4782, Uncharacterized protein conserved in bacteria	Function unknown	0	1336
BaO9_0102	JSC085_contig_1_382	Dolichoderus spp. symbiont JSC085	COG4782, COG4782, Uncharacterized protein conserved in bacteria	Function unknown	2e-67	557
BaO9_0102	WP_010909175.1	Mesorhizobium loti	COG4782, COG4782, Uncharacterized protein conserved in bacteria	Function unknown	1e-148	1097
BaO9_0102	WP_044547465.1	Mesorhizobium loti	COG4782, COG4782, Uncharacterized protein conserved in bacteria	Function unknown	2e-133	991
BaO9_0102	U65500.1	Ochrobactrum anthropi	COG4782, COG4782, Uncharacterized protein conserved in bacteria	Function unknown	5e-169	1237
BaO9_0102	WP_012092262.1	Ochrobactrum anthropi	COG4782, COG4782, Uncharacterized protein conserved in bacteria	Function unknown	4e-73	597
BaO9_0102	AEG04312.1	Sinorhizobium meliloti	COG4782, COG4782, Uncharacterized protein conserved in bacteria	Function unknown	0	1310
BaO9_0102	AEH84112.1	Sinorhizobium meliloti	COG4782, COG4782, Uncharacterized protein conserved in bacteria	Function unknown	1e-176	1287
BaO9_0102	WP_010967306.1	Sinorhizobium meliloti	COG4782, COG4782, Uncharacterized protein conserved in bacteria	Function unknown	0	1337
BaO9_0729	WP_006309926.1	Agrobacterium tumefasciens	COG3474, COG3474, Cytochrome c2	Energy production and conversion	5e-59	463
BaO9_0729	WP_077990665.1	Bartonella apis strain 122	COG3474, COG3474, Cytochrome c2	Energy production and conversion	1e-46	380
BaO9_0729	AQT41818.1	Bartonella apis strain 178	COG3474, COG3474, Cytochrome c2	Energy production and conversion	2e-47	384
BaO9_0729	WP_077970185.1	Bartonella apis strain 244	COG3474, COG3474, Cytochrome c2	Energy production and conversion	1e-46	380
BaO9_0729	WP_015397564.1	Bartonella australis	COG3474, COG3474, Cytochrome c2	Energy production and conversion	1e-44	367
BaO9_0729	WP_005767943.1	Bartonella bacilliformis	COG3474, COG3474, Cytochrome c2	Energy production and conversion	1e-45	374
BaO9_0729	WP_017196230.1	Bartonella birtlesii	COG3474, COG3474, Cytochrome c2	Energy production and conversion	9e-42	347
BaO9_0729	WP_026501059.1	Bartonella clarridgeiae	COG3474, COG3474, Cytochrome c2	Energy production and conversion	1e-40	340
BaO9_0729	WP_012754648.1	Bartonella grahamii	COG3474, COG3474, Cytochrome c2	Energy production and conversion	1e-41	347
BaO9_0729	WP_011180188.1	Bartonella henselae	COG3474, COG3474, Cytochrome c2	Energy production and conversion	4e-37	316
BaO9_0729	WP_010703304.1	Bartonella schoenbuchensis	COG3474, COG3474, Cytochrome c2	Energy production and conversion	1e-40	340
BaO9_0729	WP_008038315	Bartonella tamiae strain 239	COG3474, COG3474, Cytochrome c2	Energy production and conversion	4e-47	383
BaO9_0729	WP_012230679.1	Bartonella tribocorum	COG3474, COG3474, Cytochrome c2	Energy production and conversion	5e-41	342
BaO9_0729	WP_015398759.1	Bartonella vinsonii	COG3474, COG3474, Cytochrome c2	Energy production and conversion	4e-39	331
BaO9_0729	NP_769028.1	Bradyrhizobium japonicum	COG3474, COG3474, Cytochrome c2	Energy production and conversion	8e-37	308
BaO9_0729	WP_011084240.1	Bradyrhizobium japonicum	COG3474, COG3474, Cytochrome c2	Energy production and conversion	2e-45	372
BaO9_0729	WP_004684614.1	Brucella melitensis	COG3474, COG3474, Cytochrome c2	Energy production and conversion	2e-60	474
BaO9_0729	JSC085_contig_1_492	Dolichoderus spp. symbiont JSC085	COG3474, COG3474, Cytochrome c2	Energy production and conversion	6e-41	340
BaO9_0729	WP_010913276.1	Mesorhizobium loti	COG3474, COG3474, Cytochrome c2	Energy production and conversion	5e-54	432
BaO9_0729	WP_011982257.1	Ochrobactrum anthropi	COG3474, COG3474, Cytochrome c2	Energy production and conversion	7e-56	445
BaO9_0729	WP_010968436.1	Sinorhizobium meliloti	COG3474, COG3474, Cytochrome c2	Energy production and conversion	9e-52	421
BaO9_0804	WP_077993263.1	Bartonella apis strain 122	COG4675, MdpB, Microcystin-dependent protein	Function unknown	4e-13	156
BaO9_0804	WP_077972458.1	Bartonella apis strain 244	COG4675, MdpB, Microcystin-dependent protein	Function unknown	7e-13	153
BaO9_0804	AGF74824.1	Bartonella australis	COG4675, MdpB, Microcystin-dependent protein	Function unknown	9e-09	122
BaO9_0804	WP_015398457.1	Bartonella australis	COG4675, MdpB, Microcystin-dependent protein	Function unknown	2e-11	144
BaO9_0804	WP_005766095.1	Bartonella bacilliformis	COG4675, MdpB, Microcystin-dependent protein	Function unknown	5e-08	117
BaO9_0804	WP_017195985.1	Bartonella birtlesii	COG4675, MdpB, Microcystin-dependent protein	Function unknown	2e-09	127
BaO9_0804	WP_013545466.1	Bartonella clarridgeiae	COG4675, MdpB, Microcystin-dependent protein	Function unknown	8e-10	131
BaO9_0804	WP_012754920.1	Bartonella grahamii	COG4675, MdpB, Microcystin-dependent protein	Function unknown	3e-08	119
BaO9_0804	WP_015856342.1	Bartonella grahamii	COG4675, MdpB, Microcystin-dependent protein	Function unknown	1e-06	106
BaO9_0804	WP_011180423.1	Bartonella henselae	COG4675, MdpB, Microcystin-dependent protein	Function unknown	9e-09	123
BaO9_0804	WP_011180811.1	Bartonella henselae	COG4675, MdpB, Microcystin-dependent protein	Function unknown	2e-07	113
BaO9_0804	WP_011181173.1	Bartonella henselae	COG4675, MdpB, Microcystin-dependent protein	Function unknown	7e-12	147
BaO9_0804	WP_010704008.1	Bartonella schoenbuchensis	COG4675, MdpB, Microcystin-dependent protein	Function unknown	3e-07	111
BaO9_0804	WP_010704283.1	Bartonella schoenbuchensis	COG4675, MdpB, Microcystin-dependent protein	Function unknown	8e-10	131
BaO9_0804	WP_039964543	Bartonella tamiae strain 239	COG4675, MdpB, Microcystin-dependent protein	Function unknown	3e-10	127
BaO9_0804	WP_012231297.1	Bartonella tribocorum	COG4675, MdpB, Microcystin-dependent protein	Function unknown	1e-07	114
BaO9_0804	WP_012232270.1	Bartonella tribocorum	COG4675, MdpB, Microcystin-dependent protein	Function unknown	5e-12	148
BaO9_0804	WP_010704984.1	Bartonella vinsonii	COG4675, MdpB, Microcystin-dependent protein	Function unknown	4e-09	126
BaO9_0804	WP_010705635.1	Bartonella vinsonii	COG4675, MdpB, Microcystin-dependent protein	Function unknown	2e-06	104
BaO9_0804	JSC085_contig_3_18	Dolichoderus spp. symbiont JSC085	COG5301, COG5301, Phage-related tail fibre protein	General function prediction only	2e-04	93
BaO9_0896	WP_077993254.1	Bartonella apis strain 122	No hit	Function unknown	-	-
BaO9_0896	WP_077972446.1	Bartonella apis strain 244	No hit	Function unknown	-	-
BaO9_0896	WP_015398461.1	Bartonella australis	No hit	Function unknown	-	-
BaO9_0896	WP_005766089.1	Bartonella bacilliformis	No hit	Function unknown	-	-
BaO9_0896	WP_006590529.1	Bartonella birtlesii	No hit	Function unknown	-	-
BaO9_0896	WP_017195989.1	Bartonella birtlesii	No hit	Function unknown	-	-
BaO9_0896	WP_013545469.1	Bartonella clarridgeiae	No hit	Function unknown	-	-
BaO9_0896	WP_015856198.1	Bartonella grahamii	No hit	Function unknown	-	-
BaO9_0896	WP_015856336.1	Bartonella grahamii	No hit	Function unknown	-	-
BaO9_0896	WP_015856830.1	Bartonella grahamii	No hit	Function unknown	-	-
BaO9_0896	ETS07296.1	Bartonella henselae	No hit	Function unknown	-	-
BaO9_0896	WP_011180817.1	Bartonella henselae	No hit	Function unknown	-	-
BaO9_0896	WP_010704286.1	Bartonella schoenbuchensis	No hit	Function unknown	-	-
BaO9_0896	WP_012231022.1	Bartonella tribocorum	No hit	Function unknown	-	-
BaO9_0896	WP_012231677.1	Bartonella tribocorum	No hit	Function unknown	-	-
BaO9_0896	WP_012232273.1	Bartonella tribocorum	No hit	Function unknown	-	-
BaO9_0896	WP_012232362.1	Bartonella tribocorum	No hit	Function unknown	-	-
BaO9_0896	WP_015399355.1	Bartonella vinsonii	No hit	Function unknown	-	-
BaO9_0896	JSC085_contig_3_7	Dolichoderus spp. symbiont JSC085	No hit	Function unknown	-	-
BaO9_0899	WP_077993252.1	Bartonella apis strain 122	No hit	Function unknown	-	-
BaO9_0899	WP_077973621.1	Bartonella apis strain 244	No hit	Function unknown	-	-
BaO9_0899	WP_015398461.1	Bartonella australis	No hit	Function unknown	-	-
BaO9_0899	WP_005766088.1	Bartonella bacilliformis	No hit	Function unknown	-	-
BaO9_0899	WP_017195991.1	Bartonella birtlesii	No hit	Function unknown	-	-
BaO9_0899	WP_026017332.1	Bartonella birtlesii	No hit	Function unknown	-	-
BaO9_0899	CBI76847.1	Bartonella clarridgeiae	No hit	Function unknown	-	-
BaO9_0899	ACS51109.1	Bartonella grahamii	COG0064, GatB, Asp-tRNAAsn/Glu-tRNAGln amidotransferase B subunit (PET112 homolog)	Translation, ribosomal structure and biogenesis	0.005	76
BaO9_0899	WP_015856335.1	Bartonella grahamii	No hit	Function unknown	-	-
BaO9_0899	WP_015856831.1	Bartonella grahamii	No hit	Function unknown	-	-
BaO9_0899	WP_011180818.1	Bartonella henselae	No hit	Function unknown	-	-
BaO9_0899	WP_011181177.1	Bartonella henselae	No hit	Function unknown	-	-
BaO9_0899	WP_034990315.1	Bartonella schoenbuchensis	No hit	Function unknown	-	-
BaO9_0899	WP_012231020.1	Bartonella tribocorum	No hit	Function unknown	-	-
BaO9_0899	WP_012231676.1	Bartonella tribocorum	COG0064, GatB, Asp-tRNAAsn/Glu-tRNAGln amidotransferase B subunit (PET112 homolog)	Translation, ribosomal structure and biogenesis	0.006	79
BaO9_0899	WP_012232274.1	Bartonella tribocorum	No hit	Function unknown	-	-
BaO9_0899	WP_012232363.1	Bartonella tribocorum	No hit	Function unknown	-	-
BaO9_0899	WP_010705639.1	Bartonella vinsonii	No hit	Function unknown	-	-
BaO9_0899	JSC085_contig_3_6	Dolichoderus spp. symbiont JSC085	No hit	Function unknown	-	-
BaO9_1174	WP_077993256.1	Bartonella apis strain 122	No hit	Function unknown	-	-
BaO9_1174	WP_077972450.1	Bartonella apis strain 244	No hit	Function unknown	-	-
BaO9_1174	WP_015398458.1	Bartonella australis	No hit	Function unknown	-	-
BaO9_1174	WP_005766092.1	Bartonella bacilliformis	No hit	Function unknown	-	-
BaO9_1174	WP_017195986.1	Bartonella birtlesii	No hit	Function unknown	-	-
BaO9_1174	WP_013545467.1	Bartonella clarridgeiae	No hit	Function unknown	-	-
BaO9_1174	WP_015856338.1	Bartonella grahamii	No hit	Function unknown	-	-
BaO9_1174	WP_015857133.1	Bartonella grahamii	No hit	Function unknown	-	-
BaO9_1174	WP_011180815.1	Bartonella henselae	No hit	Function unknown	-	-
BaO9_1174	WP_011181174.1	Bartonella henselae	No hit	Function unknown	-	-
BaO9_1174	WP_010704284.1	Bartonella schoenbuchensis	No hit	Function unknown	-	-
BaO9_1174	WP_012231026.1	Bartonella tribocorum	No hit	Function unknown	-	-
BaO9_1174	WP_012232271.1	Bartonella tribocorum	No hit	Function unknown	-	-
BaO9_1174	WP_010705636.1	Bartonella vinsonii	No hit	Function unknown	-	-
BaO9_1174	JSC085_contig_3_12	Dolichoderus spp. symbiont JSC085	No hit	Function unknown	-	-
BaO9_13152	JSC085_contig_1_10	Dolichoderus spp. symbiont JSC085	COG1200, RecG, RecG-like helicase	DNA replication, recombination, and repair / Transcription	1e-37	333
BaO9_13153	JSC085_contig_1_26	Dolichoderus spp. symbiont JSC085	No hit	Function unknown	-	-
BaO9_13154	JSC085_contig_1_175	Dolichoderus spp. symbiont JSC085	No hit	Function unknown	-	-
BaO9_13155	JSC085_contig_1_201	Dolichoderus spp. symbiont JSC085	No hit	Function unknown	-	-
BaO9_13156	JSC085_contig_1_219	Dolichoderus spp. symbiont JSC085	No hit	Function unknown	-	-
BaO9_13157	JSC085_contig_1_221	Dolichoderus spp. symbiont JSC085	No hit	Function unknown	-	-
BaO9_13158	JSC085_contig_1_225	Dolichoderus spp. symbiont JSC085	No hit	Function unknown	-	-
BaO9_13159	JSC085_contig_1_234	Dolichoderus spp. symbiont JSC085	No hit	Function unknown	-	-
BaO9_13160	JSC085_contig_1_292	Dolichoderus spp. symbiont JSC085	No hit	Function unknown	-	-
BaO9_13161	JSC085_contig_1_298	Dolichoderus spp. symbiont JSC085	No hit	Function unknown	-	-
BaO9_13162	JSC085_contig_1_313	Dolichoderus spp. symbiont JSC085	No hit	Function unknown	-	-
BaO9_13163	JSC085_contig_1_322	Dolichoderus spp. symbiont JSC085	COG0348, NapH, Polyferredoxin	Energy production and conversion	3e-07	110
BaO9_13164	JSC085_contig_1_331	Dolichoderus spp. symbiont JSC085	No hit	Function unknown
BaO9_13165	JSC085_contig_1_341	Dolichoderus spp. symbiont JSC085	No hit	Function unknown
BaO9_13166	JSC085_contig_1_348	Dolichoderus spp. symbiont JSC085	No hit	Function unknown
BaO9_13167	JSC085_contig_1_360	Dolichoderus spp. symbiont JSC085	No hit	Function unknown
BaO9_13168	JSC085_contig_1_365	Dolichoderus spp. symbiont JSC085	No hit	Function unknown
BaO9_13169	JSC085_contig_1_374	Dolichoderus spp. symbiont JSC085	No hit	Function unknown
BaO9_13170	JSC085_contig_1_375	Dolichoderus spp. symbiont JSC085	COG0438, RfaG, Glycosyltransferase	Cell envelope biogenesis, outer membrane	9e-19	212
BaO9_13171	JSC085_contig_1_397	Dolichoderus spp. symbiont JSC085	No hit	Function unknown	-	-
BaO9_13172	JSC085_contig_1_444	Dolichoderus spp. symbiont JSC085	No hit	Function unknown	-	-
BaO9_13173	JSC085_contig_1_476	Dolichoderus spp. symbiont JSC085	COG0749, PolA, DNA polymerase I - 3'-5' exonuclease and polymerase domains	DNA replication, recombination, and repair	2e-12	142
BaO9_13174	JSC085_contig_1_477	Dolichoderus spp. symbiont JSC085	COG0749, PolA, DNA polymerase I - 3'-5' exonuclease and polymerase domains	DNA replication, recombination, and repair	1e-14	161
BaO9_13175	JSC085_contig_1_478	Dolichoderus spp. symbiont JSC085	COG0749, PolA, DNA polymerase I - 3'-5' exonuclease and polymerase domains	DNA replication, recombination, and repair	6e-14	156
BaO9_13176	JSC085_contig_1_493	Dolichoderus spp. symbiont JSC085	No hit	Function unknown	-	-
BaO9_13177	JSC085_contig_1_523	Dolichoderus spp. symbiont JSC085	COG0249, MutS, Mismatch repair ATPase (MutS family)	DNA replication, recombination, and repair	2e-15	169
BaO9_13179	JSC085_contig_1_566	Dolichoderus spp. symbiont JSC085	No hit	Function unknown	-	-
BaO9_13180	JSC085_contig_1_573	Dolichoderus spp. symbiont JSC085	No hit	Function unknown	-	-
BaO9_13181	JSC085_contig_1_578	Dolichoderus spp. symbiont JSC085	COG1126, GlnQ, ABC-type polar amino acid transport system, ATPase component	Amino acid transport and metabolism	4e-15	159
BaO9_13182	JSC085_contig_1_579	Dolichoderus spp. symbiont JSC085	No hit	Function unknown	-	-
BaO9_13183	JSC085_contig_1_586	Dolichoderus spp. symbiont JSC085	No hit	Function unknown	-	-
BaO9_13184	JSC085_contig_1_624	Dolichoderus spp. symbiont JSC085	No hit	Function unknown	-	-
BaO9_13185	JSC085_contig_1_626	Dolichoderus spp. symbiont JSC085	COG2204, AtoC, Response regulator containing CheY-like receiver, AAA-type ATPase, and DNA-binding domains	Signal transduction mechanisms	2e-07	104
BaO9_13186	JSC085_contig_1_644	Dolichoderus spp. symbiont JSC085	No hit	Function unknown	-	-
BaO9_13187	JSC085_contig_1_645	Dolichoderus spp. symbiont JSC085	No hit	Function unknown	-	-
BaO9_13188	JSC085_contig_1_646	Dolichoderus spp. symbiont JSC085	No hit	Function unknown	-	-
BaO9_13189	JSC085_contig_1_651	Dolichoderus spp. symbiont JSC085	No hit	Function unknown	-	-
BaO9_13190	JSC085_contig_1_665	Dolichoderus spp. symbiont JSC085	No hit	Function unknown	-	-
BaO9_13191	JSC085_contig_1_673	Dolichoderus spp. symbiont JSC085	No hit	Function unknown	-	-
BaO9_13192	JSC085_contig_2_2	Dolichoderus spp. symbiont JSC085	No hit	Function unknown	-	-
BaO9_13193	JSC085_contig_2_12	Dolichoderus spp. symbiont JSC085	No hit	Function unknown	-	-
BaO9_13194	JSC085_contig_2_21	Dolichoderus spp. symbiont JSC085	No hit	Function unknown	-	-
BaO9_13195	JSC085_contig_2_32	Dolichoderus spp. symbiont JSC085	No hit	Function unknown	-	-
BaO9_13196	JSC085_contig_2_36	Dolichoderus spp. symbiont JSC085	COG4166, OppA, ABC-type oligopeptide transport system, periplasmic component	Amino acid transport and metabolism	0.004	71
BaO9_13197	JSC085_contig_2_47	Dolichoderus spp. symbiont JSC085	No hit	Function unknown	-	-
BaO9_13198	JSC085_contig_2_83	Dolichoderus spp. symbiont JSC085	No hit	Function unknown	-	-
BaO9_13199	JSC085_contig_2_129	Dolichoderus spp. symbiont JSC085	COG0849, ftsA, Cell division ATPase FtsA	Cell division and chromosome partitioning	3e-15	169
BaO9_13200	JSC085_contig_2_131	Dolichoderus spp. symbiont JSC085	No hit	Function unknown	-	-
BaO9_13201	JSC085_contig_2_145	Dolichoderus spp. symbiont JSC085	No hit	Function unknown	-	-
BaO9_13202	JSC085_contig_2_169	Dolichoderus spp. symbiont JSC085	No hit	Function unknown	-	-
BaO9_13203	JSC085_contig_2_200	Dolichoderus spp. symbiont JSC085	No hit	Function unknown	-	-
BaO9_13204	JSC085_contig_2_245	Dolichoderus spp. symbiont JSC085	No hit	Function unknown	-	-
BaO9_13205	JSC085_contig_3_1	Dolichoderus spp. symbiont JSC085	No hit	Function unknown	-	-
BaO9_13206	JSC085_contig_3_9	Dolichoderus spp. symbiont JSC085	No hit	Function unknown	-	-
BaO9_13207	JSC085_contig_3_14	Dolichoderus spp. symbiont JSC085	COG0305, DnaB, Replicative DNA helicase	DNA replication, recombination, and repair	2e-85	692
BaO9_1388	WP_077993255.1	Bartonella apis strain 122	No hit	Function unknown	-	-
BaO9_1388	WP_077972448.1	Bartonella apis strain 244	No hit	Function unknown	-	-
BaO9_1388	WP_015398459.1	Bartonella australis	COG0045, SucC, Succinyl-CoA synthetase, beta subunit	Energy production and conversion	0.003	78
BaO9_1388	WP_051502007.1	Bartonella bacilliformis	No hit	Function unknown	-	-
BaO9_1388	EJF76757.1	Bartonella birtlesii	No hit	Function unknown	-	-
BaO9_1388	CBI76845.1	Bartonella clarridgeiae	No hit	Function unknown	-	-
BaO9_1388	WP_015856829.1	Bartonella grahamii	COG0045, SucC, Succinyl-CoA synthetase, beta subunit	Energy production and conversion	0.004	77
BaO9_1388	WP_011181175.1	Bartonella henselae	No hit	Function unknown	-	-
BaO9_1388	ENN90588.1	Bartonella schoenbuchensis	No hit	Function unknown	-	-
BaO9_1388	WP_038473968.1	Bartonella tribocorum	No hit	Function unknown	-	-
BaO9_1388	WP_010705637.1	Bartonella vinsonii	No hit	Function unknown	-	-
BaO9_1388	JSC085_contig_3_17	Dolichoderus spp. symbiont JSC085	No hit	Function unknown	-	-
BaO9_1388	JSC085_contig_3_8	Dolichoderus spp. symbiont JSC085	No hit	Function unknown	-	-
BaO9_1576	WP_006312872.1	Agrobacterium tumefasciens	COG1028, FabG, Dehydrogenases with different specificities (related to short-chain alcohol dehydrogenases)	Secondary metabolites biosynthesis, transport, and catabolism / General function prediction only	6e-40	350
BaO9_1576	WP_077991762.1	Bartonella apis strain 122	COG1028, FabG, Dehydrogenases with different specificities (related to short-chain alcohol dehydrogenases)	Secondary metabolites biosynthesis, transport, and catabolism / General function prediction only	1e-35	320
BaO9_1576	AQT42374.1	Bartonella apis strain 178	COG1028, FabG, Dehydrogenases with different specificities (related to short-chain alcohol dehydrogenases)	Secondary metabolites biosynthesis, transport, and catabolism / General function prediction only	8e-38	335
BaO9_1576	WP_077971041.1	Bartonella apis strain 244	COG1028, FabG, Dehydrogenases with different specificities (related to short-chain alcohol dehydrogenases)	Secondary metabolites biosynthesis, transport, and catabolism / General function prediction only	3e-38	338
BaO9_1576	WP_008039178	Bartonella tamiae strain 239	COG1028, FabG, Dehydrogenases with different specificities (related to short-chain alcohol dehydrogenases)	Secondary metabolites biosynthesis, transport, and catabolism / General function prediction only	1e-40	354
BaO9_1576	ACO00499.1	Brucella melitensis	COG1028, FabG, Dehydrogenases with different specificities (related to short-chain alcohol dehydrogenases)	Secondary metabolites biosynthesis, transport, and catabolism / General function prediction only	5e-46	393
BaO9_1576	JSC085_contig_2_90	Dolichoderus spp. symbiont JSC085	COG1028, FabG, Dehydrogenases with different specificities (related to short-chain alcohol dehydrogenases)	Secondary metabolites biosynthesis, transport, and catabolism / General function prediction only	2e-36	325
BaO9_1576	WP_010915211.1	Mesorhizobium loti	COG1028, FabG, Dehydrogenases with different specificities (related to short-chain alcohol dehydrogenases)	Secondary metabolites biosynthesis, transport, and catabolism / General function prediction only	9e-41	355
BaO9_1576	WP_036580704.1	Ochrobactrum anthropi	COG1028, FabG, Dehydrogenases with different specificities (related to short-chain alcohol dehydrogenases)	Secondary metabolites biosynthesis, transport, and catabolism / General function prediction only	3e-44	380
BaO9_1576	WP_003531608.1	Sinorhizobium meliloti	COG1028, FabG, Dehydrogenases with different specificities (related to short-chain alcohol dehydrogenases)	Secondary metabolites biosynthesis, transport, and catabolism / General function prediction only	6e-39	343
BaO9_1592	WP_010971684.1	Agrobacterium tumefasciens	COG0663, PaaY, Carbonic anhydrases/acetyltransferases, isoleucine patch superfamily	General function prediction only	6e-82	617
BaO9_1592	WP_077992038.1	Bartonella apis strain 122	COG0663, PaaY, Carbonic anhydrases/acetyltransferases, isoleucine patch superfamily	General function prediction only	7e-76	577
BaO9_1592	AQT42557.1	Bartonella apis strain 178	COG0663, PaaY, Carbonic anhydrases/acetyltransferases, isoleucine patch superfamily	General function prediction only	2e-68	531
BaO9_1592	WP_077971312.1	Bartonella apis strain 244	COG0663, PaaY, Carbonic anhydrases/acetyltransferases, isoleucine patch superfamily	General function prediction only	9e-74	563
BaO9_1592	WP_011088329.1	Bradyrhizobium japonicum	COG0663, PaaY, Carbonic anhydrases/acetyltransferases, isoleucine patch superfamily	General function prediction only	1e-75	575
BaO9_1592	WP_002964382.1	Brucella melitensis	COG0663, PaaY, Carbonic anhydrases/acetyltransferases, isoleucine patch superfamily	General function prediction only	1e-84	634
BaO9_1592	JSC085_contig_2_95	Dolichoderus spp. symbiont JSC085	COG0663, PaaY, Carbonic anhydrases/acetyltransferases, isoleucine patch superfamily	General function prediction only	1e-72	557
BaO9_1592	WP_010909190.1	Mesorhizobium loti	COG0663, PaaY, Carbonic anhydrases/acetyltransferases, isoleucine patch superfamily	General function prediction only	1e-82	621
BaO9_1592	WP_012091901.1	Ochrobactrum anthropi	COG0663, PaaY, Carbonic anhydrases/acetyltransferases, isoleucine patch superfamily	General function prediction only	5e-84	631
BaO9_1592	WP_010969554.1	Sinorhizobium meliloti	COG0663, PaaY, Carbonic anhydrases/acetyltransferases, isoleucine patch superfamily	General function prediction only	2e-87	653
BaO9_1596	WP_010971853.1	Agrobacterium tumefasciens	COG0063, COG0063, Predicted sugar kinase	Carbohydrate transport and metabolism	2e-76	619
BaO9_1596	WP_077992468.1	Bartonella apis strain 122	COG0063, COG0063, Predicted sugar kinase	Carbohydrate transport and metabolism	1e-74	608
BaO9_1596	WP_077971774.1	Bartonella apis strain 244	COG0063, COG0063, Predicted sugar kinase	Carbohydrate transport and metabolism	2e-79	641
BaO9_1596	WP_008039924	Bartonella tamiae strain 239	COG0063, COG0063, Predicted sugar kinase	Carbohydrate transport and metabolism	5e-69	572
BaO9_1596	NP_771587.1	Bradyrhizobium japonicum	COG0063, COG0063, Predicted sugar kinase	Carbohydrate transport and metabolism	5e-74	605
BaO9_1596	WP_004683755.1	Brucella melitensis	COG0063, COG0063, Predicted sugar kinase	Carbohydrate transport and metabolism	2e-84	675
BaO9_1596	JSC085_contig_2_33	Dolichoderus spp. symbiont JSC085	COG0063, COG0063, Predicted sugar kinase	Carbohydrate transport and metabolism	2e-67	557
BaO9_1596	WP_010909303.1	Mesorhizobium loti	COG0063, COG0063, Predicted sugar kinase	Carbohydrate transport and metabolism	3e-82	660
BaO9_1596	WP_012091996.1	Ochrobactrum anthropi	COG0063, COG0063, Predicted sugar kinase	Carbohydrate transport and metabolism	5e-78	631
BaO9_1596	WP_049225168.1	Sinorhizobium meliloti	COG0063, COG0063, Predicted sugar kinase	Carbohydrate transport and metabolism	2e-77	626
BaO9_1752	WP_006314643.1	Agrobacterium tumefasciens	COG3794, PetE, Plastocyanin	Energy production and conversion	6e-40	331
BaO9_1752	WP_010973000.1	Agrobacterium tumefasciens	COG3794, PetE, Plastocyanin	Energy production and conversion	6e-37	310
BaO9_1752	WP_077992931.1	Bartonella apis strain 122	COG3794, PetE, Plastocyanin	Energy production and conversion	3e-34	292
BaO9_1752	WP_077973592.1	Bartonella apis strain 244	COG3794, PetE, Plastocyanin	Energy production and conversion	2e-34	293
BaO9_1752	WP_008040304	Bartonella tamiae strain 239	COG3794, PetE, Plastocyanin	Energy production and conversion	3e-30	265
BaO9_1752	WP_004686851.1	Brucella melitensis	COG3794, PetE, Plastocyanin	Energy production and conversion	3e-41	339
BaO9_1752	JSC085_contig_1_378	Dolichoderus spp. symbiont JSC085	COG3794, PetE, Plastocyanin	Energy production and conversion	7e-28	249
BaO9_1752	WP_010660860.1	Ochrobactrum anthropi	COG3794, PetE, Plastocyanin	Energy production and conversion	3e-40	333
BaO9_1752	WP_010967657.1	Sinorhizobium meliloti	COG3794, PetE, Plastocyanin	Energy production and conversion	1e-38	322
BaO9_2725	WP_006590359.1	Bartonella birtlesii	No hit	Function unknown	-	-
BaO9_2725	WP_015856182.1	Bartonella grahamii	No hit	Function unknown	-	-
BaO9_2725	WP_012231673.1	Bartonella tribocorum	No hit	Function unknown	-	-
BaO9_2725	WP_012232366.1	Bartonella tribocorum	No hit	Function unknown	-	-
BaO9_2725	JSC085_contig_3_5	Dolichoderus spp. symbiont JSC085	No hit	Function unknown	-	-
BaO9_3152	WP_015856332.1	Bartonella grahamii	No hit	Function unknown	-	-
BaO9_3152	WP_011180821.1	Bartonella henselae	No hit	Function unknown	-	-
BaO9_3152	WP_010704012.1	Bartonella schoenbuchensis	COG3552, CoxE, Protein containing von Willebrand factor type A (vWA) domain	General function prediction only	0.004	82
BaO9_3152	WP_012231013.1	Bartonella tribocorum	No hit	Function unknown	-	-
BaO9_3152	JSC085_contig_3_3	Dolichoderus spp. symbiont JSC085	No hit	Function unknown	-	-
BaO9_3211	WP_015856340.1	Bartonella grahamii	No hit	Function unknown	-	-
BaO9_3211	WP_011180813.1	Bartonella henselae	No hit	Function unknown	-	-
BaO9_3211	WP_051101982.1	Bartonella schoenbuchensis	No hit	Function unknown	-	-
BaO9_3211	WP_012231029.1	Bartonella tribocorum	No hit	Function unknown	-	-
BaO9_3211	JSC085_contig_3_10	Dolichoderus spp. symbiont JSC085	No hit	Function unknown	-	-
BaO9_3502	WP_010970901.1	Agrobacterium tumefasciens	No hit	Function unknown	-	-
BaO9_3502	JSC085_contig_3_13	Dolichoderus spp. symbiont JSC085	No hit	Function unknown	-	-
BaO9_3502	WP_010915680.1	Mesorhizobium loti	COG1522, Lrp, Transcriptional regulators	Transcription	0.001	85
BaO9_3502	WP_012092184.1	Ochrobactrum anthropi	No hit	Function unknown	-	-
BaO9_4005	WP_015856339.1	Bartonella grahamii	No hit	Function unknown	-	-
BaO9_4005	WP_011180814.1	Bartonella henselae	No hit	Function unknown	-	-
BaO9_4005	WP_012231028.1	Bartonella tribocorum	No hit	Function unknown	-	-
BaO9_4005	JSC085_contig_3_11	Dolichoderus spp. symbiont JSC085	No hit	Function unknown	-	-
BaO9_5280	WP_028175367.1	Bradyrhizobium japonicum	No hit	Function unknown	-	-
BaO9_5280	JSC085_contig_3_15	Dolichoderus spp. symbiont JSC085	No hit	Function unknown	-	-
BaO9_5280	WP_010910436.1	Mesorhizobium loti	No hit	Function unknown	-	-
BaO9_6594	WP_006589595.1	Bartonella birtlesii	COG1200, RecG, RecG-like helicase	DNA replication, recombination, and repair / Transcription	6e-19	198
BaO9_6594	JSC085_contig_1_11	Dolichoderus spp. symbiont JSC085	COG1200, RecG, RecG-like helicase	DNA replication, recombination, and repair / Transcription	5e-08	114
					-	-
					-	-
					-	-
					-	-
					-	-
					-	-

## Sheet: JSC161 specific
Table S8 B. Dolichoderus spp. symbiont JSC161 specific genes.
OrthoMCL Family	Accession number	Species	COG	Function	COG e-value	COG score
BaO9_0576	WP_010972535.1	Agrobacterium tumefasciens	COG0365, Acs, Acyl-coenzyme A synthetases/AMP-(fatty) acid ligases	Lipid metabolism	0	1930
BaO9_0576	WP_077994096.1	Bartonella apis strain 122	COG0365, Acs, Acyl-coenzyme A synthetases/AMP-(fatty) acid ligases	Lipid metabolism	0	1906
BaO9_0576	AQT41564.1	Bartonella apis strain 178	COG0365, Acs, Acyl-coenzyme A synthetases/AMP-(fatty) acid ligases	Lipid metabolism	0	1513
BaO9_0576	WP_077969723.1	Bartonella apis strain 244	COG0365, Acs, Acyl-coenzyme A synthetases/AMP-(fatty) acid ligases	Lipid metabolism	0	1509
BaO9_0576	WP_015398555.1	Bartonella australis	COG0365, Acs, Acyl-coenzyme A synthetases/AMP-(fatty) acid ligases	Lipid metabolism	0	1890
BaO9_0576	WP_005765854.1	Bartonella bacilliformis	COG0365, Acs, Acyl-coenzyme A synthetases/AMP-(fatty) acid ligases	Lipid metabolism	0	1892
BaO9_0576	WP_006589860.1	Bartonella birtlesii	COG0365, Acs, Acyl-coenzyme A synthetases/AMP-(fatty) acid ligases	Lipid metabolism	0	1921
BaO9_0576	WP_015856995.1	Bartonella grahamii	COG0365, Acs, Acyl-coenzyme A synthetases/AMP-(fatty) acid ligases	Lipid metabolism	0	1919
BaO9_0576	WP_011181307.1	Bartonella henselae	COG0365, Acs, Acyl-coenzyme A synthetases/AMP-(fatty) acid ligases	Lipid metabolism	0	1911
BaO9_0576	WP_008037559	Bartonella tamiae strain 239	COG0365, Acs, Acyl-coenzyme A synthetases/AMP-(fatty) acid ligases	Lipid metabolism	0	1895
BaO9_0576	WP_012232497.1	Bartonella tribocorum	COG0365, Acs, Acyl-coenzyme A synthetases/AMP-(fatty) acid ligases	Lipid metabolism	0	1931
BaO9_0576	WP_015399389.1	Bartonella vinsonii	COG0365, Acs, Acyl-coenzyme A synthetases/AMP-(fatty) acid ligases	Lipid metabolism	0	1897
BaO9_0576	WP_011084127.1	Bradyrhizobium japonicum	COG0365, Acs, Acyl-coenzyme A synthetases/AMP-(fatty) acid ligases	Lipid metabolism	0	1589
BaO9_0576	WP_028174953.1	Bradyrhizobium japonicum	COG0365, Acs, Acyl-coenzyme A synthetases/AMP-(fatty) acid ligases	Lipid metabolism	0	1933
BaO9_0576	AAL51420.1	Brucella melitensis	COG0365, Acs, Acyl-coenzyme A synthetases/AMP-(fatty) acid ligases	Lipid metabolism	0	1958
BaO9_0576	AAL51488.1	Brucella melitensis	COG0365, Acs, Acyl-coenzyme A synthetases/AMP-(fatty) acid ligases	Lipid metabolism	0	1577
BaO9_0576	JSC161_contig_1_345	Dolichoderus spp. symbiont JSC161	COG0365, Acs, Acyl-coenzyme A synthetases/AMP-(fatty) acid ligases	Lipid metabolism	0	1653
BaO9_0576	WP_010912172.1	Mesorhizobium loti	COG0365, Acs, Acyl-coenzyme A synthetases/AMP-(fatty) acid ligases	Lipid metabolism	0	1957
BaO9_0576	WP_044548801.1	Mesorhizobium loti	COG0365, Acs, Acyl-coenzyme A synthetases/AMP-(fatty) acid ligases	Lipid metabolism	0	1569
BaO9_0576	WP_010661479.1	Ochrobactrum anthropi	COG0365, Acs, Acyl-coenzyme A synthetases/AMP-(fatty) acid ligases	Lipid metabolism	0	1930
BaO9_0576	WP_012091316.1	Ochrobactrum anthropi	COG0365, Acs, Acyl-coenzyme A synthetases/AMP-(fatty) acid ligases	Lipid metabolism	0	1561
BaO9_0576	WP_010970576.1	Sinorhizobium meliloti	COG0365, Acs, Acyl-coenzyme A synthetases/AMP-(fatty) acid ligases	Lipid metabolism	0	1956
BaO9_0576	WP_010970577.1	Sinorhizobium meliloti	COG0365, Acs, Acyl-coenzyme A synthetases/AMP-(fatty) acid ligases	Lipid metabolism	0	1571
BaO9_1353	WP_006316324.1	Agrobacterium tumefasciens	COG4597, BatB, ABC-type amino acid transport system, permease component	Amino acid transport and metabolism	0	1600
BaO9_1353	WP_077992216.1	Bartonella apis strain 122	COG4597, BatB, ABC-type amino acid transport system, permease component	Amino acid transport and metabolism	8e-137	1024
BaO9_1353	WP_077971542.1	Bartonella apis strain 178	COG4597, BatB, ABC-type amino acid transport system, permease component	Amino acid transport and metabolism	3e-138	1033
BaO9_1353	WP_077971542.1	Bartonella apis strain 244	COG4597, BatB, ABC-type amino acid transport system, permease component	Amino acid transport and metabolism	9e-138	1030
BaO9_1353	WP_008039425	Bartonella tamiae strain 239	COG4597, BatB, ABC-type amino acid transport system, permease component	Amino acid transport and metabolism	6e-135	1012
BaO9_1353	WP_011085696.1	Bradyrhizobium japonicum	COG4597, BatB, ABC-type amino acid transport system, permease component	Amino acid transport and metabolism	3e-143	1066
BaO9_1353	WP_011087219.1	Bradyrhizobium japonicum	COG4597, BatB, ABC-type amino acid transport system, permease component	Amino acid transport and metabolism	1e-147	1096
BaO9_1353	AAL52390.1	Brucella melitensis	COG4597, BatB, ABC-type amino acid transport system, permease component	Amino acid transport and metabolism	0	1648
BaO9_1353	JSC161_contig_1_553	Dolichoderus spp. symbiont JSC161	COG4597, BatB, ABC-type amino acid transport system, permease component	Amino acid transport and metabolism	3e-112	860
BaO9_1353	WP_010915398.1	Mesorhizobium loti	COG4597, BatB, ABC-type amino acid transport system, permease component	Amino acid transport and metabolism	0	1629
BaO9_1353	WP_012092359.1	Ochrobactrum anthropi	COG4597, BatB, ABC-type amino acid transport system, permease component	Amino acid transport and metabolism	0	1617
BaO9_1353	WP_010969246.1	Sinorhizobium meliloti	COG4597, BatB, ABC-type amino acid transport system, permease component	Amino acid transport and metabolism	0	1584
BaO9_1436	WP_010970823.1	Agrobacterium tumefasciens	COG1544, COG1544, Ribosome-associated protein Y (PSrp-1)	Translation, ribosomal structure and biogenesis	5e-32	280
BaO9_1436	WP_077990357.1	Bartonella apis strain 122	COG1544, COG1544, Ribosome-associated protein Y (PSrp-1)	Translation, ribosomal structure and biogenesis	1e-29	264
BaO9_1436	WP_077969828.1	Bartonella apis strain 178	COG1544, COG1544, Ribosome-associated protein Y (PSrp-1)	Translation, ribosomal structure and biogenesis	2e-28	256
BaO9_1436	WP_077969828.1	Bartonella apis strain 244	COG1544, COG1544, Ribosome-associated protein Y (PSrp-1)	Translation, ribosomal structure and biogenesis	2e-28	256
BaO9_1436	WP_008037908	Bartonella tamiae strain 239	COG1544, COG1544, Ribosome-associated protein Y (PSrp-1)	Translation, ribosomal structure and biogenesis	2e-26	243
BaO9_1436	WP_011083549.1	Bradyrhizobium japonicum	COG1544, COG1544, Ribosome-associated protein Y (PSrp-1)	Translation, ribosomal structure and biogenesis	4e-22	213
BaO9_1436	WP_002965408.1	Brucella melitensis	COG1544, COG1544, Ribosome-associated protein Y (PSrp-1)	Translation, ribosomal structure and biogenesis	8e-32	280
BaO9_1436	JSC161_contig_2_20	Dolichoderus spp. symbiont JSC161	COG1544, COG1544, Ribosome-associated protein Y (PSrp-1)	Translation, ribosomal structure and biogenesis	1e-23	223
BaO9_1436	WP_010911487.1	Mesorhizobium loti	COG1544, COG1544, Ribosome-associated protein Y (PSrp-1)	Translation, ribosomal structure and biogenesis	3e-32	282
BaO9_1436	WP_010658005.1	Ochrobactrum anthropi	COG1544, COG1544, Ribosome-associated protein Y (PSrp-1)	Translation, ribosomal structure and biogenesis	9e-31	272
BaO9_1436	WP_003527725.1	Sinorhizobium meliloti	COG1544, COG1544, Ribosome-associated protein Y (PSrp-1)	Translation, ribosomal structure and biogenesis	1e-31	277
BaO9_1464	WP_006316325.1	Agrobacterium tumefasciens	COG0765, HisM, ABC-type amino acid transport system, permease component	Amino acid transport and metabolism	2e-68	551
BaO9_1464	WP_077992214.1	Bartonella apis strain 122	COG0765, HisM, ABC-type amino acid transport system, permease component	Amino acid transport and metabolism	3e-65	530
BaO9_1464	AQT42676.1	Bartonella apis strain 178	COG0765, HisM, ABC-type amino acid transport system, permease component	Amino acid transport and metabolism	6e-67	542
BaO9_1464	WP_077971541.1	Bartonella apis strain 244	COG0765, HisM, ABC-type amino acid transport system, permease component	Amino acid transport and metabolism	5e-67	542
BaO9_1464	WP_035000206	Bartonella tamiae strain 239	COG0765, HisM, ABC-type amino acid transport system, permease component	Amino acid transport and metabolism	2e-63	518
BaO9_1464	WP_011085697.1	Bradyrhizobium japonicum	COG0765, HisM, ABC-type amino acid transport system, permease component	Amino acid transport and metabolism	2e-66	537
BaO9_1464	AAL52390.1	Brucella melitensis	COG0765, HisM, ABC-type amino acid transport system, permease component	Amino acid transport and metabolism	4e-64	519
BaO9_1464	JSC161_contig_1_554	Dolichoderus spp. symbiont JSC161	COG0765, HisM, ABC-type amino acid transport system, permease component	Amino acid transport and metabolism	2e-59	492
BaO9_1464	WP_010915399.1	Mesorhizobium loti	COG0765, HisM, ABC-type amino acid transport system, permease component	Amino acid transport and metabolism	6e-68	549
BaO9_1464	WP_012092358.1	Ochrobactrum anthropi	COG0765, HisM, ABC-type amino acid transport system, permease component	Amino acid transport and metabolism	4e-66	536
BaO9_1464	WP_010969245.1	Sinorhizobium meliloti	COG0765, HisM, ABC-type amino acid transport system, permease component	Amino acid transport and metabolism	7e-67	541
BaO9_1491	WP_006315750.1	Agrobacterium tumefasciens	COG5319, COG5319, Uncharacterized protein conserved in bacteria	Function unknown	3e-83	618
BaO9_1491	WP_077991269.1	Bartonella apis strain 122	COG5319, COG5319, Uncharacterized protein conserved in bacteria	Function unknown	2e-62	480
BaO9_1491	AQT42130.1	Bartonella apis strain 178	COG5319, COG5319, Uncharacterized protein conserved in bacteria	Function unknown	7e-60	463
BaO9_1491	WP_077970670.1	Bartonella apis strain 244	COG5319, COG5319, Uncharacterized protein conserved in bacteria	Function unknown	1e-60	469
BaO9_1491	WP_008038809	Bartonella tamiae strain 239	COG5319, COG5319, Uncharacterized protein conserved in bacteria	Function unknown	1e-53	422
BaO9_1491	NP_766852.1	Bradyrhizobium japonicum	COG5319, COG5319, Uncharacterized protein conserved in bacteria	Function unknown	4e-54	427
BaO9_1491	WP_004684408.1	Brucella melitensis	COG5319, COG5319, Uncharacterized protein conserved in bacteria	Function unknown	6e-81	603
BaO9_1491	JSC161_contig_2_99	Dolichoderus spp. symbiont JSC161	COG5319, COG5319, Uncharacterized protein conserved in bacteria	Function unknown	9e-60	462
BaO9_1491	WP_032931815.1	Mesorhizobium loti	COG5319, COG5319, Uncharacterized protein conserved in bacteria	Function unknown	2e-49	390
BaO9_1491	WP_012091203.1	Ochrobactrum anthropi	COG5319, COG5319, Uncharacterized protein conserved in bacteria	Function unknown	1e-77	581
BaO9_1491	WP_010970077.1	Sinorhizobium meliloti	COG5319, COG5319, Uncharacterized protein conserved in bacteria	Function unknown	4e-83	617
BaO9_1492	WP_010973105.1	Agrobacterium tumefasciens	COG0456, RimI, Acetyltransferases	General function prediction only	2e-07	111
BaO9_1492	WP_077991289.1	Bartonella apis strain 122	COG0456, RimI, Acetyltransferases	General function prediction only	4e-05	94
BaO9_1492	WP_077970683.1	Bartonella apis strain 178	COG0456, RimI, Acetyltransferases	General function prediction only	4e-05	94
BaO9_1492	WP_077970682.1	Bartonella apis strain 244	COG0456, RimI, Acetyltransferases	General function prediction only	2e-05	94
BaO9_1492	WP_077970683.1	Bartonella apis strain 244	No hit	Function unknown	-	-
BaO9_1492	WP_011085354.1	Bradyrhizobium japonicum	COG0456, RimI, Acetyltransferases	General function prediction only	2e-15	164
BaO9_1492	WP_004686250.1	Brucella melitensis	COG0456, RimI, Acetyltransferases	General function prediction only	6e-06	100
BaO9_1492	JSC161_contig_1_141	Dolichoderus spp. symbiont JSC161	No hit	Function unknown	-	-
BaO9_1492	WP_019861363.1	Mesorhizobium loti	COG0456, RimI, Acetyltransferases	General function prediction only	1e-10	136
BaO9_1492	AIK44854.1	Ochrobactrum anthropi	COG0456, RimI, Acetyltransferases	General function prediction only	4e-05	94
BaO9_1492	AEG05352.1	Sinorhizobium meliloti	COG0456, RimI, Acetyltransferases	General function prediction only	5e-12	147
BaO9_15089	JSC161_contig_1_55	Dolichoderus spp. symbiont JSC161	No hit	Function unknown	-	-
BaO9_15090	JSC161_contig_1_56	Dolichoderus spp. symbiont JSC161	No hit	Function unknown	-	-
BaO9_15092	JSC161_contig_1_85	Dolichoderus spp. symbiont JSC161	COG2386, CcmB, ABC-type transport system involved in cytochrome c biogenesis, permease component	Posttranslational modification, protein turnover, chaperones	9e-11	128
BaO9_15093	JSC161_contig_1_95	Dolichoderus spp. symbiont JSC161	No hit	Function unknown	-	-
BaO9_15094	JSC161_contig_1_142	Dolichoderus spp. symbiont JSC161	No hit	Function unknown	-	-
BaO9_15095	JSC161_contig_1_175	Dolichoderus spp. symbiont JSC161	No hit	Function unknown	-	-
BaO9_15096	JSC161_contig_1_224	Dolichoderus spp. symbiont JSC161	COG3459, COG3459, Cellobiose phosphorylase	Carbohydrate transport and metabolism	1e-15	175
BaO9_15097	JSC161_contig_1_265	Dolichoderus spp. symbiont JSC161	No hit	Function unknown	-	-
BaO9_15098	JSC161_contig_1_339	Dolichoderus spp. symbiont JSC161	No hit	Function unknown	-	-
BaO9_15099	JSC161_contig_1_390	Dolichoderus spp. symbiont JSC161	No hit	Function unknown	-	-
BaO9_15100	JSC161_contig_1_440	Dolichoderus spp. symbiont JSC161	No hit	Function unknown	-	-
BaO9_15101	JSC161_contig_1_501	Dolichoderus spp. symbiont JSC161	No hit	Function unknown	-	-
BaO9_15102	JSC161_contig_1_541	Dolichoderus spp. symbiont JSC161	No hit	Function unknown	-	-
BaO9_15103	JSC161_contig_1_579	Dolichoderus spp. symbiont JSC161	No hit	Function unknown	-	-
BaO9_15104	JSC161_contig_2_23	Dolichoderus spp. symbiont JSC161	No hit	Function unknown	-	-
BaO9_15105	JSC161_contig_2_88	Dolichoderus spp. symbiont JSC161	COG5567, COG5567, Predicted small periplasmic lipoprotein	Cell motility and secretion	6e-04	70
BaO9_15106	JSC161_contig_2_96	Dolichoderus spp. symbiont JSC161	COG5570, COG5570, Uncharacterized small protein	Function unknown	1e-09	112
BaO9_15107	JSC161_contig_2_105	Dolichoderus spp. symbiont JSC161	No hit	Function unknown	-	-
BaO9_15108	JSC161_contig_3_7	Dolichoderus spp. symbiont JSC161	No hit	Function unknown	-	-
BaO9_15109	JSC161_contig_3_51	Dolichoderus spp. symbiont JSC161	No hit	Function unknown	-	-
BaO9_15110	JSC161_contig_5_3	Dolichoderus spp. symbiont JSC161	No hit	Function unknown	-	-
BaO9_1543	SDB66511.1	Agrobacterium tumefasciens	COG0439, AccC, Biotin carboxylase	Lipid metabolism	0	1425
BaO9_1543	WP_077990797.1	Bartonella apis strain 122	COG0439, AccC, Biotin carboxylase	Lipid metabolism	0	1436
BaO9_1543	WP_008040273	Bartonella tamiae strain 239	COG1038, PycA, Pyruvate carboxylase	Energy production and conversion	0	5168
BaO9_1543	WP_004684235.1	Brucella melitensis	COG0439, AccC, Biotin carboxylase	Lipid metabolism	0	1411
BaO9_1543	JSC161_contig_1_346	Dolichoderus spp. symbiont JSC161	COG1038, PycA, Pyruvate carboxylase	Energy production and conversion	2e-134	1056
BaO9_1543	JSC161_contig_1_349	Dolichoderus spp. symbiont JSC161	COG1038, PycA, Pyruvate carboxylase	Energy production and conversion	0	4781
BaO9_1543	WP_010912083.1	Mesorhizobium loti	COG0439, AccC, Biotin carboxylase	Lipid metabolism	0	1444
BaO9_1543	WP_011982815.1	Ochrobactrum anthropi	COG0439, AccC, Biotin carboxylase	Lipid metabolism	0	1436
BaO9_1543	WP_012091271.1	Ochrobactrum anthropi	COG0439, AccC, Biotin carboxylase	Lipid metabolism	0	1439
BaO9_1543	WP_010970538.1	Sinorhizobium meliloti	COG0439, AccC, Biotin carboxylase	Lipid metabolism	0	1419
BaO9_1544	WP_010973432.1	Agrobacterium tumefasciens	No hit	Function unknown	-	-
BaO9_1544	WP_010974840.1	Agrobacterium tumefasciens	No hit	Function unknown	-	-
BaO9_1544	WP_012755106.1	Bartonella grahamii	COG0664, Crp, cAMP-binding proteins - catabolite gene activator and regulatory subunit of cAMP-dependent protein kinases	Signal transduction mechanisms	6e-04	89
BaO9_1544	CDP79661.1	Bartonella schoenbuchensis	No hit	Function unknown	-	-
BaO9_1544	WP_010703126.1	Bartonella schoenbuchensis	COG0664, Crp, cAMP-binding proteins - catabolite gene activator and regulatory subunit of cAMP-dependent protein kinases	Signal transduction mechanisms	2e-05	101
BaO9_1544	WP_012230211.1	Bartonella tribocorum	No hit	Function unknown	-	-
BaO9_1544	AGF75414.1	Bartonella vinsonii	No hit	Function unknown	-	-
BaO9_1544	JSC161_contig_5_2	Dolichoderus spp. symbiont JSC161	No hit	Function unknown	-	-
BaO9_1544	WP_011982873.1	Ochrobactrum anthropi	No hit	Function unknown	-	-
BaO9_1544	WP_010974970.1	Sinorhizobium meliloti	COG4717, COG4717, Uncharacterized conserved protein	Function unknown	3e-04	94
BaO9_1847	WP_010973559.1	Agrobacterium tumefasciens	COG0157, NadC, Nicotinate-nucleotide pyrophosphorylase	Coenzyme metabolism	2e-143	1046
BaO9_1847	WP_011085327.1	Bradyrhizobium japonicum	COG0157, NadC, Nicotinate-nucleotide pyrophosphorylase	Coenzyme metabolism	3e-124	920
BaO9_1847	JSC161_contig_2_54	Dolichoderus spp. symbiont JSC161	COG0157, NadC, Nicotinate-nucleotide pyrophosphorylase	Coenzyme metabolism	3e-127	939
BaO9_1847	WP_010913548.1	Mesorhizobium loti	COG0157, NadC, Nicotinate-nucleotide pyrophosphorylase	Coenzyme metabolism	2e-141	1033
BaO9_1847	WP_010913912.1	Mesorhizobium loti	COG0157, NadC, Nicotinate-nucleotide pyrophosphorylase	Coenzyme metabolism	1e-137	1008
BaO9_1847	WP_010916029.1	Mesorhizobium loti	COG0157, NadC, Nicotinate-nucleotide pyrophosphorylase	Coenzyme metabolism	3e-142	1037
BaO9_1847	WP_012090723.1	Ochrobactrum anthropi	COG0157, NadC, Nicotinate-nucleotide pyrophosphorylase	Coenzyme metabolism	3e-137	1005
BaO9_1847	WP_042708908.1	Sinorhizobium meliloti	COG0157, NadC, Nicotinate-nucleotide pyrophosphorylase	Coenzyme metabolism	6e-134	984
BaO9_1973	WP_010972870.1	Agrobacterium tumefasciens	COG1082, IolE, Sugar phosphate isomerases/epimerases	Carbohydrate transport and metabolism	4e-45	394
BaO9_1973	WP_010973787.1	Agrobacterium tumefasciens	COG1082, IolE, Sugar phosphate isomerases/epimerases	Carbohydrate transport and metabolism	1e-37	342
BaO9_1973	WP_004683241.1	Brucella melitensis	COG1082, IolE, Sugar phosphate isomerases/epimerases	Carbohydrate transport and metabolism	2e-44	390
BaO9_1973	JSC161_contig_1_88	Dolichoderus spp. symbiont JSC161	COG1082, IolE, Sugar phosphate isomerases/epimerases	Carbohydrate transport and metabolism	1e-37	343
BaO9_1973	WP_044550918.1	Mesorhizobium loti	COG1082, IolE, Sugar phosphate isomerases/epimerases	Carbohydrate transport and metabolism	3e-44	388
BaO9_1973	WP_012092836.1	Ochrobactrum anthropi	COG1082, IolE, Sugar phosphate isomerases/epimerases	Carbohydrate transport and metabolism	1e-43	384
BaO9_1973	WP_010970272.1	Sinorhizobium meliloti	COG1082, IolE, Sugar phosphate isomerases/epimerases	Carbohydrate transport and metabolism	4e-44	387
BaO9_2037	WP_010973560.1	Agrobacterium tumefasciens	COG0029, NadB, Aspartate oxidase	Coenzyme metabolism	0	1699
BaO9_2037	WP_011085328.1	Bradyrhizobium japonicum	COG0029, NadB, Aspartate oxidase	Coenzyme metabolism	0	1485
BaO9_2037	JSC161_contig_2_55	Dolichoderus spp. symbiont JSC161	COG0029, NadB, Aspartate oxidase	Coenzyme metabolism	0	1372
BaO9_2037	WP_010913549.1	Mesorhizobium loti	COG0029, NadB, Aspartate oxidase	Coenzyme metabolism	0	1679
BaO9_2037	WP_010916028.1	Mesorhizobium loti	COG0029, NadB, Aspartate oxidase	Coenzyme metabolism	0	1652
BaO9_2037	WP_012090722.1	Ochrobactrum anthropi	COG0029, NadB, Aspartate oxidase	Coenzyme metabolism	0	1470
BaO9_2037	WP_010969040.1	Sinorhizobium meliloti	COG0029, NadB, Aspartate oxidase	Coenzyme metabolism	0	1819
BaO9_2038	WP_010973561.1	Agrobacterium tumefasciens	COG0379, NadA, Quinolinate synthase	Coenzyme metabolism	3e-169	1225
BaO9_2038	WP_011085329.1	Bradyrhizobium japonicum	COG0379, NadA, Quinolinate synthase	Coenzyme metabolism	6e-153	1121
BaO9_2038	JSC161_contig_2_56	Dolichoderus spp. symbiont JSC161	COG0379, NadA, Quinolinate synthase	Coenzyme metabolism	5e-141	1038
BaO9_2038	WP_006333927.1	Mesorhizobium loti	COG0379, NadA, Quinolinate synthase	Coenzyme metabolism	9e-166	1201
BaO9_2038	WP_010916027.1	Mesorhizobium loti	COG0379, NadA, Quinolinate synthase	Coenzyme metabolism	4e-169	1222
BaO9_2038	WP_012090721.1	Ochrobactrum anthropi	COG0379, NadA, Quinolinate synthase	Coenzyme metabolism	5e-163	1182
BaO9_2038	WP_010969039.1	Sinorhizobium meliloti	COG0379, NadA, Quinolinate synthase	Coenzyme metabolism	2e-160	1170
BaO9_2106	KJX88371.1	Agrobacterium tumefasciens	COG0147, TrpE, Anthranilate/para-aminobenzoate synthases component I	Amino acid transport and metabolism / Coenzyme metabolism	8e-133	999
BaO9_2106	WP_011084887.1	Bradyrhizobium japonicum	COG0147, TrpE, Anthranilate/para-aminobenzoate synthases component I	Amino acid transport and metabolism / Coenzyme metabolism	5e-151	1132
BaO9_2106	WP_004681242.1	Brucella melitensis	COG0147, TrpE, Anthranilate/para-aminobenzoate synthases component I	Amino acid transport and metabolism / Coenzyme metabolism	2e-137	1035
BaO9_2106	JSC161_contig_1_351	Dolichoderus spp. symbiont JSC161	COG0147, TrpE, Anthranilate/para-aminobenzoate synthases component I	Amino acid transport and metabolism / Coenzyme metabolism	3e-102	818
BaO9_2106	WP_010911343.1	Mesorhizobium loti	COG0147, TrpE, Anthranilate/para-aminobenzoate synthases component I	Amino acid transport and metabolism / Coenzyme metabolism	8e-137	1029
BaO9_2106	WP_012093554.1	Ochrobactrum anthropi	COG0147, TrpE, Anthranilate/para-aminobenzoate synthases component I	Amino acid transport and metabolism / Coenzyme metabolism	1e-134	1015
BaO9_2106	WP_003531057.1	Sinorhizobium meliloti	COG0147, TrpE, Anthranilate/para-aminobenzoate synthases component I	Amino acid transport and metabolism / Coenzyme metabolism	2e-137	1034
BaO9_2112	NP_355025.2	Agrobacterium tumefasciens	COG3306, COG3306, Glycosyltransferase involved in LPS biosynthesis	Cell envelope biogenesis, outer membrane	3e-48	402
BaO9_2112	WP_077990489.1	Bartonella apis strain 122	COG3306, COG3306, Glycosyltransferase involved in LPS biosynthesis	Cell envelope biogenesis, outer membrane	1e-34	314
BaO9_2112	AQT41721.1	Bartonella apis strain 178	COG3306, COG3306, Glycosyltransferase involved in LPS biosynthesis	Cell envelope biogenesis, outer membrane	1e-38	343
BaO9_2112	WP_077969998.1	Bartonella apis strain 244	COG3306, COG3306, Glycosyltransferase involved in LPS biosynthesis	Cell envelope biogenesis, outer membrane	8e-40	351
BaO9_2112	WP_008038145	Bartonella tamiae strain 239	COG3306, COG3306, Glycosyltransferase involved in LPS biosynthesis	Cell envelope biogenesis, outer membrane	4e-37	332
BaO9_2112	JSC161_contig_3_14	Dolichoderus spp. symbiont JSC161	COG3306, COG3306, Glycosyltransferase involved in LPS biosynthesis	Cell envelope biogenesis, outer membrane	1e-28	272
BaO9_2112	WP_010913134.1	Mesorhizobium loti	COG3306, COG3306, Glycosyltransferase involved in LPS biosynthesis	Cell envelope biogenesis, outer membrane	1e-67	538
BaO9_2156	WP_006315207.1	Agrobacterium tumefasciens	COG1175, UgpA, ABC-type sugar transport systems, permease components	Carbohydrate transport and metabolism	7e-89	689
BaO9_2156	AAL54185.1	Brucella melitensis	COG1175, UgpA, ABC-type sugar transport systems, permease components	Carbohydrate transport and metabolism	8e-53	433
BaO9_2156	JSC161_contig_1_72	Dolichoderus spp. symbiont JSC161	COG1175, UgpA, ABC-type sugar transport systems, permease components	Carbohydrate transport and metabolism	4e-78	617
BaO9_2156	WP_010911840.1	Mesorhizobium loti	COG1175, UgpA, ABC-type sugar transport systems, permease components	Carbohydrate transport and metabolism	3e-87	675
BaO9_2156	WP_040128466.1	Ochrobactrum anthropi	COG1175, UgpA, ABC-type sugar transport systems, permease components	Carbohydrate transport and metabolism	4e-88	684
BaO9_2156	WP_010975208.1	Sinorhizobium meliloti	COG1175, UgpA, ABC-type sugar transport systems, permease components	Carbohydrate transport and metabolism	1e-88	688
BaO9_2156	WP_010975588.1	Sinorhizobium meliloti	COG1175, UgpA, ABC-type sugar transport systems, permease components	Carbohydrate transport and metabolism	5e-87	674
BaO9_2157	WP_006315206.1	Agrobacterium tumefasciens	COG0395, UgpE, ABC-type sugar transport system, permease component	Carbohydrate transport and metabolism	5e-78	611
BaO9_2157	WP_004681627.1	Brucella melitensis	COG0395, UgpE, ABC-type sugar transport system, permease component	Carbohydrate transport and metabolism	5e-78	610
BaO9_2157	JSC161_contig_1_71	Dolichoderus spp. symbiont JSC161	COG0395, UgpE, ABC-type sugar transport system, permease component	Carbohydrate transport and metabolism	3e-73	580
BaO9_2157	WP_010914574.1	Mesorhizobium loti	COG0395, UgpE, ABC-type sugar transport system, permease component	Carbohydrate transport and metabolism	9e-85	657
BaO9_2157	WP_010914684.1	Mesorhizobium loti	COG0395, UgpE, ABC-type sugar transport system, permease component	Carbohydrate transport and metabolism	3e-83	647
BaO9_2157	WP_011982680.1	Ochrobactrum anthropi	COG0395, UgpE, ABC-type sugar transport system, permease component	Carbohydrate transport and metabolism	1e-79	622
BaO9_2157	WP_010975209.1	Sinorhizobium meliloti	COG0395, UgpE, ABC-type sugar transport system, permease component	Carbohydrate transport and metabolism	1e-77	608
BaO9_2161	WP_006315769.1	Agrobacterium tumefasciens	COG1012, PutA, NAD-dependent aldehyde dehydrogenases	Energy production and conversion	0	1359
BaO9_2161	AAL53466.1	Brucella melitensis	COG1012, PutA, NAD-dependent aldehyde dehydrogenases	Energy production and conversion	9e-167	1238
BaO9_2161	AAL54111.1	Brucella melitensis	COG1012, PutA, NAD-dependent aldehyde dehydrogenases	Energy production and conversion	8e-177	1306
BaO9_2161	JSC161_contig_1_404	Dolichoderus spp. symbiont JSC161	COG1012, PutA, NAD-dependent aldehyde dehydrogenases	Energy production and conversion	2e-166	1237
BaO9_2161	BAB52442.1	Mesorhizobium loti	COG1012, PutA, NAD-dependent aldehyde dehydrogenases	Energy production and conversion	2e-159	1191
BaO9_2161	WP_012093669.1	Ochrobactrum anthropi	COG1012, PutA, NAD-dependent aldehyde dehydrogenases	Energy production and conversion	8e-176	1298
BaO9_2161	WP_010975252.1	Sinorhizobium meliloti	COG1012, PutA, NAD-dependent aldehyde dehydrogenases	Energy production and conversion	0	1336
BaO9_2507	WP_010972869.1	Agrobacterium tumefasciens	COG0673, MviM, Predicted dehydrogenases and related proteins	General function prediction only	2e-59	501
BaO9_2507	WP_004683244.1	Brucella melitensis	COG0673, MviM, Predicted dehydrogenases and related proteins	General function prediction only	2e-67	554
BaO9_2507	JSC161_contig_1_89	Dolichoderus spp. symbiont JSC161	COG0673, MviM, Predicted dehydrogenases and related proteins	General function prediction only	2e-57	485
BaO9_2507	WP_010911613.1	Mesorhizobium loti	COG0673, MviM, Predicted dehydrogenases and related proteins	General function prediction only	5e-67	552
BaO9_2507	WP_012092837.1	Ochrobactrum anthropi	COG0673, MviM, Predicted dehydrogenases and related proteins	General function prediction only	1e-65	543
BaO9_2507	WP_010970271.1	Sinorhizobium meliloti	COG0673, MviM, Predicted dehydrogenases and related proteins	General function prediction only	2e-64	535
BaO9_2517	WP_010972957.1	Agrobacterium tumefasciens	COG4813, ThuA, Trehalose utilization protein	Carbohydrate transport and metabolism	0	1332
BaO9_2517	EEH13658.1	Brucella melitensis	COG4813, ThuA, Trehalose utilization protein	Carbohydrate transport and metabolism	0	1325
BaO9_2517	JSC161_contig_1_69	Dolichoderus spp. symbiont JSC161	COG4813, ThuA, Trehalose utilization protein	Carbohydrate transport and metabolism	4e-125	917
BaO9_2517	WP_010911419.1	Mesorhizobium loti	COG4813, ThuA, Trehalose utilization protein	Carbohydrate transport and metabolism	0	1283
BaO9_2517	WP_011982682.1	Ochrobactrum anthropi	COG4813, ThuA, Trehalose utilization protein	Carbohydrate transport and metabolism	0	1298
BaO9_2517	WP_010975211.1	Sinorhizobium meliloti	COG4813, ThuA, Trehalose utilization protein	Carbohydrate transport and metabolism	0	1341
BaO9_2518	WP_006315203.1	Agrobacterium tumefasciens	COG0673, MviM, Predicted dehydrogenases and related proteins	General function prediction only	1e-70	572
BaO9_2518	WP_002966277.1	Brucella melitensis	COG0673, MviM, Predicted dehydrogenases and related proteins	General function prediction only	3e-71	577
BaO9_2518	JSC161_contig_1_68	Dolichoderus spp. symbiont JSC161	COG0673, MviM, Predicted dehydrogenases and related proteins	General function prediction only	3e-62	516
BaO9_2518	WP_010911418.1	Mesorhizobium loti	COG0673, MviM, Predicted dehydrogenases and related proteins	General function prediction only	6e-66	541
BaO9_2518	WP_011982683.1	Ochrobactrum anthropi	COG0673, MviM, Predicted dehydrogenases and related proteins	General function prediction only	2e-71	578
BaO9_2518	WP_010975212.1	Sinorhizobium meliloti	COG0673, MviM, Predicted dehydrogenases and related proteins	General function prediction only	5e-69	563
BaO9_2677	WP_077992561.1	Bartonella apis strain 122	No hit	Function unknown	-	-
BaO9_2677	WP_077993684.1	Bartonella apis strain 122	No hit	Function unknown	-	-
BaO9_2677	WP_077993689.1	Bartonella apis strain 122	No hit	Function unknown	-	-
BaO9_2677	WP_077971867.1	Bartonella apis strain 244	No hit	Function unknown	-	-
BaO9_2677	JSC161_contig_2_18	Dolichoderus spp. symbiont JSC161	No hit	Function unknown	-	-
BaO9_2866	WP_010974610.1	Agrobacterium tumefasciens	COG1280, RhtB, Putative threonine efflux protein	Amino acid transport and metabolism	1e-45	383
BaO9_2866	NP_772091.1	Bradyrhizobium japonicum	COG1280, RhtB, Putative threonine efflux protein	Amino acid transport and metabolism	1e-42	362
BaO9_2866	JSC161_contig_5_1	Dolichoderus spp. symbiont JSC161	COG1280, RhtB, Putative threonine efflux protein	Amino acid transport and metabolism	1e-22	221
BaO9_2866	WP_010915011.1	Mesorhizobium loti	COG1280, RhtB, Putative threonine efflux protein	Amino acid transport and metabolism	3e-44	372
BaO9_2866	WP_010976156.1	Sinorhizobium meliloti	COG1280, RhtB, Putative threonine efflux protein	Amino acid transport and metabolism	2e-36	320
BaO9_2980	WP_010972955.1	Agrobacterium tumefasciens	COG1653, UgpB, ABC-type sugar transport system, periplasmic component	Carbohydrate transport and metabolism	7e-58	498
BaO9_2980	WP_004681622.1	Brucella melitensis	COG1653, UgpB, ABC-type sugar transport system, periplasmic component	Carbohydrate transport and metabolism	4e-58	500
BaO9_2980	JSC161_contig_1_73	Dolichoderus spp. symbiont JSC161	COG1653, UgpB, ABC-type sugar transport system, periplasmic component	Carbohydrate transport and metabolism	5e-44	401
BaO9_2980	WP_011982678.1	Ochrobactrum anthropi	COG1653, UgpB, ABC-type sugar transport system, periplasmic component	Carbohydrate transport and metabolism	5e-59	506
BaO9_2980	WP_010975207.1	Sinorhizobium meliloti	COG1653, UgpB, ABC-type sugar transport system, periplasmic component	Carbohydrate transport and metabolism	3e-59	508
BaO9_2981	WP_010972956.1	Agrobacterium tumefasciens	COG3839, MalK, ABC-type sugar transport systems, ATPase components	Carbohydrate transport and metabolism	0	1277
BaO9_2981	AAL54182.1	Brucella melitensis	COG3839, MalK, ABC-type sugar transport systems, ATPase components	Carbohydrate transport and metabolism	4e-92	705
BaO9_2981	JSC161_contig_1_70	Dolichoderus spp. symbiont JSC161	COG3839, MalK, ABC-type sugar transport systems, ATPase components	Carbohydrate transport and metabolism	1e-161	1177
BaO9_2981	WP_011982681.1	Ochrobactrum anthropi	COG3839, MalK, ABC-type sugar transport systems, ATPase components	Carbohydrate transport and metabolism	0	1266
BaO9_2981	WP_010975210.1	Sinorhizobium meliloti	COG3839, MalK, ABC-type sugar transport systems, ATPase components	Carbohydrate transport and metabolism	3e-174	1257
BaO9_3383	4E0G|A	Agrobacterium tumefasciens	No hit	Function unknown	-	-
BaO9_3383	WP_077993164.1	Bartonella apis strain 122	No hit	Function unknown	-	-
BaO9_3383	JSC161_contig_1_347	Dolichoderus spp. symbiont JSC161	COG2882, FliJ, Flagellar biosynthesis chaperone	Cell motility and secretion / Intracellular trafficking and secretion / Posttranslational modification, protein turnover, chaperones	0.003	82
BaO9_3383	JSC161_contig_1_348	Dolichoderus spp. symbiont JSC161	COG2882, FliJ, Flagellar biosynthesis chaperone	Cell motility and secretion / Intracellular trafficking and secretion / Posttranslational modification, protein turnover, chaperones	0.003	82
BaO9_4103	WP_002968043.1	Brucella melitensis	No hit	Function unknown	-	-
BaO9_4103	JSC161_contig_2_103	Dolichoderus spp. symbiont JSC161	No hit	Function unknown	-	-
BaO9_4103	WP_040129057.1	Ochrobactrum anthropi	No hit	Function unknown	-	-
BaO9_4103	WP_010968930.1	Sinorhizobium meliloti	No hit	Function unknown	-	-
BaO9_6694	WP_014497769.1	Bradyrhizobium japonicum	COG0512, PabA, Anthranilate/para-aminobenzoate synthases component II	Amino acid transport and metabolism / Coenzyme metabolism	2e-87	656
BaO9_6694	JSC161_contig_1_350	Dolichoderus spp. symbiont JSC161	COG0512, PabA, Anthranilate/para-aminobenzoate synthases component II	Amino acid transport and metabolism / Coenzyme metabolism	5e-105	773

## Sheet: JSC188 specific
Table S8 C. Dolichoderus spp. symbiont JSC188 specific genes.
OrthoMCL family	Accession number	Species	COG	Function	COG e-value	COG score
BaO9_1050	WP_010974375.1	Agrobacterium tumefasciens	COG0507, RecD, ATP-dependent exoDNAse (exonuclease V), alpha subunit - helicase superfamily I member	DNA replication, recombination, and repair	7e-130	1082
BaO9_1050	WP_010974791.1	Agrobacterium tumefasciens	COG0507, RecD, ATP-dependent exoDNAse (exonuclease V), alpha subunit - helicase superfamily I member	DNA replication, recombination, and repair	3e-125	1030
BaO9_1050	WP_006590445.1	Bartonella birtlesii	COG2184, Fic, Protein involved in cell division	Cell division and chromosome partitioning	7e-53	429
BaO9_1050	WP_012755119.1	Bartonella grahamii	COG2184, Fic, Protein involved in cell division	Cell division and chromosome partitioning	4e-50	432
BaO9_1050	WP_012755121.1	Bartonella grahamii	COG0507, RecD, ATP-dependent exoDNAse (exonuclease V), alpha subunit - helicase superfamily I member	DNA replication, recombination, and repair	1e-86	757
BaO9_1050	WP_015856933.1	Bartonella grahamii	COG2184, Fic, Protein involved in cell division	Cell division and chromosome partitioning	9e-49	423
BaO9_1050	WP_010703108.1	Bartonella schoenbuchensis	COG0507, RecD, ATP-dependent exoDNAse (exonuclease V), alpha subunit - helicase superfamily I member	DNA replication, recombination, and repair	2e-81	717
BaO9_1050	WP_034989836.1	Bartonella schoenbuchensis	COG2184, Fic, Protein involved in cell division	Cell division and chromosome partitioning	6e-53	450
BaO9_1050	WP_012232419.1	Bartonella tribocorum	COG2184, Fic, Protein involved in cell division	Cell division and chromosome partitioning	1e-49	407
BaO9_1050	AAG60919.1	Bradyrhizobium japonicum	COG0507, RecD, ATP-dependent exoDNAse (exonuclease V), alpha subunit - helicase superfamily I member	DNA replication, recombination, and repair	6e-04	86
BaO9_1050	JSC188_contig_2_137	Dolichoderus spp. symbiont JSC188	No hit	Function unknown	-	-
BaO9_1050	WP_010909791.1	Mesorhizobium loti	COG0507, RecD, ATP-dependent exoDNAse (exonuclease V), alpha subunit - helicase superfamily I member	DNA replication, recombination, and repair	3e-125	1024
BaO9_1050	WP_010913459.1	Mesorhizobium loti	COG0507, RecD, ATP-dependent exoDNAse (exonuclease V), alpha subunit - helicase superfamily I member	DNA replication, recombination, and repair	3e-116	962
BaO9_1050	WP_012090908.1	Ochrobactrum anthropi	COG0507, RecD, ATP-dependent exoDNAse (exonuclease V), alpha subunit - helicase superfamily I member	DNA replication, recombination, and repair	1e-108	926
BaO9_1050	WP_010967486.1	Sinorhizobium meliloti	COG0507, RecD, ATP-dependent exoDNAse (exonuclease V), alpha subunit - helicase superfamily I member	DNA replication, recombination, and repair	3e-133	1106
BaO9_1050	WP_010975542.1	Sinorhizobium meliloti	COG0507, RecD, ATP-dependent exoDNAse (exonuclease V), alpha subunit - helicase superfamily I member	DNA replication, recombination, and repair	3e-131	1091
BaO9_1187	ACS51852.1	Bartonella grahamii	COG1396, HipB, Predicted transcriptional regulators	Transcription	3e-08	107
BaO9_1187	WP_015856866.1	Bartonella grahamii	COG1396, HipB, Predicted transcriptional regulators	Transcription	3e-09	115
BaO9_1187	WP_049757451.1	Bartonella grahamii	COG1396, HipB, Predicted transcriptional regulators	Transcription	3e-07	101
BaO9_1187	CAF28202.1	Bartonella henselae	COG1396, HipB, Predicted transcriptional regulators	Transcription	3e-11	130
BaO9_1187	ETS05920.1	Bartonella henselae	COG1396, HipB, Predicted transcriptional regulators	Transcription	1e-08	109
BaO9_1187	WP_049784559.1	Bartonella henselae	COG1396, HipB, Predicted transcriptional regulators	Transcription	5e-11	128
BaO9_1187	CAK02246.1	Bartonella tribocorum	COG1396, HipB, Predicted transcriptional regulators	Transcription	1e-04	81
BaO9_1187	CDO49536.1	Bartonella tribocorum	COG1396, HipB, Predicted transcriptional regulators	Transcription	2e-10	125
BaO9_1187	WP_012232311.1	Bartonella tribocorum	COG1396, HipB, Predicted transcriptional regulators	Transcription	1e-08	111
BaO9_1187	WP_012232312.1	Bartonella tribocorum	COG1396, HipB, Predicted transcriptional regulators	Transcription	5e-09	113
BaO9_1187	WP_012232313.1	Bartonella tribocorum	COG1396, HipB, Predicted transcriptional regulators	Transcription	4e-10	122
BaO9_1187	WP_010705558.1	Bartonella vinsonii	COG1396, HipB, Predicted transcriptional regulators	Transcription	7e-09	112
BaO9_1187	KGJ68326.1	Bradyrhizobium japonicum	COG1396, HipB, Predicted transcriptional regulators	Transcription	6e-08	105
BaO9_1187	JSC188_contig_4_53	Dolichoderus spp. symbiont JSC188	COG1396, HipB, Predicted transcriptional regulators	Transcription	2e-05	90
BaO9_1347	WP_010972576.1	Agrobacterium tumefasciens	COG0155, CysI, Sulfite reductase, beta subunit (hemoprotein)	Inorganic ion transport and metabolism	2e-103	818
BaO9_1347	WP_077992027.1	Bartonella apis strain 122	COG0155, CysI, Sulfite reductase, beta subunit (hemoprotein)	Inorganic ion transport and metabolism	8e-78	645
BaO9_1347	AQT42553.1	Bartonella apis strain 178	COG0155, CysI, Sulfite reductase, beta subunit (hemoprotein)	Inorganic ion transport and metabolism	5e-62	535
BaO9_1347	WP_077971307.1	Bartonella apis strain 244	COG0155, CysI, Sulfite reductase, beta subunit (hemoprotein)	Inorganic ion transport and metabolism	9e-60	519
BaO9_1347	WP_008039702	Bartonella tamiae strain 239	COG0155, CysI, Sulfite reductase, beta subunit (hemoprotein)	Inorganic ion transport and metabolism	2e-54	480
BaO9_1347	WP_011086048.1	Bradyrhizobium japonicum	COG0155, CysI, Sulfite reductase, beta subunit (hemoprotein)	Inorganic ion transport and metabolism	1e-35	339
BaO9_1347	WP_011087342.1	Bradyrhizobium japonicum	COG0155, CysI, Sulfite reductase, beta subunit (hemoprotein)	Inorganic ion transport and metabolism	1e-110	881
BaO9_1347	AAL51896.1	Brucella melitensis	COG0155, CysI, Sulfite reductase, beta subunit (hemoprotein)	Inorganic ion transport and metabolism	3e-119	924
BaO9_1347	JSC188_contig_1_168	Dolichoderus spp. symbiont JSC188	COG0155, CysI, Sulfite reductase, beta subunit (hemoprotein)	Inorganic ion transport and metabolism	1e-72	608
BaO9_1347	WP_010910117.1	Mesorhizobium loti	COG0155, CysI, Sulfite reductase, beta subunit (hemoprotein)	Inorganic ion transport and metabolism	7e-101	804
BaO9_1347	WP_012091877.1	Ochrobactrum anthropi	COG0155, CysI, Sulfite reductase, beta subunit (hemoprotein)	Inorganic ion transport and metabolism	7e-89	718
BaO9_1347	CCM68825.1	Sinorhizobium meliloti	COG0155, CysI, Sulfite reductase, beta subunit (hemoprotein)	Inorganic ion transport and metabolism	1e-95	765
BaO9_1485	WP_010972573.1	Agrobacterium tumefasciens	COG2242, CobL, Precorrin-6B methylase 2	Coenzyme metabolism	1e-82	646
BaO9_1485	WP_077992033.1	Bartonella apis strain 122	COG2241, CobL, Precorrin-6B methylase 1	Coenzyme metabolism	2e-63	518
BaO9_1485	AQT42554.1	Bartonella apis strain 178	COG2241, CobL, Precorrin-6B methylase 1	Coenzyme metabolism	7e-68	538
BaO9_1485	WP_077971308.1	Bartonella apis strain 244	COG2241, CobL, Precorrin-6B methylase 1	Coenzyme metabolism	3e-65	531
BaO9_1485	WP_008039703	Bartonella tamiae strain 239	COG2241, CobL, Precorrin-6B methylase 1	Coenzyme metabolism	4e-64	523
BaO9_1485	WP_011086053.1	Bradyrhizobium japonicum	COG2242, CobL, Precorrin-6B methylase 2	Coenzyme metabolism	2e-60	495
BaO9_1485	WP_002971060.1	Brucella melitensis	COG2241, CobL, Precorrin-6B methylase 1	Coenzyme metabolism	3e-85	665
BaO9_1485	JSC188_contig_1_169	Dolichoderus spp. symbiont JSC188	COG2242, CobL, Precorrin-6B methylase 2	Coenzyme metabolism	2e-67	543
BaO9_1485	WP_010910122.1	Mesorhizobium loti	COG2241, CobL, Precorrin-6B methylase 1	Coenzyme metabolism	4e-83	651
BaO9_1485	WP_012091878.1	Ochrobactrum anthropi	COG2242, CobL, Precorrin-6B methylase 2	Coenzyme metabolism	2e-80	630
BaO9_1485	AEH80336.1	Sinorhizobium meliloti	COG2241, CobL, Precorrin-6B methylase 1	Coenzyme metabolism	1e-79	628
BaO9_1487	WP_010972574.1	Agrobacterium tumefasciens	COG2243, CobF, Precorrin-2 methylase	Coenzyme metabolism	2e-99	746
BaO9_1487	WP_077992024.	Bartonella apis strain 122	COG2243, CobF, Precorrin-2 methylase	Coenzyme metabolism	7e-82	630
BaO9_1487	AQT42551.1	Bartonella apis strain 178	COG2243, CobF, Precorrin-2 methylase	Coenzyme metabolism	5e-73	570
BaO9_1487	WP_077971298.1	Bartonella apis strain 244	COG2243, CobF, Precorrin-2 methylase	Coenzyme metabolism	4e-73	571
BaO9_1487	WP_008039700	Bartonella tamiae strain 239	COG2243, CobF, Precorrin-2 methylase	Coenzyme metabolism	2e-74	580
BaO9_1487	WP_011086050.1	Bradyrhizobium japonicum	COG2243, CobF, Precorrin-2 methylase	Coenzyme metabolism	6e-71	557
BaO9_1487	WP_004683946.1	Brucella melitensis	COG2243, CobF, Precorrin-2 methylase	Coenzyme metabolism	4e-104	777
BaO9_1487	JSC188_contig_1_166	Dolichoderus spp. symbiont JSC188	COG2243, CobF, Precorrin-2 methylase	Coenzyme metabolism	2e-77	600
BaO9_1487	WP_010910119.1	Mesorhizobium loti	COG2243, CobF, Precorrin-2 methylase	Coenzyme metabolism	1e-104	781
BaO9_1487	WP_012091875.1	Ochrobactrum anthropi	COG2243, CobF, Precorrin-2 methylase	Coenzyme metabolism	2e-103	772
BaO9_1487	WP_003528814.1	Sinorhizobium meliloti	COG2243, CobF, Precorrin-2 methylase	Coenzyme metabolism	2e-102	766
BaO9_1488	WP_010972575.1	Agrobacterium tumefasciens	COG2082, CobH, Precorrin isomerase	Coenzyme metabolism	1e-89	675
BaO9_1488	WP_077992025.1	Bartonella apis strain 122	COG2082, CobH, Precorrin isomerase	Coenzyme metabolism	6e-82	623
BaO9_1488	WP_077971306.1	Bartonella apis strain 178	COG2082, CobH, Precorrin isomerase	Coenzyme metabolism	3e-88	666
BaO9_1488	WP_077971306.1	Bartonella apis strain 244	COG2082, CobH, Precorrin isomerase	Coenzyme metabolism	2e-87	659
BaO9_1488	WP_008039701	Bartonella tamiae strain 239	COG2082, CobH, Precorrin isomerase	Coenzyme metabolism	4e-76	585
BaO9_1488	NP_769905.1	Bradyrhizobium japonicum	COG2082, CobH, Precorrin isomerase	Coenzyme metabolism	8e-70	543
BaO9_1488	WP_002964405.1	Brucella melitensis	COG2082, CobH, Precorrin isomerase	Coenzyme metabolism	3e-92	692
BaO9_1488	JSC188_contig_1_167	Dolichoderus spp. symbiont JSC188	COG2082, CobH, Precorrin isomerase	Coenzyme metabolism	2e-83	634
BaO9_1488	WP_010910118.1	Mesorhizobium loti	COG2082, CobH, Precorrin isomerase	Coenzyme metabolism	9e-90	676
BaO9_1488	WP_012091876.1	Ochrobactrum anthropi	COG2082, CobH, Precorrin isomerase	Coenzyme metabolism	9e-96	715
BaO9_1488	WP_003528811.1	Sinorhizobium meliloti	COG2082, CobH, Precorrin isomerase	Coenzyme metabolism	3e-91	686
BaO9_15111	JSC188_contig_1_13	Dolichoderus spp. symbiont JSC188	No hit	Function unknown	-	-
BaO9_15113	JSC188_contig_1_120	Dolichoderus spp. symbiont JSC188	No hit	Function unknown	-	-
BaO9_15114	JSC188_contig_1_129	Dolichoderus spp. symbiont JSC188	No hit	Function unknown	-	-
BaO9_15115	JSC188_contig_1_231	Dolichoderus spp. symbiont JSC188	No hit	Function unknown	-	-
BaO9_15116	JSC188_contig_1_238	Dolichoderus spp. symbiont JSC188	No hit	Function unknown	-	-
BaO9_15117	JSC188_contig_1_239	Dolichoderus spp. symbiont JSC188	COG2205, KdpD, Osmosensitive K+ channel histidine kinase	Signal transduction mechanisms	6e-07	103
BaO9_15118	JSC188_contig_1_251	Dolichoderus spp. symbiont JSC188	No hit	Function unknown	-	-
BaO9_15119	JSC188_contig_1_258	Dolichoderus spp. symbiont JSC188	No hit	Function unknown	-	-
BaO9_15120	JSC188_contig_1_278	Dolichoderus spp. symbiont JSC188	No hit	Function unknown	-	-
BaO9_15121	JSC188_contig_1_304	Dolichoderus spp. symbiont JSC188	No hit	Function unknown	-	-
BaO9_15122	JSC188_contig_2_1	Dolichoderus spp. symbiont JSC188	No hit	Function unknown	-	-
BaO9_15123	JSC188_contig_2_13	Dolichoderus spp. symbiont JSC188	No hit	Function unknown	-	-
BaO9_15124	JSC188_contig_2_62	Dolichoderus spp. symbiont JSC188	No hit	Function unknown	-	-
BaO9_15125	JSC188_contig_2_78	Dolichoderus spp. symbiont JSC188	No hit	Function unknown	-	-
BaO9_15126	JSC188_contig_2_97	Dolichoderus spp. symbiont JSC188	No hit	Function unknown	-	-
BaO9_15127	JSC188_contig_2_122	Dolichoderus spp. symbiont JSC188	No hit	Function unknown	-	-
BaO9_15128	JSC188_contig_2_138	Dolichoderus spp. symbiont JSC188	COG0285, FolC, Folylpolyglutamate synthase	Coenzyme metabolism	0.005	69
BaO9_15129	JSC188_contig_2_140	Dolichoderus spp. symbiont JSC188	COG1988, COG1988, Predicted membrane-bound metal-dependent hydrolases	General function prediction only	1e-07	110
BaO9_15130	JSC188_contig_2_141	Dolichoderus spp. symbiont JSC188	No hit	Function unknown	-	-
BaO9_15131	JSC188_contig_2_144	Dolichoderus spp. symbiont JSC188	No hit	Function unknown	-	-
BaO9_15132	JSC188_contig_2_145	Dolichoderus spp. symbiont JSC188	COG2524, COG2524, Predicted transcriptional regulator, contains C-terminal CBS domains	Transcription	1e-04	84
BaO9_15133	JSC188_contig_2_146	Dolichoderus spp. symbiont JSC188	No hit	Function unknown	-	-
BaO9_15134	JSC188_contig_2_147	Dolichoderus spp. symbiont JSC188	No hit	Function unknown	-	-
BaO9_15135	JSC188_contig_3_21	Dolichoderus spp. symbiont JSC188	No hit	Function unknown	-	-
BaO9_15136	JSC188_contig_3_27	Dolichoderus spp. symbiont JSC188	No hit	Function unknown	-	-
BaO9_15137	JSC188_contig_4_54	Dolichoderus spp. symbiont JSC188	No hit	Function unknown	-	-
BaO9_15138	JSC188_contig_4_64	Dolichoderus spp. symbiont JSC188	No hit	Function unknown	-	-
BaO9_15139	JSC188_contig_4_72	Dolichoderus spp. symbiont JSC188	No hit	Function unknown	-	-
BaO9_15140	JSC188_contig_4_73	Dolichoderus spp. symbiont JSC188	No hit	Function unknown	-	-
BaO9_15141	JSC188_contig_4_75	Dolichoderus spp. symbiont JSC188	No hit	Function unknown	-	-
BaO9_15142	JSC188_contig_5_16	Dolichoderus spp. symbiont JSC188	COG5000, NtrY, Signal transduction histidine kinase involved in nitrogen fixation and metabolism regulation	Signal transduction mechanisms	1e-17	196
BaO9_15143	JSC188_contig_5_18	Dolichoderus spp. symbiont JSC188	COG5000, NtrY, Signal transduction histidine kinase involved in nitrogen fixation and metabolism regulation	Signal transduction mechanisms	1e-42	375
BaO9_15144	JSC188_contig_5_61	Dolichoderus spp. symbiont JSC188	No hit	Function unknown	-	-
BaO9_15145	JSC188_contig_6_3	Dolichoderus spp. symbiont JSC188	COG1651, DsbG, Protein-disulfide isomerase	Posttranslational modification, protein turnover, chaperones	3e-06	106
BaO9_15146	JSC188_contig_6_5	Dolichoderus spp. symbiont JSC188	No hit	Function unknown	-	-
BaO9_15147	JSC188_contig_6_11	Dolichoderus spp. symbiont JSC188	COG3477, COG3477, Predicted periplasmic/secreted protein	Function unknown	7e-15	156
BaO9_15148	JSC188_contig_6_15	Dolichoderus spp. symbiont JSC188	COG2356, EndA, Endonuclease I	DNA replication, recombination, and repair	2e-71	560
BaO9_15149	JSC188_contig_6_16	Dolichoderus spp. symbiont JSC188	COG4770, COG4770, Acetyl/propionyl-CoA carboxylase, alpha subunit	Lipid metabolism	0	1554
BaO9_15150	JSC188_contig_6_17	Dolichoderus spp. symbiont JSC188	COG5016, COG5016, Pyruvate/oxaloacetate carboxyltransferase	Energy production and conversion	0	1928
BaO9_15151	JSC188_contig_6_35	Dolichoderus spp. symbiont JSC188	No hit	Function unknown	-	-
BaO9_15152	JSC188_contig_6_45	Dolichoderus spp. symbiont JSC188	No hit	Function unknown	-	-
BaO9_15153	JSC188_contig_6_46	Dolichoderus spp. symbiont JSC188	No hit	Function unknown	-	-
BaO9_15154	JSC188_contig_6_59	Dolichoderus spp. symbiont JSC188	No hit	Function unknown	-	-
BaO9_15155	JSC188_contig_6_88	Dolichoderus spp. symbiont JSC188	COG0050, TufB, GTPases - translation elongation factors	Translation, ribosomal structure and biogenesis	3e-17	174
BaO9_15156	JSC188_contig_7_1	Dolichoderus spp. symbiont JSC188	No hit	Function unknown	-	-
BaO9_15157	JSC188_contig_8_18	Dolichoderus spp. symbiont JSC188	No hit	Function unknown	-	-
BaO9_15158	JSC188_contig_9_44	Dolichoderus spp. symbiont JSC188	COG1217, TypA, Predicted membrane GTPase involved in stress response	Signal transduction mechanisms	0.002	73
BaO9_15159	JSC188_contig_9_48	Dolichoderus spp. symbiont JSC188	No hit	Function unknown	-	-
BaO9_15160	JSC188_contig_10_5	Dolichoderus spp. symbiont JSC188	No hit	Function unknown	-	-
BaO9_15161	JSC188_contig_10_14	Dolichoderus spp. symbiont JSC188	No hit	Function unknown	-	-
BaO9_15162	JSC188_contig_10_18	Dolichoderus spp. symbiont JSC188	No hit	Function unknown	-	-
BaO9_15163	JSC188_contig_10_27	Dolichoderus spp. symbiont JSC188	No hit	Function unknown	-	-
BaO9_15164	JSC188_contig_10_30	Dolichoderus spp. symbiont JSC188	No hit	Function unknown	-	-
BaO9_15165	JSC188_contig_11_2	Dolichoderus spp. symbiont JSC188	No hit	Function unknown	-	-
BaO9_15166	JSC188_contig_11_3	Dolichoderus spp. symbiont JSC188	No hit	Function unknown	-	-
BaO9_15167	JSC188_contig_11_14	Dolichoderus spp. symbiont JSC188	No hit	Function unknown	-	-
BaO9_15168	JSC188_contig_11_15	Dolichoderus spp. symbiont JSC188	No hit	Function unknown	-	-
BaO9_15169	JSC188_contig_11_20	Dolichoderus spp. symbiont JSC188	COG5527, COG5527, Protein involved in initiation of plasmid replication	DNA replication, recombination, and repair	0.002	84
BaO9_15170	JSC188_contig_11_21	Dolichoderus spp. symbiont JSC188	COG5534, COG5534, Plasmid replication initiator protein	DNA replication, recombination, and repair	6e-14	164
BaO9_15171	JSC188_contig_12_4	Dolichoderus spp. symbiont JSC188	No hit	Function unknown	-	-
BaO9_1593	WP_006316292.1	Agrobacterium tumefasciens	COG2087, CobU, Adenosyl cobinamide kinase/adenosyl cobinamide phosphate guanylyltransferase	Coenzyme metabolism	1e-90	674
BaO9_1593	WP_077992452.1	Bartonella apis strain 122	COG2087, CobU, Adenosyl cobinamide kinase/adenosyl cobinamide phosphate guanylyltransferase	Coenzyme metabolism	1e-62	488
BaO9_1593	WP_077971756.1	Bartonella apis strain 244	COG2087, CobU, Adenosyl cobinamide kinase/adenosyl cobinamide phosphate guanylyltransferase	Coenzyme metabolism	8e-62	483
BaO9_1593	WP_008039883	Bartonella tamiae strain 239	COG2087, CobU, Adenosyl cobinamide kinase/adenosyl cobinamide phosphate guanylyltransferase	Coenzyme metabolism	2e-61	481
BaO9_1593	WP_011086040.1	Bradyrhizobium japonicum	COG2087, CobU, Adenosyl cobinamide kinase/adenosyl cobinamide phosphate guanylyltransferase	Coenzyme metabolism	1e-65	510
BaO9_1593	WP_054314546.1	Brucella melitensis	COG2087, CobU, Adenosyl cobinamide kinase/adenosyl cobinamide phosphate guanylyltransferase	Coenzyme metabolism	8e-91	675
BaO9_1593	JSC188_contig_5_65	Dolichoderus spp. symbiont JSC188	COG2087, CobU, Adenosyl cobinamide kinase/adenosyl cobinamide phosphate guanylyltransferase	Coenzyme metabolism	9e-67	516
BaO9_1593	WP_010910066.1	Mesorhizobium loti	COG2087, CobU, Adenosyl cobinamide kinase/adenosyl cobinamide phosphate guanylyltransferase	Coenzyme metabolism	2e-82	619
BaO9_1593	WP_012091856.1	Ochrobactrum anthropi	COG2087, CobU, Adenosyl cobinamide kinase/adenosyl cobinamide phosphate guanylyltransferase	Coenzyme metabolism	1e-86	648
BaO9_1593	WP_003530724.1	Sinorhizobium meliloti	COG2087, CobU, Adenosyl cobinamide kinase/adenosyl cobinamide phosphate guanylyltransferase	Coenzyme metabolism	5e-88	657
BaO9_1598	WP_010971939.1	Agrobacterium tumefasciens	COG0368, CobS, Cobalamin-5-phosphate synthase	Coenzyme metabolism	4e-56	460
BaO9_1598	WP_077994556.1	Bartonella apis strain 122	COG0368, CobS, Cobalamin-5-phosphate synthase	Coenzyme metabolism	7e-41	356
BaO9_1598	WP_077971699.1	Bartonella apis strain 244	COG0368, CobS, Cobalamin-5-phosphate synthase	Coenzyme metabolism	1e-37	334
BaO9_1598	WP_008039536	Bartonella tamiae strain 239	COG0368, CobS, Cobalamin-5-phosphate synthase	Coenzyme metabolism	3e-42	366
BaO9_1598	NP_769895.1	Bradyrhizobium japonicum	COG0368, CobS, Cobalamin-5-phosphate synthase	Coenzyme metabolism	2e-45	388
BaO9_1598	WP_004683686.1	Brucella melitensis	COG0368, CobS, Cobalamin-5-phosphate synthase	Coenzyme metabolism	5e-52	433
BaO9_1598	JSC188_contig_2_102	Dolichoderus spp. symbiont JSC188	COG0368, CobS, Cobalamin-5-phosphate synthase	Coenzyme metabolism	9e-40	349
BaO9_1598	WP_010910127.1	Mesorhizobium loti	COG0368, CobS, Cobalamin-5-phosphate synthase	Coenzyme metabolism	8e-48	404
BaO9_1598	WP_012092223.1	Ochrobactrum anthropi	COG0368, CobS, Cobalamin-5-phosphate synthase	Coenzyme metabolism	1e-51	430
BaO9_1598	WP_010969539.1	Sinorhizobium meliloti	COG0368, CobS, Cobalamin-5-phosphate synthase	Coenzyme metabolism	2e-52	435
BaO9_1621	WP_010972571.1	Agrobacterium tumefasciens	COG2875, CobM, Precorrin-4 methylase	Coenzyme metabolism	4e-139	1011
BaO9_1621	WP_077992438.1	Bartonella apis strain 122	COG2875, CobM, Precorrin-4 methylase	Coenzyme metabolism	9e-115	850
BaO9_1621	WP_077971737.1	Bartonella apis strain 244	COG2875, CobM, Precorrin-4 methylase	Coenzyme metabolism	4e-117	865
BaO9_1621	WP_008039873	Bartonella tamiae strain 239	COG2875, CobM, Precorrin-4 methylase	Coenzyme metabolism	2e-113	841
BaO9_1621	WP_011086055.1	Bradyrhizobium japonicum	COG2875, CobM, Precorrin-4 methylase	Coenzyme metabolism	2e-126	928
BaO9_1621	WP_004683955.1	Brucella melitensis	COG2875, CobM, Precorrin-4 methylase	Coenzyme metabolism	7e-137	1002
BaO9_1621	JSC188_contig_5_70	Dolichoderus spp. symbiont JSC188	COG2875, CobM, Precorrin-4 methylase	Coenzyme metabolism	7e-109	811
BaO9_1621	WP_010910124.1	Mesorhizobium loti	COG2875, CobM, Precorrin-4 methylase	Coenzyme metabolism	2e-138	1005
BaO9_1621	ABS14601.1	Ochrobactrum anthropi	COG2875, CobM, Precorrin-4 methylase	Coenzyme metabolism	5e-134	977
BaO9_1621	WP_010970288.1	Sinorhizobium meliloti	COG2875, CobM, Precorrin-4 methylase	Coenzyme metabolism	2e-141	1025
BaO9_1622	WP_010972577.1	Agrobacterium tumefasciens	COG1429, CobN, Cobalamin biosynthesis protein CobN and related Mg-chelatases	Coenzyme metabolism	0	1629
BaO9_1622	WP_077992449.1	Bartonella apis strain 122	COG1429, CobN, Cobalamin biosynthesis protein CobN and related Mg-chelatases	Coenzyme metabolism	0	3140
BaO9_1622	WP_077971752.1	Bartonella apis strain 244	COG1429, CobN, Cobalamin biosynthesis protein CobN and related Mg-chelatases	Coenzyme metabolism	0	3134
BaO9_1622	WP_008039881	Bartonella tamiae strain 239	COG1429, CobN, Cobalamin biosynthesis protein CobN and related Mg-chelatases	Coenzyme metabolism	0	2985
BaO9_1622	WP_011086047.1	Bradyrhizobium japonicum	COG1429, CobN, Cobalamin biosynthesis protein CobN and related Mg-chelatases	Coenzyme metabolism	2e-142	1194
BaO9_1622	WP_004683959.1	Brucella melitensis	COG1429, CobN, Cobalamin biosynthesis protein CobN and related Mg-chelatases	Coenzyme metabolism	0	3387
BaO9_1622	JSC188_contig_5_67	Dolichoderus spp. symbiont JSC188	COG1429, CobN, Cobalamin biosynthesis protein CobN and related Mg-chelatases	Coenzyme metabolism	0	2934
BaO9_1622	WP_010910116.1	Mesorhizobium loti	COG1429, CobN, Cobalamin biosynthesis protein CobN and related Mg-chelatases	Coenzyme metabolism	0	1610
BaO9_1622	WP_012091858.1	Ochrobactrum anthropi	COG1429, CobN, Cobalamin biosynthesis protein CobN and related Mg-chelatases	Coenzyme metabolism	0	3287
BaO9_1622	WP_010969595.1	Sinorhizobium meliloti	COG1429, CobN, Cobalamin biosynthesis protein CobN and related Mg-chelatases	Coenzyme metabolism	0	3426
BaO9_1623	WP_010972578.1	Agrobacterium tumefasciens	COG0523, COG0523, Putative GTPases (G3E family)	General function prediction only	5e-108	821
BaO9_1623	WP_077992450.1	Bartonella apis strain 122	COG0523, COG0523, Putative GTPases (G3E family)	General function prediction only	2e-102	786
BaO9_1623	WP_077971754.1	Bartonella apis strain 244	COG0523, COG0523, Putative GTPases (G3E family)	General function prediction only	2e-102	786
BaO9_1623	WP_008039882	Bartonella tamiae strain 239	COG0523, COG0523, Putative GTPases (G3E family)	General function prediction only	4e-98	756
BaO9_1623	WP_011086046.1	Bradyrhizobium japonicum	COG0523, COG0523, Putative GTPases (G3E family)	General function prediction only	8e-98	754
BaO9_1623	WP_004683960.1	Brucella melitensis	COG0523, COG0523, Putative GTPases (G3E family)	General function prediction only	1e-112	853
BaO9_1623	JSC188_contig_5_66	Dolichoderus spp. symbiont JSC188	COG0523, COG0523, Putative GTPases (G3E family)	General function prediction only	1e-95	741
BaO9_1623	WP_010910115.1	Mesorhizobium loti	COG0523, COG0523, Putative GTPases (G3E family)	General function prediction only	1e-107	819
BaO9_1623	WP_012091857.1	Ochrobactrum anthropi	COG0523, COG0523, Putative GTPases (G3E family)	General function prediction only	3e-109	830
BaO9_1623	WP_010969596.1	Sinorhizobium meliloti	COG0523, COG0523, Putative GTPases (G3E family)	General function prediction only	2e-109	832
BaO9_1624	KJX87452.1	Agrobacterium tumefasciens	COG2109, BtuR, ATP:corrinoid adenosyltransferase	Coenzyme metabolism	4e-102	755
BaO9_1624	WP_077992448.1	Bartonella apis strain 122	COG2109, BtuR, ATP:corrinoid adenosyltransferase	Coenzyme metabolism	8e-92	688
BaO9_1624	WP_077971750.1	Bartonella apis strain 244	COG2109, BtuR, ATP:corrinoid adenosyltransferase	Coenzyme metabolism	7e-92	688
BaO9_1624	WP_008039880	Bartonella tamiae strain 239	COG2109, BtuR, ATP:corrinoid adenosyltransferase	Coenzyme metabolism	2e-96	719
BaO9_1624	WP_011086044.1	Bradyrhizobium japonicum	COG2109, BtuR, ATP:corrinoid adenosyltransferase	Coenzyme metabolism	3e-101	751
BaO9_1624	AAL51877.1	Brucella melitensis	COG2109, BtuR, ATP:corrinoid adenosyltransferase	Coenzyme metabolism	2e-103	763
BaO9_1624	JSC188_contig_5_68	Dolichoderus spp. symbiont JSC188	COG2109, BtuR, ATP:corrinoid adenosyltransferase	Coenzyme metabolism	9e-92	687
BaO9_1624	WP_010910065.1	Mesorhizobium loti	COG2109, BtuR, ATP:corrinoid adenosyltransferase	Coenzyme metabolism	2e-105	777
BaO9_1624	WP_010659839.1	Ochrobactrum anthropi	COG2109, BtuR, ATP:corrinoid adenosyltransferase	Coenzyme metabolism	1e-104	773
BaO9_1624	WP_003530731.1	Sinorhizobium meliloti	COG2109, BtuR, ATP:corrinoid adenosyltransferase	Coenzyme metabolism	1e-102	760
BaO9_1625	WP_015397457.1	Bartonella australis	COG2002, AbrB, Regulators of stationary/sporulation gene expression	Transcription	0.005	68
BaO9_1625	WP_005766151.1	Bartonella bacilliformis	COG2002, AbrB, Regulators of stationary/sporulation gene expression	Transcription	0.003	70
BaO9_1625	WP_006589814.1	Bartonella birtlesii	COG2336, MazE, Growth regulator	Signal transduction mechanisms	0.005	68
BaO9_1625	WP_004857201.1	Bartonella grahamii	No hit	Function unknown	-	-
BaO9_1625	WP_010703117.1	Bartonella schoenbuchensis	COG2002, AbrB, Regulators of stationary/sporulation gene expression	Transcription	0.008	67
BaO9_1625	WP_005774741.1	Bartonella tribocorum	No hit	Function unknown	-	-
BaO9_1625	WP_004857201.1	Bartonella vinsonii	No hit	Function unknown	-	-
BaO9_1625	WP_015399262.1	Bartonella vinsonii	COG2336, MazE, Growth regulator	Signal transduction mechanisms	0.005	67
BaO9_1625	JSC188_contig_11_10	Dolichoderus spp. symbiont JSC188	No hit	Function unknown	-	-
BaO9_1625	CDH85609.1	Sinorhizobium meliloti	COG2002, AbrB, Regulators of stationary/sporulation gene expression	Transcription	1e-11	130
BaO9_1647	WP_015397458.1	Bartonella australis	COG5611, COG5611, Predicted nucleic-acid-binding protein, contains PIN domain	General function prediction only	4e-18	181
BaO9_1647	WP_005766153.1	Bartonella bacilliformis	COG5611, COG5611, Predicted nucleic-acid-binding protein, contains PIN domain	General function prediction only	6e-18	180
BaO9_1647	WP_006589815.1	Bartonella birtlesii	COG5611, COG5611, Predicted nucleic-acid-binding protein, contains PIN domain	General function prediction only	2e-19	190
BaO9_1647	WP_004861352.1	Bartonella grahamii	COG5611, COG5611, Predicted nucleic-acid-binding protein, contains PIN domain	General function prediction only	3e-19	189
BaO9_1647	WP_010703118.1	Bartonella schoenbuchensis	COG5611, COG5611, Predicted nucleic-acid-binding protein, contains PIN domain	General function prediction only	1e-17	177
BaO9_1647	WP_012232286.1	Bartonella tribocorum	COG5611, COG5611, Predicted nucleic-acid-binding protein, contains PIN domain	General function prediction only	5e-18	180
BaO9_1647	WP_015398975.1	Bartonella vinsonii	COG5611, COG5611, Predicted nucleic-acid-binding protein, contains PIN domain	General function prediction only	3e-18	183
BaO9_1647	WP_015399263.1	Bartonella vinsonii	COG5611, COG5611, Predicted nucleic-acid-binding protein, contains PIN domain	General function prediction only	5e-15	160
BaO9_1647	JSC188_contig_11_9	Dolichoderus spp. symbiont JSC188	COG5611, COG5611, Predicted nucleic-acid-binding protein, contains PIN domain	General function prediction only	5e-19	188
BaO9_1647	WP_010969348.1	Sinorhizobium meliloti	COG5611, COG5611, Predicted nucleic-acid-binding protein, contains PIN domain	General function prediction only	5e-65	496
BaO9_1839	WP_010971060.1	Agrobacterium tumefasciens	COG4710, COG4710, Predicted DNA-binding protein with an HTH domain	General function prediction only	2e-28	243
BaO9_1839	WP_007346764.1	Bartonella grahamii	COG4710, COG4710, Predicted DNA-binding protein with an HTH domain	General function prediction only	1e-21	196
BaO9_1839	WP_007346764.1	Bartonella henselae	COG4710, COG4710, Predicted DNA-binding protein with an HTH domain	General function prediction only	1e-21	196
BaO9_1839	WP_034447857.1	Bartonella henselae	COG4710, COG4710, Predicted DNA-binding protein with an HTH domain	General function prediction only	4e-21	193
BaO9_1839	WP_010703919.1	Bartonella schoenbuchensis	COG4710, COG4710, Predicted DNA-binding protein with an HTH domain	General function prediction only	3e-21	194
BaO9_1839	WP_010703919.1	Bartonella schoenbuchensis	COG4710, COG4710, Predicted DNA-binding protein with an HTH domain	General function prediction only	3e-21	194
BaO9_1839	WP_007346764.1	Bartonella tribocorum	COG4710, COG4710, Predicted DNA-binding protein with an HTH domain	General function prediction only	1e-21	196
BaO9_1839	JSC188_contig_11_17	Dolichoderus spp. symbiont JSC188	COG4710, COG4710, Predicted DNA-binding protein with an HTH domain	General function prediction only	2e-13	141
BaO9_1944	WP_015398581.1	Bartonella australis	COG3504, VirB9, Type IV secretory pathway, VirB9 components	Intracellular trafficking and secretion	1e-42	370
BaO9_1944	WP_006589890.1	Bartonella birtlesii	COG3504, VirB9, Type IV secretory pathway, VirB9 components	Intracellular trafficking and secretion	4e-43	374
BaO9_1944	CAP18770.1	Bartonella grahamii	COG3504, VirB9, Type IV secretory pathway, VirB9 components	Intracellular trafficking and secretion	5e-44	380
BaO9_1944	WP_011181340.1	Bartonella henselae	COG3504, VirB9, Type IV secretory pathway, VirB9 components	Intracellular trafficking and secretion	8e-43	372
BaO9_1944	WP_012232535.1	Bartonella tribocorum	COG3504, VirB9, Type IV secretory pathway, VirB9 components	Intracellular trafficking and secretion	2e-43	376
BaO9_1944	WP_015399411.1	Bartonella vinsonii	COG3504, VirB9, Type IV secretory pathway, VirB9 components	Intracellular trafficking and secretion	9e-45	385
BaO9_1944	Q8YDZ1.2	Brucella melitensis	COG3504, VirB9, Type IV secretory pathway, VirB9 components	Intracellular trafficking and secretion	9e-67	531
BaO9_1944	JSC188_contig_6_6	Dolichoderus spp. symbiont JSC188	COG3504, VirB9, Type IV secretory pathway, VirB9 components	Intracellular trafficking and secretion	2e-47	405
BaO9_2058	WP_010973603.1	Agrobacterium tumefasciens	COG0600, TauC, ABC-type nitrate/sulfonate/bicarbonate transport system, permease component	Inorganic ion transport and metabolism	2e-80	624
BaO9_2058	WP_010974810.1	Agrobacterium tumefasciens	COG0600, TauC, ABC-type nitrate/sulfonate/bicarbonate transport system, permease component	Inorganic ion transport and metabolism	3e-84	654
BaO9_2058	NP_773649.1	Bradyrhizobium japonicum	COG0600, TauC, ABC-type nitrate/sulfonate/bicarbonate transport system, permease component	Inorganic ion transport and metabolism	4e-79	615
BaO9_2058	JSC188_contig_2_134	Dolichoderus spp. symbiont JSC188	COG0600, TauC, ABC-type nitrate/sulfonate/bicarbonate transport system, permease component	Inorganic ion transport and metabolism	5e-72	568
BaO9_2058	WP_010912527.1	Mesorhizobium loti	COG0600, TauC, ABC-type nitrate/sulfonate/bicarbonate transport system, permease component	Inorganic ion transport and metabolism	4e-79	615
BaO9_2058	WP_010970044.1	Sinorhizobium meliloti	COG0600, TauC, ABC-type nitrate/sulfonate/bicarbonate transport system, permease component	Inorganic ion transport and metabolism	3e-76	598
BaO9_2058	WP_010976274.1	Sinorhizobium meliloti	COG0600, TauC, ABC-type nitrate/sulfonate/bicarbonate transport system, permease component	Inorganic ion transport and metabolism	5e-75	589
BaO9_2177	WP_010973602.1	Agrobacterium tumefasciens	COG0715, TauA, ABC-type nitrate/sulfonate/bicarbonate transport systems, periplasmic components	Inorganic ion transport and metabolism	3e-62	513
BaO9_2177	WP_011084051.1	Bradyrhizobium japonicum	COG0715, TauA, ABC-type nitrate/sulfonate/bicarbonate transport systems, periplasmic components	Inorganic ion transport and metabolism	1e-56	475
BaO9_2177	WP_011089748.1	Bradyrhizobium japonicum	COG0715, TauA, ABC-type nitrate/sulfonate/bicarbonate transport systems, periplasmic components	Inorganic ion transport and metabolism	6e-59	490
BaO9_2177	WP_002967147.1	Brucella melitensis	COG0715, TauA, ABC-type nitrate/sulfonate/bicarbonate transport systems, periplasmic components	Inorganic ion transport and metabolism	3e-50	431
BaO9_2177	JSC188_contig_2_132	Dolichoderus spp. symbiont JSC188	COG0715, TauA, ABC-type nitrate/sulfonate/bicarbonate transport systems, periplasmic components	Inorganic ion transport and metabolism	5e-55	464
BaO9_2177	BAB51187.1	Mesorhizobium loti	COG0715, TauA, ABC-type nitrate/sulfonate/bicarbonate transport systems, periplasmic components	Inorganic ion transport and metabolism	6e-64	525
BaO9_2177	WP_010970043.1	Sinorhizobium meliloti	COG0715, TauA, ABC-type nitrate/sulfonate/bicarbonate transport systems, periplasmic components	Inorganic ion transport and metabolism	9e-56	471
BaO9_2200	WP_010974278.1	Agrobacterium tumefasciens	COG1487, VapC, Predicted nucleic acid-binding protein, contains PIN domain	General function prediction only	3e-27	244
BaO9_2200	WP_011085221.1	Bradyrhizobium japonicum	COG1487, VapC, Predicted nucleic acid-binding protein, contains PIN domain	General function prediction only	1e-23	221
BaO9_2200	JSC188_contig_11_11	Dolichoderus spp. symbiont JSC188	COG1487, VapC, Predicted nucleic acid-binding protein, contains PIN domain	General function prediction only	3e-16	169
BaO9_2200	WP_010912928.1	Mesorhizobium loti	COG1487, VapC, Predicted nucleic acid-binding protein, contains PIN domain	General function prediction only	3e-28	251
BaO9_2200	WP_011982953.1	Ochrobactrum anthropi	COG1487, VapC, Predicted nucleic acid-binding protein, contains PIN domain	General function prediction only	3e-17	176
BaO9_2200	WP_003527983.1	Sinorhizobium meliloti	COG1487, VapC, Predicted nucleic acid-binding protein, contains PIN domain	General function prediction only	3e-29	258
BaO9_2200	WP_010967235.1	Sinorhizobium meliloti	COG1487, VapC, Predicted nucleic acid-binding protein, contains PIN domain	General function prediction only	3e-25	231
BaO9_2219	WP_077992441.1	Bartonella apis strain 122	COG2073, CbiG, Cobalamin biosynthesis protein CbiG	Coenzyme metabolism	6e-09	119
BaO9_2219	WP_077971741.1	Bartonella apis strain 244	COG2073, CbiG, Cobalamin biosynthesis protein CbiG	Coenzyme metabolism	4e-09	121
BaO9_2219	WP_008039874	Bartonella tamiae strain 239	COG2073, CbiG, Cobalamin biosynthesis protein CbiG	Coenzyme metabolism	3e-06	98
BaO9_2219	WP_002964419.1	Brucella melitensis	COG2073, CbiG, Cobalamin biosynthesis protein CbiG	Coenzyme metabolism	3e-28	261
BaO9_2219	JSC188_contig_5_69	Dolichoderus spp. symbiont JSC188	COG2073, CbiG, Cobalamin biosynthesis protein CbiG	Coenzyme metabolism	1e-04	87
BaO9_2219	WP_040129224.1	Ochrobactrum anthropi	COG2073, CbiG, Cobalamin biosynthesis protein CbiG	Coenzyme metabolism	2e-16	174
BaO9_2219	WP_010969586.1	Sinorhizobium meliloti	COG2073, CbiG, Cobalamin biosynthesis protein CbiG	Coenzyme metabolism	2e-26	248
BaO9_2292	WP_010971270.1	Agrobacterium tumefasciens	COG2336, MazE, Growth regulator	Signal transduction mechanisms	5e-22	201
BaO9_2292	WP_015397463.1	Bartonella australis	COG2336, MazE, Growth regulator	Signal transduction mechanisms	3e-09	113
BaO9_2292	WP_010703162.1	Bartonella schoenbuchensis	COG2336, MazE, Growth regulator	Signal transduction mechanisms	6e-10	118
BaO9_2292	WP_012230990.1	Bartonella tribocorum	COG2336, MazE, Growth regulator	Signal transduction mechanisms	5e-09	111
BaO9_2292	JSC188_contig_11_23	Dolichoderus spp. symbiont JSC188	COG2336, MazE, Growth regulator	Signal transduction mechanisms	7e-19	179
BaO9_2292	JSC188_contig_11_6	Dolichoderus spp. symbiont JSC188	COG2336, MazE, Growth regulator	Signal transduction mechanisms	6e-18	173
BaO9_2371	WP_010971059.1	Agrobacterium tumefasciens	COG2026, RelE, Cytotoxic translational repressor of toxin-antitoxin stability system	Translation, ribosomal structure and biogenesis / Cell division and chromosome partitioning	8e-20	187
BaO9_2371	WP_015856325.1	Bartonella grahamii	COG2026, RelE, Cytotoxic translational repressor of toxin-antitoxin stability system	Translation, ribosomal structure and biogenesis / Cell division and chromosome partitioning	1e-17	172
BaO9_2371	WP_011180622.1	Bartonella henselae	COG2026, RelE, Cytotoxic translational repressor of toxin-antitoxin stability system	Translation, ribosomal structure and biogenesis / Cell division and chromosome partitioning	8e-18	174
BaO9_2371	WP_010704170.1	Bartonella schoenbuchensis	COG2026, RelE, Cytotoxic translational repressor of toxin-antitoxin stability system	Translation, ribosomal structure and biogenesis / Cell division and chromosome partitioning	2e-17	171
BaO9_2371	WP_012230995.1	Bartonella tribocorum	COG2026, RelE, Cytotoxic translational repressor of toxin-antitoxin stability system	Translation, ribosomal structure and biogenesis / Cell division and chromosome partitioning	1e-17	173
BaO9_2371	JSC188_contig_11_16	Dolichoderus spp. symbiont JSC188	COG2026, RelE, Cytotoxic translational repressor of toxin-antitoxin stability system	Translation, ribosomal structure and biogenesis / Cell division and chromosome partitioning	5e-15	155
BaO9_2596	WP_010974512.1	Agrobacterium tumefasciens	COG2334, COG2334, Putative homoserine kinase type II (protein kinase fold)	General function prediction only	3e-73	588
BaO9_2596	WP_077994297.1	Bartonella apis strain 122	COG2334, COG2334, Putative homoserine kinase type II (protein kinase fold)	General function prediction only	3e-41	370
BaO9_2596	WP_008037737	Bartonella tamiae strain 239	COG2334, COG2334, Putative homoserine kinase type II (protein kinase fold)	General function prediction only	2e-39	356
BaO9_2596	EEW86863.1	Brucella melitensis	COG2334, COG2334, Putative homoserine kinase type II (protein kinase fold)	General function prediction only	5e-65	531
BaO9_2596	JSC188_contig_1_76	Dolichoderus spp. symbiont JSC188	COG2334, COG2334, Putative homoserine kinase type II (protein kinase fold)	General function prediction only	3e-38	349
BaO9_2596	WP_010914265.1	Mesorhizobium loti	COG2334, COG2334, Putative homoserine kinase type II (protein kinase fold)	General function prediction only	9e-77	612
BaO9_2991	WP_010973028.1	Agrobacterium tumefasciens	COG1853, COG1853, Conserved protein/domain typically associated with flavoprotein oxygenases, DIM6/NTAB family	General function prediction only	4e-42	353
BaO9_2991	WP_011089744.1	Bradyrhizobium japonicum	COG1853, COG1853, Conserved protein/domain typically associated with flavoprotein oxygenases, DIM6/NTAB family	General function prediction only	1e-36	317
BaO9_2991	JSC188_contig_2_131	Dolichoderus spp. symbiont JSC188	COG1853, COG1853, Conserved protein/domain typically associated with flavoprotein oxygenases, DIM6/NTAB family	General function prediction only	3e-28	260
BaO9_2991	WP_044548341.1	Mesorhizobium loti	COG1853, COG1853, Conserved protein/domain typically associated with flavoprotein oxygenases, DIM6/NTAB family	General function prediction only	7e-41	343
BaO9_2991	WP_012093640.1	Ochrobactrum anthropi	COG1853, COG1853, Conserved protein/domain typically associated with flavoprotein oxygenases, DIM6/NTAB family	General function prediction only	2e-38	329
BaO9_2992	WP_010973029.1	Agrobacterium tumefasciens	COG2141, COG2141, Coenzyme F420-dependent N5,N10-methylene tetrahydromethanopterin reductase and related flavin-dependent oxidoreductases	Energy production and conversion	6e-70	571
BaO9_2992	WP_011089747.1	Bradyrhizobium japonicum	COG2141, COG2141, Coenzyme F420-dependent N5,N10-methylene tetrahydromethanopterin reductase and related flavin-dependent oxidoreductases	Energy production and conversion	1e-73	596
BaO9_2992	JSC188_contig_2_133	Dolichoderus spp. symbiont JSC188	COG2141, COG2141, Coenzyme F420-dependent N5,N10-methylene tetrahydromethanopterin reductase and related flavin-dependent oxidoreductases	Energy production and conversion	8e-72	584
BaO9_2992	WP_010912528.1	Mesorhizobium loti	COG2141, COG2141, Coenzyme F420-dependent N5,N10-methylene tetrahydromethanopterin reductase and related flavin-dependent oxidoreductases	Energy production and conversion	3e-69	566
BaO9_2992	WP_010913041.1	Mesorhizobium loti	COG2141, COG2141, Coenzyme F420-dependent N5,N10-methylene tetrahydromethanopterin reductase and related flavin-dependent oxidoreductases	Energy production and conversion	2e-74	602
BaO9_3385	JSC188_contig_11_8	Dolichoderus spp. symbiont JSC188	No hit	Function unknown	-	-
BaO9_3385	JSC188_contig_12_3	Dolichoderus spp. symbiont JSC188	No hit	Function unknown	-	-
BaO9_3385	JSC188_contig_2_143	Dolichoderus spp. symbiont JSC188	No hit	Function unknown	-	-
BaO9_3385	WP_012091228.1	Ochrobactrum anthropi	No hit	Function unknown	-	-
BaO9_3793	WP_010973604.1	Agrobacterium tumefasciens	COG1116, TauB, ABC-type nitrate/sulfonate/bicarbonate transport system, ATPase component	Inorganic ion transport and metabolism	1e-111	831
BaO9_3793	WP_011089745.1	Bradyrhizobium japonicum	COG1116, TauB, ABC-type nitrate/sulfonate/bicarbonate transport system, ATPase component	Inorganic ion transport and metabolism	1e-99	753
BaO9_3793	JSC188_contig_2_135	Dolichoderus spp. symbiont JSC188	COG1116, TauB, ABC-type nitrate/sulfonate/bicarbonate transport system, ATPase component	Inorganic ion transport and metabolism	3e-100	755
BaO9_3793	WP_010912526.1	Mesorhizobium loti	COG1116, TauB, ABC-type nitrate/sulfonate/bicarbonate transport system, ATPase component	Inorganic ion transport and metabolism	2e-106	795
BaO9_5566	JSC188_contig_11_12	Dolichoderus spp. symbiont JSC188	COG3598, RepA, RecA-family ATPase	DNA replication, recombination, and repair	6e-13	160
BaO9_5566	JSC188_contig_11_4	Dolichoderus spp. symbiont JSC188	COG3598, RepA, RecA-family ATPase	DNA replication, recombination, and repair	1e-12	157
BaO9_5821	JSC188_contig_11_7	Dolichoderus spp. symbiont JSC188	COG0155, CysI, Sulfite reductase, beta subunit (hemoprotein)	Inorganic ion transport and metabolism	0.004	73
BaO9_5821	JSC188_contig_12_2	Dolichoderus spp. symbiont JSC188	No hit	Function unknown	-	-
BaO9_6634	ACS51950.1	Bartonella grahamii	COG1132, MdlB, ABC-type multidrug transport system, ATPase and permease components	Defense mechanisms	3e-30	275
BaO9_6634	JSC188_contig_4_74	Dolichoderus spp. symbiont JSC188	COG5265, ATM1, ABC-type transport system involved in Fe-S cluster assembly, permease and ATPase components	Posttranslational modification, protein turnover, chaperones	4e-19	191
BaO9_7259	CAK00609.1	Bartonella tribocorum	No hit	Function unknown	-	-
BaO9_7259	JSC188_contig_11_1	Dolichoderus spp. symbiont JSC188	COG5527, COG5527, Protein involved in initiation of plasmid replication	DNA replication, recombination, and repair	2e-20	214
BaO9_7275	WP_034989887.1	Bartonella schoenbuchensis	No hit	Function unknown	-	-
BaO9_7275	JSC188_contig_11_13	Dolichoderus spp. symbiont JSC188	No hit	Function unknown	-	-
BaO9_7281	JSC188_contig_6_9	Dolichoderus spp. symbiont JSC188	COG0786, GltS, Na+/glutamate symporter	Amino acid transport and metabolism	8e-152	1126
BaO9_7281	WP_011983013.1	Ochrobactrum anthropi	COG0786, GltS, Na+/glutamate symporter	Amino acid transport and metabolism	6e-93	733

## Sheet: JSC189 specific
Table S8 D. Dolichoderus spp. symbiont JSC189 specific genes.
OrthoMCL family	Accession number	Species	COG	Function	COG e-value	COG score
BaO9_0023	WP_035257085.1	Agrobacterium tumefasciens	COG3451, VirB4, Type IV secretory pathway, VirB4 components	Intracellular trafficking and secretion	0	2276
BaO9_0023	WP_010974916.1	Agrobacterium tumefasciens	COG3451, VirB4, Type IV secretory pathway, VirB4 components	Intracellular trafficking and secretion	0	2061
BaO9_0023	WP_077993479.1	Bartonella apis strain 122	COG3451, VirB4, Type IV secretory pathway, VirB4 components	Intracellular trafficking and secretion	0	1490
BaO9_0023	WP_015398430.1	Bartonella australis	COG3451, VirB4, Type IV secretory pathway, VirB4 components	Intracellular trafficking and secretion	0	2044
BaO9_0023	WP_015398574.1	Bartonella australis	COG3451, VirB4, Type IV secretory pathway, VirB4 components	Intracellular trafficking and secretion	0	1585
BaO9_0023	WP_017195936.1	Bartonella birtlesii	COG3451, VirB4, Type IV secretory pathway, VirB4 components	Intracellular trafficking and secretion	0	2067
BaO9_0023	WP_006590455.1	Bartonella birtlesii	COG3451, VirB4, Type IV secretory pathway, VirB4 components	Intracellular trafficking and secretion	0	2021
BaO9_0023	WP_017196097.1	Bartonella birtlesii	COG3451, VirB4, Type IV secretory pathway, VirB4 components	Intracellular trafficking and secretion	0	1604
BaO9_0023	WP_013544435.1	Bartonella clarridgeiae	COG3451, VirB4, Type IV secretory pathway, VirB4 components	Intracellular trafficking and secretion	0	2013
BaO9_0023	WP_013544435.1	Bartonella clarridgeiae	COG3451, VirB4, Type IV secretory pathway, VirB4 components	Intracellular trafficking and secretion	0	2013
BaO9_0023	WP_013544435.1	Bartonella clarridgeiae	COG3451, VirB4, Type IV secretory pathway, VirB4 components	Intracellular trafficking and secretion	0	2013
BaO9_0023	WP_015856706.1	Bartonella grahamii	COG3451, VirB4, Type IV secretory pathway, VirB4 components	Intracellular trafficking and secretion	0	2019
BaO9_0023	WP_015856921.1	Bartonella grahamii	COG3451, VirB4, Type IV secretory pathway, VirB4 components	Intracellular trafficking and secretion	0	2031
BaO9_0023	WP_015857020.1	Bartonella grahamii	COG3451, VirB4, Type IV secretory pathway, VirB4 components	Intracellular trafficking and secretion	0	1625
BaO9_0023	WP_012755109.1	Bartonella grahamii	COG3451, VirB4, Type IV secretory pathway, VirB4 components	Intracellular trafficking and secretion	0	2026
BaO9_0023	WP_011181129.1	Bartonella henselae	COG3451, VirB4, Type IV secretory pathway, VirB4 components	Intracellular trafficking and secretion	0	2030
BaO9_0023	WP_011181332.1	Bartonella henselae	COG3451, VirB4, Type IV secretory pathway, VirB4 components	Intracellular trafficking and secretion	0	1608
BaO9_0023	WP_010703091.1	Bartonella schoenbuchensis	COG3451, VirB4, Type IV secretory pathway, VirB4 components	Intracellular trafficking and secretion	0	2002
BaO9_0023	WP_012232117.1	Bartonella tribocorum	COG3451, VirB4, Type IV secretory pathway, VirB4 components	Intracellular trafficking and secretion	0	2026
BaO9_0023	WP_012232522.1	Bartonella tribocorum	COG3451, VirB4, Type IV secretory pathway, VirB4 components	Intracellular trafficking and secretion	0	1628
BaO9_0023	WP_015398986.1	Bartonella vinsonii	COG3451, VirB4, Type IV secretory pathway, VirB4 components	Intracellular trafficking and secretion	0	2031
BaO9_0023	WP_015399366.1	Bartonella vinsonii	COG3451, VirB4, Type IV secretory pathway, VirB4 components	Intracellular trafficking and secretion	0	1989
BaO9_0023	WP_015399402.1	Bartonella vinsonii	COG3451, VirB4, Type IV secretory pathway, VirB4 components	Intracellular trafficking and secretion	0	1634
BaO9_0023	WP_004681223.1	Brucella melitensis	COG3451, VirB4, Type IV secretory pathway, VirB4 components	Intracellular trafficking and secretion	0	2156
BaO9_0023	JSC189_contig_27_9	Dolichoderus spp. symbiont JSC189	COG3451, VirB4, Type IV secretory pathway, VirB4 components	Intracellular trafficking and secretion	8e-13	149
BaO9_0023	WP_010915840.1	Mesorhizobium loti	COG3451, VirB4, Type IV secretory pathway, VirB4 components	Intracellular trafficking and secretion	0	2170
BaO9_0023	WP_012090932.1	Ochrobactrum anthropi	COG3451, VirB4, Type IV secretory pathway, VirB4 components	Intracellular trafficking and secretion	0	2219
BaO9_0023	WP_011982850.1	Ochrobactrum anthropi	COG3451, VirB4, Type IV secretory pathway, VirB4 components	Intracellular trafficking and secretion	0	1617
BaO9_0023	WP_010967693.1	Sinorhizobium meliloti	COG3451, VirB4, Type IV secretory pathway, VirB4 components	Intracellular trafficking and secretion	0	2348
BaO9_0079	WP_015397620.1	Bartonella australis	No hit	Function unknown	-	-
BaO9_0079	WP_015398360.1	Bartonella australis	No hit	Function unknown	-	-
BaO9_0079	EKS43598.1	Bartonella bacilliformis	No hit	Function unknown	-	-
BaO9_0079	WP_006589135.1	Bartonella birtlesii	COG5377, COG5377, Phage-related protein, predicted endonuclease	DNA replication, recombination, and repair	0.004	79
BaO9_0079	WP_017196530.1	Bartonella birtlesii	COG5377, COG5377, Phage-related protein, predicted endonuclease	DNA replication, recombination, and repair	1e-04	91
BaO9_0079	WP_012754753.1	Bartonella grahamii	COG5377, COG5377, Phage-related protein, predicted endonuclease	DNA replication, recombination, and repair	0.008	77
BaO9_0079	WP_012755085.1	Bartonella grahamii	COG5377, COG5377, Phage-related protein, predicted endonuclease	DNA replication, recombination, and repair	0.002	81
BaO9_0079	WP_015856271.1	Bartonella grahamii	COG5377, COG5377, Phage-related protein, predicted endonuclease	DNA replication, recombination, and repair	0.002	82
BaO9_0079	WP_015856314.1	Bartonella grahamii	COG5377, COG5377, Phage-related protein, predicted endonuclease	DNA replication, recombination, and repair	0.001	83
BaO9_0079	WP_011180312.1	Bartonella henselae	No hit	Function unknown	-	-
BaO9_0079	WP_011180604.1	Bartonella henselae	No hit	Function unknown	-	-
BaO9_0079	WP_010703902.1	Bartonella schoenbuchensis	COG5377, COG5377, Phage-related protein, predicted endonuclease	DNA replication, recombination, and repair	4e-07	110
BaO9_0079	WP_010704031.1	Bartonella schoenbuchensis	COG5377, COG5377, Phage-related protein, predicted endonuclease	DNA replication, recombination, and repair	5e-07	109
BaO9_0079	WP_010703902.1	Bartonella schoenbuchensis	COG5377, COG5377, Phage-related protein, predicted endonuclease	DNA replication, recombination, and repair	4e-07	110
BaO9_0079	WP_008037255	Bartonella tamiae strain 239	COG5377, COG5377, Phage-related protein, predicted endonuclease	DNA replication, recombination, and repair	2e-04	89
BaO9_0079	WP_012230877.1	Bartonella tribocorum	No hit	Function unknown	-	-
BaO9_0079	WP_012230954.1	Bartonella tribocorum	No hit	Function unknown	-	-
BaO9_0079	WP_012231098.1	Bartonella tribocorum	No hit	Function unknown	-	-
BaO9_0079	WP_012231598.1	Bartonella tribocorum	No hit	Function unknown	-	-
BaO9_0079	WP_012231602.1	Bartonella tribocorum	No hit	Function unknown	-	-
BaO9_0079	WP_012232389.1	Bartonella tribocorum	No hit	Function unknown	-	-
BaO9_0079	WP_015399032.1	Bartonella vinsonii	COG5377, COG5377, Phage-related protein, predicted endonuclease	DNA replication, recombination, and repair	4e-05	95
BaO9_0079	WP_015399244.1	Bartonella vinsonii	COG5377, COG5377, Phage-related protein, predicted endonuclease	DNA replication, recombination, and repair	4e-05	95
BaO9_0079	JSC189_contig_23_9	Dolichoderus spp. symbiont JSC189	No hit	Function unknown	-	-
BaO9_0414	WP_015397656.1	Bartonella australis	COG3561, COG3561, Phage anti-repressor protein	Transcription	1e-30	275
BaO9_0414	WP_015398318.1	Bartonella australis	COG3561, COG3561, Phage anti-repressor protein	Transcription	4e-32	285
BaO9_0414	WP_005767639.1	Bartonella bacilliformis	COG3561, COG3561, Phage anti-repressor protein	Transcription	8e-28	255
BaO9_0414	WP_017196247.1	Bartonella birtlesii	COG3561, COG3561, Phage anti-repressor protein	Transcription	2e-28	259
BaO9_0414	WP_017196274.1	Bartonella birtlesii	COG3561, COG3561, Phage anti-repressor protein	Transcription	4e-28	257
BaO9_0414	WP_012754727.1	Bartonella grahamii	COG3561, COG3561, Phage anti-repressor protein	Transcription	4e-24	229
BaO9_0414	WP_015856249.1	Bartonella grahamii	COG3561, COG3561, Phage anti-repressor protein	Transcription	3e-32	285
BaO9_0414	WP_015856317.1	Bartonella grahamii	COG3561, COG3561, Phage anti-repressor protein	Transcription	6e-31	278
BaO9_0414	WP_011180243.1	Bartonella henselae	COG3561, COG3561, Phage anti-repressor protein	Transcription	9e-32	282
BaO9_0414	WP_011180282.1	Bartonella henselae	COG3561, COG3561, Phage anti-repressor protein	Transcription	5e-28	257
BaO9_0414	CAF27179.1	Bartonella henselae	COG3561, COG3561, Phage anti-repressor protein	Transcription	1e-22	214
BaO9_0414	WP_010703904.1	Bartonella schoenbuchensis	COG3561, COG3561, Phage anti-repressor protein	Transcription	2e-32	287
BaO9_0414	WP_010704029.1	Bartonella schoenbuchensis	COG3561, COG3561, Phage anti-repressor protein	Transcription	3e-28	260
BaO9_0414	WP_010704148.1	Bartonella schoenbuchensis	COG3561, COG3561, Phage anti-repressor protein	Transcription	7e-30	270
BaO9_0414	WP_012230767.1	Bartonella tribocorum	COG3561, COG3561, Phage anti-repressor protein	Transcription	6e-33	290
BaO9_0414	WP_012230867.1	Bartonella tribocorum	COG3561, COG3561, Phage anti-repressor protein	Transcription	5e-22	215
BaO9_0414	WP_038474476.1	Bartonella tribocorum	COG3561, COG3561, Phage anti-repressor protein	Transcription	8e-22	212
BaO9_0414	WP_012230767.1	Bartonella tribocorum	COG3561, COG3561, Phage anti-repressor protein	Transcription	6e-33	290
BaO9_0414	WP_012231093.1	Bartonella tribocorum	COG3561, COG3561, Phage anti-repressor protein	Transcription	1e-21	212
BaO9_0414	WP_012231606.1	Bartonella tribocorum	COG3561, COG3561, Phage anti-repressor protein	Transcription	4e-32	285
BaO9_0414	WP_012232386.1	Bartonella tribocorum	COG3561, COG3561, Phage anti-repressor protein	Transcription	1e-27	254
BaO9_0414	WP_010704775.1	Bartonella vinsonii	COG3561, COG3561, Phage anti-repressor protein	Transcription	3e-29	265
BaO9_0414	JSC189_contig_23_10	Dolichoderus spp. symbiont JSC189	COG3645, COG3645, Uncharacterized phage-encoded protein	Function unknown	5e-19	189
BaO9_0891	AQT47868.1	Bartonella apis strain 122	No hit	Function unknown	-	-
BaO9_0891	AQT45451.1	Bartonella apis strain 244	No hit	Function unknown	-	-
BaO9_0891	AGF74121.1	Bartonella australis	No hit	Function unknown	-	-
BaO9_0891	AGF74845.1	Bartonella australis	No hit	Function unknown	-	-
BaO9_0891	WP_006589122.1	Bartonella birtlesii	No hit	Function unknown	-	-
BaO9_0891	ACS50713.1	Bartonella grahamii	No hit	Function unknown	-	-
BaO9_0891	ACS50713.1	Bartonella grahamii	No hit	Function unknown	-	-
BaO9_0891	WP_015398343.1	Bartonella grahamii	No hit	Function unknown	-	-
BaO9_0891	CAF27502.1	Bartonella henselae	No hit	Function unknown	-	-
BaO9_0891	WP_081632930.1	Bartonella schoenbuchensis	No hit	Function unknown	-	-
BaO9_0891	WP_081632931.1	Bartonella schoenbuchensis	No hit	Function unknown	-	-
BaO9_0891	WP_008037271	Bartonella tamiae strain 239	No hit	Function unknown	-	-
BaO9_0891	CAK00893.1	Bartonella tribocorum	No hit	Function unknown	-	-
BaO9_0891	CDO48202.1	Bartonella tribocorum	No hit	Function unknown	-	-
BaO9_0891	WP_038473496.1	Bartonella tribocorum	No hit	Function unknown	-	-
BaO9_0891	WP_015399030.1	Bartonella vinsonii	No hit	Function unknown	-	-
BaO9_0891	WP_015399030.1	Bartonella vinsonii	No hit	Function unknown	-	-
BaO9_0891	JSC189_contig_1_187	Dolichoderus spp. symbiont JSC189	No hit	Function unknown	-	-
BaO9_0891	JSC189_contig_15_2	Dolichoderus spp. symbiont JSC189	No hit	Function unknown	-	-
BaO9_0892	WP_017195962.1	Bartonella birtlesii	COG1396, HipB, Predicted transcriptional regulators	Transcription	6e-08	105
BaO9_0892	WP_026017259.1	Bartonella birtlesii	COG1396, HipB, Predicted transcriptional regulators	Transcription	2e-04	78
BaO9_0892	WP_035451367.1	Bartonella birtlesii	COG1396, HipB, Predicted transcriptional regulators	Transcription	2e-08	109
BaO9_0892	WP_015856702.1	Bartonella grahamii	COG1396, HipB, Predicted transcriptional regulators	Transcription	3e-07	99
BaO9_0892	WP_015856954.1	Bartonella grahamii	COG1396, HipB, Predicted transcriptional regulators	Transcription	4e-07	99
BaO9_0892	ACS51943.1	Bartonella grahamii	COG1396, HipB, Predicted transcriptional regulators	Transcription	2e-08	109
BaO9_0892	WP_015856956.1	Bartonella grahamii	COG1396, HipB, Predicted transcriptional regulators	Transcription	1e-07	103
BaO9_0892	WP_011181192.1	Bartonella henselae	COG1396, HipB, Predicted transcriptional regulators	Transcription	1e-07	103
BaO9_0892	WP_011181192.1	Bartonella henselae	COG1396, HipB, Predicted transcriptional regulators	Transcription	1e-07	103
BaO9_0892	WP_034990178.1	Bartonella schoenbuchensis	COG1396, HipB, Predicted transcriptional regulators	Transcription	3e-06	91
BaO9_0892	WP_034989847.1	Bartonella schoenbuchensis	COG1396, HipB, Predicted transcriptional regulators	Transcription	4e-07	97
BaO9_0892	WP_012232113.1	Bartonella tribocorum	COG1396, HipB, Predicted transcriptional regulators	Transcription	1e-07	102
BaO9_0892	WP_012232450.1	Bartonella tribocorum	COG1396, HipB, Predicted transcriptional regulators	Transcription	1e-07	103
BaO9_0892	CDO49733.1	Bartonella tribocorum	COG1396, HipB, Predicted transcriptional regulators	Transcription	4e-08	108
BaO9_0892	WP_012232450.1	Bartonella tribocorum	COG1396, HipB, Predicted transcriptional regulators	Transcription	1e-07	103
BaO9_0892	WP_012232453.1	Bartonella tribocorum	COG1396, HipB, Predicted transcriptional regulators	Transcription	4e-07	99
BaO9_0892	WP_010705783.1	Bartonella vinsonii	COG1396, HipB, Predicted transcriptional regulators	Transcription	6e-07	97
BaO9_0892	WP_010705789.1	Bartonella vinsonii	COG1396, HipB, Predicted transcriptional regulators	Transcription	7e-06	90
BaO9_0892	JSC189_contig_1_148	Dolichoderus spp. symbiont JSC189	COG1396, HipB, Predicted transcriptional regulators	Transcription	1e-04	84
BaO9_0964	WP_015398329.1	Bartonella australis	No hit	Function unknown	-	-
BaO9_0964	WP_017196255.1	Bartonella birtlesii	No hit	Function unknown	-	-
BaO9_0964	WP_012754719.1	Bartonella grahamii	No hit	Function unknown	-	-
BaO9_0964	WP_012754734.1	Bartonella grahamii	No hit	Function unknown	-	-
BaO9_0964	WP_011180257.1	Bartonella henselae	No hit	Function unknown	-	-
BaO9_0964	WP_010703939.1	Bartonella schoenbuchensis	No hit	Function unknown	-	-
BaO9_0964	WP_010704189.1	Bartonella schoenbuchensis	No hit	Function unknown	-	-
BaO9_0964	WP_012230782.1	Bartonella tribocorum	No hit	Function unknown	-	-
BaO9_0964	WP_012230782.1	Bartonella tribocorum	No hit	Function unknown	-	-
BaO9_0964	WP_012231800.1	Bartonella tribocorum	No hit	Function unknown	-	-
BaO9_0964	WP_012231834.1	Bartonella tribocorum	No hit	Function unknown	-	-
BaO9_0964	WP_012231800.1	Bartonella tribocorum	No hit	Function unknown	-	-
BaO9_0964	WP_012231800.1	Bartonella tribocorum	No hit	Function unknown	-	-
BaO9_0964	WP_012231800.1	Bartonella tribocorum	No hit	Function unknown	-	-
BaO9_0964	WP_015399074.1	Bartonella vinsonii	No hit	Function unknown	-	-
BaO9_0964	WP_015399279.1	Bartonella vinsonii	No hit	Function unknown	-	-
BaO9_0964	JSC189_contig_20_8	Dolichoderus spp. symbiont JSC189	No hit	Function unknown	-	-
BaO9_0964	WP_012091550.1	Ochrobactrum anthropi	No hit	Function unknown	-	-
BaO9_1015	WP_006589483.1	Bartonella birtlesii	COG0338, Dam, Site-specific DNA methylase	DNA replication, recombination, and repair	3e-35	320
BaO9_1015	WP_012754706.1	Bartonella grahamii	COG0338, Dam, Site-specific DNA methylase	DNA replication, recombination, and repair	1e-36	329
BaO9_1015	WP_012754706.1	Bartonella grahamii	COG0338, Dam, Site-specific DNA methylase	DNA replication, recombination, and repair	1e-37	336
BaO9_1015	WP_012754706.1	Bartonella grahamii	COG0338, Dam, Site-specific DNA methylase	DNA replication, recombination, and repair	1e-36	329
BaO9_1015	ACS51421.1	Bartonella grahamii	COG0338, Dam, Site-specific DNA methylase	DNA replication, recombination, and repair	5e-36	325
BaO9_1015	WP_012231790.1	Bartonella tribocorum	COG0338, Dam, Site-specific DNA methylase	DNA replication, recombination, and repair	2e-32	300
BaO9_1015	WP_012231790.1	Bartonella tribocorum	COG0338, Dam, Site-specific DNA methylase	DNA replication, recombination, and repair	2e-32	300
BaO9_1015	WP_012231790.1	Bartonella tribocorum	COG0338, Dam, Site-specific DNA methylase	DNA replication, recombination, and repair	2e-32	300
BaO9_1015	WP_012231790.1	Bartonella tribocorum	COG0338, Dam, Site-specific DNA methylase	DNA replication, recombination, and repair	2e-32	300
BaO9_1015	WP_012231790.1	Bartonella tribocorum	COG0338, Dam, Site-specific DNA methylase	DNA replication, recombination, and repair	2e-32	300
BaO9_1015	WP_012231790.1	Bartonella tribocorum	COG0338, Dam, Site-specific DNA methylase	DNA replication, recombination, and repair	2e-32	300
BaO9_1015	WP_015398964.1	Bartonella vinsonii	COG0338, Dam, Site-specific DNA methylase	DNA replication, recombination, and repair	6e-29	276
BaO9_1015	WP_015399076.1	Bartonella vinsonii	COG0338, Dam, Site-specific DNA methylase	DNA replication, recombination, and repair	2e-28	272
BaO9_1015	WP_015399117.1	Bartonella vinsonii	COG0338, Dam, Site-specific DNA methylase	DNA replication, recombination, and repair	1e-28	273
BaO9_1015	WP_015399228.1	Bartonella vinsonii	COG0338, Dam, Site-specific DNA methylase	DNA replication, recombination, and repair	3e-28	271
BaO9_1015	WP_015399423.1	Bartonella vinsonii	COG0338, Dam, Site-specific DNA methylase	DNA replication, recombination, and repair	8e-29	275
BaO9_1015	JSC189_contig_1_47	Dolichoderus spp. symbiont JSC189	No hit	Function unknown	-	-
BaO9_1095	KEY54874.1	Agrobacterium tumefasciens	COG3497, COG3497, Phage tail sheath protein FI	General function prediction only	5e-75	625
BaO9_1095	WP_015397641.1	Bartonella australis	COG3497, COG3497, Phage tail sheath protein FI	General function prediction only	3e-83	673
BaO9_1095	WP_015398325.1	Bartonella australis	COG3497, COG3497, Phage tail sheath protein FI	General function prediction only	2e-82	666
BaO9_1095	WP_017196252.1	Bartonella birtlesii	COG3497, COG3497, Phage tail sheath protein FI	General function prediction only	3e-82	666
BaO9_1095	WP_012754717.1	Bartonella grahamii	COG3497, COG3497, Phage tail sheath protein FI	General function prediction only	1e-82	669
BaO9_1095	WP_015856242.1	Bartonella grahamii	COG3497, COG3497, Phage tail sheath protein FI	General function prediction only	3e-129	974
BaO9_1095	WP_011180252.1	Bartonella henselae	COG3497, COG3497, Phage tail sheath protein FI	General function prediction only	4e-127	961
BaO9_1095	WP_010703943.1	Bartonella schoenbuchensis	COG3497, COG3497, Phage tail sheath protein FI	General function prediction only	6e-78	637
BaO9_1095	WP_010704193.1	Bartonella schoenbuchensis	COG3497, COG3497, Phage tail sheath protein FI	General function prediction only	3e-80	652
BaO9_1095	WP_012230766.1	Bartonella tribocorum	COG3497, COG3497, Phage tail sheath protein FI	General function prediction only	8e-126	952
BaO9_1095	WP_012230766.1	Bartonella tribocorum	COG3497, COG3497, Phage tail sheath protein FI	General function prediction only	8e-126	952
BaO9_1095	WP_015399285.1	Bartonella vinsonii	COG3497, COG3497, Phage tail sheath protein FI	General function prediction only	3e-82	666
BaO9_1095	JSC189_contig_1_38	Dolichoderus spp. symbiont JSC189	COG3497, COG3497, Phage tail sheath protein FI	General function prediction only	3e-19	203
BaO9_1095	WP_010914132.1	Mesorhizobium loti	COG3497, COG3497, Phage tail sheath protein FI	General function prediction only	2e-117	907
BaO9_1095	WP_012092168.1	Ochrobactrum anthropi	COG3497, COG3497, Phage tail sheath protein FI	General function prediction only	2e-46	419
BaO9_1188	WP_005767638.1	Bartonella bacilliformis	No hit	Function unknown	-	-
BaO9_1188	WP_017196281.1	Bartonella birtlesii	No hit	Function unknown	-	-
BaO9_1188	WP_012754750.1	Bartonella grahamii	No hit	Function unknown	-	-
BaO9_1188	WP_015856267.1	Bartonella grahamii	No hit	Function unknown	-	-
BaO9_1188	WP_015856318.1	Bartonella grahamii	No hit	Function unknown	-	-
BaO9_1188	WP_011180304.1	Bartonella henselae	No hit	Function unknown	-	-
BaO9_1188	WP_011180607.1	Bartonella henselae	No hit	Function unknown	-	-
BaO9_1188	WP_010703905.1	Bartonella schoenbuchensis	No hit	Function unknown	-	-
BaO9_1188	WP_010704150.1	Bartonella schoenbuchensis	No hit	Function unknown	-	-
BaO9_1188	WP_012230863.1	Bartonella tribocorum	No hit	Function unknown	-	-
BaO9_1188	WP_012231090.1	Bartonella tribocorum	No hit	Function unknown	-	-
BaO9_1188	WP_012231594.1	Bartonella tribocorum	No hit	Function unknown	-	-
BaO9_1188	WP_015399248.1	Bartonella vinsonii	No hit	Function unknown	-	-
BaO9_1188	JSC189_contig_25_5	Dolichoderus spp. symbiont JSC189	No hit	Function unknown	-	-
BaO9_1238	WP_015398343.1	Bartonella australis	No hit	Function unknown	-	-
BaO9_1238	WP_006589115.1	Bartonella birtlesii	No hit	Function unknown	-	-
BaO9_1238	WP_012754735.1	Bartonella grahamii	No hit	Function unknown	-	-
BaO9_1238	WP_012754735.1	Bartonella grahamii	No hit	Function unknown	-	-
BaO9_1238	WP_011180287.1	Bartonella henselae	No hit	Function unknown	-	-
BaO9_1238	WP_010703920.1	Bartonella schoenbuchensis	No hit	Function unknown	-	-
BaO9_1238	WP_012230840.1	Bartonella tribocorum	No hit	Function unknown	-	-
BaO9_1238	WP_012231073.1	Bartonella tribocorum	No hit	Function unknown	-	-
BaO9_1238	WP_012231073.1	Bartonella tribocorum	No hit	Function unknown	-	-
BaO9_1238	WP_041578581.1	Bartonella vinsonii	No hit	Function unknown	-	-
BaO9_1238	AGF76192.1	Bartonella vinsonii	No hit	Function unknown	-	-
BaO9_1238	JSC189_contig_15_22	Dolichoderus spp. symbiont JSC189	No hit	Function unknown	-	-
BaO9_1238	WP_049768396.1	Ochrobactrum anthropi	No hit	Function unknown	-	-
BaO9_1264	WP_010972084.1	Agrobacterium tumefasciens	COG1192, Soj, ATPases involved in chromosome partitioning	Cell division and chromosome partitioning	6e-30	280
BaO9_1264	WP_077993391.1	Bartonella apis strain 122	COG1192, Soj, ATPases involved in chromosome partitioning	Cell division and chromosome partitioning	6e-15	168
BaO9_1264	WP_005766170.1	Bartonella bacilliformis	COG1192, Soj, ATPases involved in chromosome partitioning	Cell division and chromosome partitioning	8e-18	190
BaO9_1264	WP_012755131.1	Bartonella grahamii	COG1192, Soj, ATPases involved in chromosome partitioning	Cell division and chromosome partitioning	5e-07	110
BaO9_1264	WP_010703116.1	Bartonella schoenbuchensis	COG1192, Soj, ATPases involved in chromosome partitioning	Cell division and chromosome partitioning	2e-18	195
BaO9_1264	WP_007478103.1	Bartonella schoenbuchensis	COG1192, Soj, ATPases involved in chromosome partitioning	Cell division and chromosome partitioning	3e-17	185
BaO9_1264	WP_012230204.1	Bartonella tribocorum	COG1192, Soj, ATPases involved in chromosome partitioning	Cell division and chromosome partitioning	6e-18	190
BaO9_1264	WP_015398976.1	Bartonella vinsonii	COG1192, Soj, ATPases involved in chromosome partitioning	Cell division and chromosome partitioning	3e-18	193
BaO9_1264	WP_011090120.1	Bradyrhizobium japonicum	COG1192, Soj, ATPases involved in chromosome partitioning	Cell division and chromosome partitioning	2e-31	292
BaO9_1264	JSC189_contig_21_8	Dolichoderus spp. symbiont JSC189	COG1192, Soj, ATPases involved in chromosome partitioning	Cell division and chromosome partitioning	1e-12	151
BaO9_1264	WP_010915811.1	Mesorhizobium loti	COG1192, Soj, ATPases involved in chromosome partitioning	Cell division and chromosome partitioning	2e-30	282
BaO9_1264	WP_080514372.1	Ochrobactrum anthropi	COG1192, Soj, ATPases involved in chromosome partitioning	Cell division and chromosome partitioning	1e-17	189
BaO9_1264	WP_003529183.1	Sinorhizobium meliloti	COG1192, Soj, ATPases involved in chromosome partitioning	Cell division and chromosome partitioning	9e-36	320
BaO9_1297	AQT43405.1	Bartonella apis strain 122	No hit	Function unknown	-	-
BaO9_1297	AQT43405.1	Bartonella apis strain 244	No hit	Function unknown	-	-
BaO9_1297	AGF74106.1	Bartonella australis	No hit	Function unknown	-	-
BaO9_1297	EJF78247.1	Bartonella birtlesii	No hit	Function unknown	-	-
BaO9_1297	CBI75921.1	Bartonella clarridgeiae	No hit	Function unknown	-	-
BaO9_1297	ACS50755.1	Bartonella grahamii	No hit	Function unknown	-	-
BaO9_1297	ETS07789.1	Bartonella henselae	No hit	Function unknown	-	-
BaO9_1297	ENN91356.1	Bartonella schoenbuchensis	No hit	Function unknown	-	-
BaO9_1297	CAK01044.1	Bartonella tribocorum	No hit	Function unknown	-	-
BaO9_1297	AGF75437.1	Bartonella vinsonii	No hit	Function unknown	-	-
BaO9_1297	JSC189_contig_3_54	Dolichoderus spp. symbiont JSC189	No hit	Function unknown	-	-
BaO9_1297	WP_010914415.1	Mesorhizobium loti	No hit	Function unknown	-	-
BaO9_1297	ABS15713.1	Ochrobactrum anthropi	No hit	Function unknown	-	-
BaO9_1315	WP_015397653.1	Bartonella australis	COG3645, COG3645, Uncharacterized phage-encoded protein	Function unknown	1e-10	134
BaO9_1315	WP_017196283.1	Bartonella birtlesii	COG3646, COG3646, Uncharacterized phage-encoded protein	Function unknown	2e-14	161
BaO9_1315	WP_012754751.1	Bartonella grahamii	COG3646, COG3646, Uncharacterized phage-encoded protein	Function unknown	3e-14	160
BaO9_1315	WP_015856269.1	Bartonella grahamii	COG3646, COG3646, Uncharacterized phage-encoded protein	Function unknown	3e-14	160
BaO9_1315	WP_011180605.1	Bartonella henselae	COG3646, COG3646, Uncharacterized phage-encoded protein	Function unknown	4e-15	167
BaO9_1315	WP_010704161.1	Bartonella schoenbuchensis	COG3646, COG3646, Uncharacterized phage-encoded protein	Function unknown	2e-12	147
BaO9_1315	WP_012230839.1	Bartonella tribocorum	COG3646, COG3646, Uncharacterized phage-encoded protein	Function unknown	7e-16	173
BaO9_1315	WP_012230966.1	Bartonella tribocorum	COG3646, COG3646, Uncharacterized phage-encoded protein	Function unknown	7e-14	158
BaO9_1315	WP_012231056.1	Bartonella tribocorum	COG3646, COG3646, Uncharacterized phage-encoded protein	Function unknown	4e-16	175
BaO9_1315	WP_012230839.1	Bartonella tribocorum	COG3646, COG3646, Uncharacterized phage-encoded protein	Function unknown	7e-16	173
BaO9_1315	WP_015399247.1	Bartonella vinsonii	COG3645, COG3645, Uncharacterized phage-encoded protein	Function unknown	1e-13	154
BaO9_1315	JSC189_contig_23_11	Dolichoderus spp. symbiont JSC189	COG3646, COG3646, Uncharacterized phage-encoded protein	Function unknown	2e-08	112
BaO9_1400	WP_015398342.1	Bartonella australis	No hit	Function unknown	-	-
BaO9_1400	WP_017196270.1	Bartonella birtlesii	No hit	Function unknown	-	-
BaO9_1400	WP_012754734.1	Bartonella grahamii	No hit	Function unknown	-	-
BaO9_1400	WP_012754734.1	Bartonella grahamii	No hit	Function unknown	-	-
BaO9_1400	WP_011180276.1	Bartonella henselae	No hit	Function unknown	-	-
BaO9_1400	WP_010703923.1	Bartonella schoenbuchensis	No hit	Function unknown	-	-
BaO9_1400	WP_010704173.1	Bartonella schoenbuchensis	No hit	Function unknown	-	-
BaO9_1400	WP_012230827.1	Bartonella tribocorum	No hit	Function unknown	-	-
BaO9_1400	WP_012230827.1	Bartonella tribocorum	No hit	Function unknown	-	-
BaO9_1400	WP_015399267.1	Bartonella vinsonii	No hit	Function unknown	-	-
BaO9_1400	JSC189_contig_15_23	Dolichoderus spp. symbiont JSC189	No hit	Function unknown	-	-
BaO9_1412	WP_015398480.1	Bartonella australis	No hit	Function unknown	-	-
BaO9_1412	WP_005766027.1	Bartonella bacilliformis	No hit	Function unknown	-	-
BaO9_1412	WP_006589746.1	Bartonella birtlesii	No hit	Function unknown	-	-
BaO9_1412	WP_013545495.1	Bartonella clarridgeiae	No hit	Function unknown	-	-
BaO9_1412	WP_015856872.1	Bartonella grahamii	No hit	Function unknown	-	-
BaO9_1412	WP_011181220.1	Bartonella henselae	No hit	Function unknown	-	-
BaO9_1412	WP_010704307.1	Bartonella schoenbuchensis	No hit	Function unknown	-	-
BaO9_1412	WP_012232319.1	Bartonella tribocorum	No hit	Function unknown	-	-
BaO9_1412	WP_010705741.1	Bartonella vinsonii	No hit	Function unknown	-	-
BaO9_1412	JSC189_contig_34_3	Dolichoderus spp. symbiont JSC189	No hit	Function unknown	-	-
BaO9_1412	JSC189_contig_8_60	Dolichoderus spp. symbiont JSC189	No hit	Function unknown	-	-
BaO9_1439	WP_077994635.1	Bartonella apis strain 122	COG2932, COG2932, Predicted transcriptional regulator	Transcription	2e-09	130
BaO9_1439	WP_077972402.1	Bartonella apis strain 244	COG2932, COG2932, Predicted transcriptional regulator	Transcription	4e-10	135
BaO9_1439	WP_004865405.1	Bartonella birtlesii	COG2932, COG2932, Predicted transcriptional regulator	Transcription	2e-10	133
BaO9_1439	WP_015856319.1	Bartonella grahamii	COG2932, COG2932, Predicted transcriptional regulator	Transcription	4e-10	130
BaO9_1439	WP_010703909.1	Bartonella schoenbuchensis	COG2932, COG2932, Predicted transcriptional regulator	Transcription	2e-10	133
BaO9_1439	WP_012230862.1	Bartonella tribocorum	COG2932, COG2932, Predicted transcriptional regulator	Transcription	6e-14	159
BaO9_1439	WP_012230972.1	Bartonella tribocorum	COG2932, COG2932, Predicted transcriptional regulator	Transcription	6e-13	151
BaO9_1439	WP_015399249.1	Bartonella vinsonii	COG2932, COG2932, Predicted transcriptional regulator	Transcription	1e-12	149
BaO9_1439	WP_011088876.1	Bradyrhizobium japonicum	COG2932, COG2932, Predicted transcriptional regulator	Transcription	0.001	82
BaO9_1439	JSC189_contig_30_6	Dolichoderus spp. symbiont JSC189	COG2932, COG2932, Predicted transcriptional regulator	Transcription	7e-13	151
BaO9_1439	WP_010915266.1	Mesorhizobium loti	No hit	Function unknown	-	-
BaO9_1446	KJX89287.1	Agrobacterium tumefasciens	COG1533, SplB, DNA repair photolyase	DNA replication, recombination, and repair	8e-127	946
BaO9_1446	WP_077991392.1	Bartonella apis strain 122	COG1533, SplB, DNA repair photolyase	DNA replication, recombination, and repair	5e-109	830
BaO9_1446	AQT42183.1	Bartonella apis strain 178	COG1533, SplB, DNA repair photolyase	DNA replication, recombination, and repair	5e-110	837
BaO9_1446	WP_077970741.1	Bartonella apis strain 244	COG1533, SplB, DNA repair photolyase	DNA replication, recombination, and repair	1e-109	834
BaO9_1446	WP_008038880	Bartonella tamiae strain 239	COG1533, SplB, DNA repair photolyase	DNA replication, recombination, and repair	1e-99	767
BaO9_1446	WP_011085306.1	Bradyrhizobium japonicum	COG1533, SplB, DNA repair photolyase	DNA replication, recombination, and repair	5e-116	876
BaO9_1446	WP_004683018.1	Brucella melitensis	COG1533, SplB, DNA repair photolyase	DNA replication, recombination, and repair	4e-120	903
BaO9_1446	JSC189_contig_10_42	Dolichoderus spp. symbiont JSC189	COG1533, SplB, DNA repair photolyase	DNA replication, recombination, and repair	5e-25	239
BaO9_1446	WP_080511974.1	Mesorhizobium loti	COG1533, SplB, DNA repair photolyase	DNA replication, recombination, and repair	1e-126	943
BaO9_1446	WP_010658328.1	Ochrobactrum anthropi	COG1533, SplB, DNA repair photolyase	DNA replication, recombination, and repair	2e-121	913
BaO9_1446	WP_010968856.1	Sinorhizobium meliloti	COG1533, SplB, DNA repair photolyase	DNA replication, recombination, and repair	4e-127	949
BaO9_1505	WP_015398483.1	Bartonella australis	COG0358, DnaG, DNA primase (bacterial type)	DNA replication, recombination, and repair	9e-08	125
BaO9_1505	WP_005766010.1	Bartonella bacilliformis	COG0358, DnaG, DNA primase (bacterial type)	DNA replication, recombination, and repair	7e-04	93
BaO9_1505	WP_017196021.1	Bartonella birtlesii	COG0358, DnaG, DNA primase (bacterial type)	DNA replication, recombination, and repair	8e-04	92
BaO9_1505	WP_013545498.1	Bartonella clarridgeiae	COG0358, DnaG, DNA primase (bacterial type)	DNA replication, recombination, and repair	2e-07	123
BaO9_1505	WP_041581480.1	Bartonella grahamii	COG0358, DnaG, DNA primase (bacterial type)	DNA replication, recombination, and repair	4e-05	103
BaO9_1505	WP_011181225.1	Bartonella henselae	COG5422, ROM1, RhoGEF, Guanine nucleotide exchange factor for Rho/Rac/Cdc42-like GTPases	Signal transduction mechanisms	2e-05	108
BaO9_1505	WP_010704310.1	Bartonella schoenbuchensis	COG0358, DnaG, DNA primase (bacterial type)	DNA replication, recombination, and repair	1e-08	132
BaO9_1505	WP_008040068	Bartonella tamiae strain 239	No hit	Function unknown
BaO9_1505	CDO49555.1	Bartonella tribocorum	COG5422, ROM1, RhoGEF, Guanine nucleotide exchange factor for Rho/Rac/Cdc42-like GTPases	Signal transduction mechanisms	2e-05	108
BaO9_1505	WP_015399366.1	Bartonella vinsonii	COG0358, DnaG, DNA primase (bacterial type)	DNA replication, recombination, and repair	1e-07	123
BaO9_1505	JSC189_contig_30_1	Dolichoderus spp. symbiont JSC189	COG0358, DnaG, DNA primase (bacterial type)	DNA replication, recombination, and repair	1e-05	101
BaO9_1529	WP_017196285.1	Bartonella birtlesii	No hit	Function unknown	-	-
BaO9_1529	WP_012754752.1	Bartonella grahamii	No hit	Function unknown	-	-
BaO9_1529	WP_015856270.1	Bartonella grahamii	No hit	Function unknown	-	-
BaO9_1529	WP_011180311.1	Bartonella henselae	No hit	Function unknown	-	-
BaO9_1529	WP_011180311.1	Bartonella henselae	No hit	Function unknown	-	-
BaO9_1529	WP_008037257	Bartonella tamiae strain 239	No hit	Function unknown	-	-
BaO9_1529	WP_012230871.1	Bartonella tribocorum	No hit	Function unknown	-	-
BaO9_1529	WP_010705726.1	Bartonella vinsonii	No hit	Function unknown	-	-
BaO9_1529	WP_010705726.1	Bartonella vinsonii	No hit	Function unknown	-	-
BaO9_1529	JSC189_contig_22_1	Dolichoderus spp. symbiont JSC189	No hit	Function unknown	-	-
BaO9_1569	WP_010973458.1	Agrobacterium tumefasciens	COG1012, PutA, NAD-dependent aldehyde dehydrogenases	Energy production and conversion	0	1383
BaO9_1569	WP_077970358.1	Bartonella apis strain 178	COG1012, PutA, NAD-dependent aldehyde dehydrogenases	Energy production and conversion	0	1363
BaO9_1569	WP_077970358.1	Bartonella apis strain 244	COG1012, PutA, NAD-dependent aldehyde dehydrogenases	Energy production and conversion	0	1362
BaO9_1569	NP_770416.1	Bradyrhizobium japonicum	COG1012, PutA, NAD-dependent aldehyde dehydrogenases	Energy production and conversion	0	1512
BaO9_1569	WP_002965108.1	Brucella melitensis	COG1012, PutA, NAD-dependent aldehyde dehydrogenases	Energy production and conversion	0	1405
BaO9_1569	JSC189_contig_18_10	Dolichoderus spp. symbiont JSC189	COG1012, PutA, NAD-dependent aldehyde dehydrogenases	Energy production and conversion	0	1358
BaO9_1569	WP_044548310.1	Mesorhizobium loti	COG1012, PutA, NAD-dependent aldehyde dehydrogenases	Energy production and conversion	0	1383
BaO9_1569	ABS13596.1	Ochrobactrum anthropi	COG1012, PutA, NAD-dependent aldehyde dehydrogenases	Energy production and conversion	0	1417
BaO9_1569	WP_010967747.1	Sinorhizobium meliloti	COG1012, PutA, NAD-dependent aldehyde dehydrogenases	Energy production and conversion	0	1418
BaO9_1569	WP_010970557.1	Sinorhizobium meliloti	COG1012, PutA, NAD-dependent aldehyde dehydrogenases	Energy production and conversion	0	1395
BaO9_1687	WP_011087927.1	Bradyrhizobium japonicum	COG0582, XerC, Integrase	DNA replication, recombination, and repair	3e-04	91
BaO9_1687	WP_011089088.1	Bradyrhizobium japonicum	COG4974, XerD, Site-specific recombinase XerD	DNA replication, recombination, and repair	0.007	82
BaO9_1687	JSC189_contig_1_36	Dolichoderus spp. symbiont JSC189	No hit	Function unknown	-	-
BaO9_1687	JSC189_contig_1_37	Dolichoderus spp. symbiont JSC189	No hit	Function unknown	-	-
BaO9_1687	WP_010913487.1	Mesorhizobium loti	COG0582, XerC, Integrase	DNA replication, recombination, and repair	2e-13	164
BaO9_1687	WP_044551361.1	Mesorhizobium loti	COG0582, XerC, Integrase	DNA replication, recombination, and repair	4e-17	193
BaO9_1687	WP_044551466.1	Mesorhizobium loti	COG0582, XerC, Integrase	DNA replication, recombination, and repair	1e-12	158
BaO9_1687	WP_012091827.1	Ochrobactrum anthropi	COG4974, XerD, Site-specific recombinase XerD	DNA replication, recombination, and repair	7e-08	122
BaO9_1687	WP_012093061.1	Ochrobactrum anthropi	COG0582, XerC, Integrase	DNA replication, recombination, and repair	3e-11	147
BaO9_1716	WP_006316616.1	Agrobacterium tumefasciens	COG1247, COG1247, Sortase and related acyltransferases	Cell envelope biogenesis, outer membrane	8e-74	561
BaO9_1716	WP_077994690.1	Bartonella apis strain 122	COG1247, COG1247, Sortase and related acyltransferases	Cell envelope biogenesis, outer membrane	3e-71	544
BaO9_1716	WP_077972934.1	Bartonella apis strain 244	COG1247, COG1247, Sortase and related acyltransferases	Cell envelope biogenesis, outer membrane	6e-71	542
BaO9_1716	WP_008037384	Bartonella tamiae strain 239	COG1247, COG1247, Sortase and related acyltransferases	Cell envelope biogenesis, outer membrane	2e-63	492
BaO9_1716	WP_011083935.1	Bradyrhizobium japonicum	COG1247, COG1247, Sortase and related acyltransferases	Cell envelope biogenesis, outer membrane	9e-66	509
BaO9_1716	WP_004686989.1	Brucella melitensis	COG1247, COG1247, Sortase and related acyltransferases	Cell envelope biogenesis, outer membrane	9e-75	568
BaO9_1716	JSC189_contig_3_18	Dolichoderus spp. symbiont JSC189	COG1247, COG1247, Sortase and related acyltransferases	Cell envelope biogenesis, outer membrane	7e-65	503
BaO9_1716	WP_012091374.1	Ochrobactrum anthropi	COG1247, COG1247, Sortase and related acyltransferases	Cell envelope biogenesis, outer membrane	4e-74	563
BaO9_1716	WP_010969303.1	Sinorhizobium meliloti	COG1247, COG1247, Sortase and related acyltransferases	Cell envelope biogenesis, outer membrane	5e-78	590
BaO9_1787	WP_010974918.1	Agrobacterium tumefasciens	COG0630, VirB11, Type IV secretory pathway, VirB11 components, and related ATPases involved in archaeal flagella biosynthesis	Cell motility and secretion / Intracellular trafficking and secretion	6e-75	599
BaO9_1787	WP_015398583.1	Bartonella australis	COG0630, VirB11, Type IV secretory pathway, VirB11 components, and related ATPases involved in archaeal flagella biosynthesis	Cell motility and secretion / Intracellular trafficking and secretion	9e-47	409
BaO9_1787	WP_006589892.1	Bartonella birtlesii	COG0630, VirB11, Type IV secretory pathway, VirB11 components, and related ATPases involved in archaeal flagella biosynthesis	Cell motility and secretion / Intracellular trafficking and secretion	2e-49	427
BaO9_1787	WP_015857033.1	Bartonella grahamii	COG0630, VirB11, Type IV secretory pathway, VirB11 components, and related ATPases involved in archaeal flagella biosynthesis	Cell motility and secretion / Intracellular trafficking and secretion	2e-51	441
BaO9_1787	WP_011181342.1	Bartonella henselae	COG0630, VirB11, Type IV secretory pathway, VirB11 components, and related ATPases involved in archaeal flagella biosynthesis	Cell motility and secretion / Intracellular trafficking and secretion	2e-50	434
BaO9_1787	WP_012232537.1	Bartonella tribocorum	COG0630, VirB11, Type IV secretory pathway, VirB11 components, and related ATPases involved in archaeal flagella biosynthesis	Cell motility and secretion / Intracellular trafficking and secretion	3e-50	433
BaO9_1787	WP_010705862.1	Bartonella vinsonii	COG0630, VirB11, Type IV secretory pathway, VirB11 components, and related ATPases involved in archaeal flagella biosynthesis	Cell motility and secretion / Intracellular trafficking and secretion	2e-52	448
BaO9_1787	JSC189_contig_27_5	Dolichoderus spp. symbiont JSC189	COG4962, CpaF, Flp pilus assembly protein, ATPase CpaF	Intracellular trafficking and secretion	8e-13	148
BaO9_1787	JSC189_contig_27_6	Dolichoderus spp. symbiont JSC189	COG0630, VirB11, Type IV secretory pathway, VirB11 components, and related ATPases involved in archaeal flagella biosynthesis	Cell motility and secretion / Intracellular trafficking and secretion	4e-09	123
BaO9_1804	WP_015397624.1	Bartonella australis	COG1974, LexA, SOS-response transcriptional repressors (RecA-mediated autopeptidases)	Transcription / Signal transduction mechanisms	0.005	78
BaO9_1804	AGF74851.1	Bartonella australis	COG1974, LexA, SOS-response transcriptional repressors (RecA-mediated autopeptidases)	Transcription / Signal transduction mechanisms	0.007	77
BaO9_1804	WP_012754749.1	Bartonella grahamii	No hit	Function unknown	-	-
BaO9_1804	WP_011180303.1	Bartonella henselae	No hit	Function unknown	-	-
BaO9_1804	WP_010704151.1	Bartonella schoenbuchensis	COG1974, LexA, SOS-response transcriptional repressors (RecA-mediated autopeptidases)	Transcription / Signal transduction mechanisms	0.003	80
BaO9_1804	WP_038473481.1	Bartonella tribocorum	No hit	Function unknown	-	-
BaO9_1804	JSC189_contig_14_2	Dolichoderus spp. symbiont JSC189	COG1974, LexA, SOS-response transcriptional repressors (RecA-mediated autopeptidases)	Transcription / Signal transduction mechanisms	4e-04	87
BaO9_1804	JSC189_contig_32_4	Dolichoderus spp. symbiont JSC189	No hit	Function unknown	-	-
BaO9_1901	NP_355354.2	Agrobacterium tumefasciens	No hit	Function unknown	-	-
BaO9_1901	WP_077993817.1	Bartonella apis strain 122	No hit	Function unknown	-	-
BaO9_1901	WP_077972806.1	Bartonella apis strain 244	No hit	Function unknown	-	-
BaO9_1901	WP_004687986.1	Brucella melitensis	No hit	Function unknown	-	-
BaO9_1901	WP_006155322.1	Brucella melitensis	No hit	Function unknown	-	-
BaO9_1901	JSC189_contig_20_6	Dolichoderus spp. symbiont JSC189	No hit	Function unknown	-	-
BaO9_1901	WP_010658238.1	Ochrobactrum anthropi	No hit	Function unknown	-	-
BaO9_1901	AAB30139.1	Sinorhizobium meliloti	No hit	Function unknown	-	-
BaO9_1942	WP_015398575.1	Bartonella australis	No hit	Function unknown	-	-
BaO9_1942	WP_017196098.1	Bartonella birtlesii	No hit	Function unknown	-	-
BaO9_1942	WP_015857021.1	Bartonella grahamii	No hit	Function unknown	-	-
BaO9_1942	WP_011181333.1	Bartonella henselae	No hit	Function unknown	-	-
BaO9_1942	WP_012232523.1	Bartonella tribocorum	No hit	Function unknown	-	-
BaO9_1942	WP_015399403.1	Bartonella vinsonii	No hit	Function unknown	-	-
BaO9_1942	WP_002966514.1	Brucella melitensis	No hit	Function unknown	-	-
BaO9_1942	JSC189_contig_27_8	Dolichoderus spp. symbiont JSC189	No hit	Function unknown	-	-
BaO9_1966	WP_017196527.1	Bartonella birtlesii	No hit	Function unknown	-	-
BaO9_1966	WP_012755092.1	Bartonella grahamii	No hit	Function unknown	-	-
BaO9_1966	WP_011180609.1	Bartonella henselae	No hit	Function unknown	-	-
BaO9_1966	WP_011180675.1	Bartonella henselae	No hit	Function unknown	-	-
BaO9_1966	WP_034990140.1	Bartonella schoenbuchensis	No hit	Function unknown	-	-
BaO9_1966	WP_038473490.1	Bartonella tribocorum	No hit	Function unknown	-	-
BaO9_1966	WP_012232383.1	Bartonella tribocorum	No hit	Function unknown	-	-
BaO9_1966	JSC189_contig_30_5	Dolichoderus spp. symbiont JSC189	No hit	Function unknown	-	-
BaO9_2172	WP_010973459.1	Agrobacterium tumefasciens	COG0329, DapA, Dihydrodipicolinate synthase/N-acetylneuraminate lyase	Amino acid transport and metabolism / Cell envelope biogenesis, outer membrane	2e-96	738
BaO9_2172	WP_077993518.1	Bartonella apis strain 122	COG0329, DapA, Dihydrodipicolinate synthase/N-acetylneuraminate lyase	Amino acid transport and metabolism / Cell envelope biogenesis, outer membrane	1e-83	651
BaO9_2172	AQT41933.1	Bartonella apis strain 178	COG0329, DapA, Dihydrodipicolinate synthase/N-acetylneuraminate lyase	Amino acid transport and metabolism / Cell envelope biogenesis, outer membrane	1e-99	759
BaO9_2172	WP_077970356.1	Bartonella apis strain 244	COG0329, DapA, Dihydrodipicolinate synthase/N-acetylneuraminate lyase	Amino acid transport and metabolism / Cell envelope biogenesis, outer membrane	3e-99	756
BaO9_2172	WP_011090007.1	Bradyrhizobium japonicum	COG0329, DapA, Dihydrodipicolinate synthase/N-acetylneuraminate lyase	Amino acid transport and metabolism / Cell envelope biogenesis, outer membrane	1e-82	645
BaO9_2172	WP_004681737.1	Brucella melitensis	COG0329, DapA, Dihydrodipicolinate synthase/N-acetylneuraminate lyase	Amino acid transport and metabolism / Cell envelope biogenesis, outer membrane	2e-92	713
BaO9_2172	JSC189_contig_18_9	Dolichoderus spp. symbiont JSC189	COG0329, DapA, Dihydrodipicolinate synthase/N-acetylneuraminate lyase	Amino acid transport and metabolism / Cell envelope biogenesis, outer membrane	5e-96	735
BaO9_2293	JSC189_contig_14_1	Dolichoderus spp. symbiont JSC189	No hit	Function unknown	-	-
BaO9_2293	JSC189_contig_30_9	Dolichoderus spp. symbiont JSC189	No hit	Function unknown	-	-
BaO9_2293	JSC189_contig_32_1	Dolichoderus spp. symbiont JSC189	No hit	Function unknown	-	-
BaO9_2293	JSC189_contig_33_1	Dolichoderus spp. symbiont JSC189	No hit	Function unknown	-	-
BaO9_2293	JSC189_contig_35_5	Dolichoderus spp. symbiont JSC189	No hit	Function unknown	-	-
BaO9_2293	JSC189_contig_37_1	Dolichoderus spp. symbiont JSC189	No hit	Function unknown	-	-
BaO9_2392	WP_010971283.1	Agrobacterium tumefasciens	COG4695, COG4695, Phage-related protein	Function unknown	2e-154	1140
BaO9_2392	WP_039964530	Bartonella tamiae strain 239	COG4695, COG4695, Phage-related protein	Function unknown	4e-67	555
BaO9_2392	EXU83473.1	Brucella melitensis	COG4695, COG4695, Phage-related protein	Function unknown	2e-151	1122
BaO9_2392	JSC189_contig_23_6	Dolichoderus spp. symbiont JSC189	COG4695, COG4695, Phage-related protein	Function unknown	2e-11	140
BaO9_2392	WP_010915685.1	Mesorhizobium loti	COG4695, COG4695, Phage-related protein	Function unknown	3e-144	1075
BaO9_2392	WP_011982433.1	Ochrobactrum anthropi	COG4695, COG4695, Phage-related protein	Function unknown	6e-64	539
BaO9_2414	WP_010971496.1	Agrobacterium tumefasciens	COG0010, SpeB, Arginase/agmatinase/formimionoglutamate hydrolase, arginase family	Amino acid transport and metabolism	8e-87	676
BaO9_2414	WP_004683596.1	Brucella melitensis	COG0010, SpeB, Arginase/agmatinase/formimionoglutamate hydrolase, arginase family	Amino acid transport and metabolism	1e-90	700
BaO9_2414	JSC189_contig_27_1	Dolichoderus spp. symbiont JSC189	COG0010, SpeB, Arginase/agmatinase/formimionoglutamate hydrolase, arginase family	Amino acid transport and metabolism	1e-86	675
BaO9_2414	WP_010915634.1	Mesorhizobium loti	COG0010, SpeB, Arginase/agmatinase/formimionoglutamate hydrolase, arginase family	Amino acid transport and metabolism	1e-92	716
BaO9_2414	WP_012092322.1	Ochrobactrum anthropi	COG0010, SpeB, Arginase/agmatinase/formimionoglutamate hydrolase, arginase family	Amino acid transport and metabolism	3e-92	712
BaO9_2414	WP_010969130.1	Sinorhizobium meliloti	COG0010, SpeB, Arginase/agmatinase/formimionoglutamate hydrolase, arginase family	Amino acid transport and metabolism	2e-88	686
BaO9_2442	KJX88343.1	Agrobacterium tumefasciens	COG1215, COG1215, Glycosyltransferases, probably involved in cell wall biogenesis	Cell envelope biogenesis, outer membrane	2e-37	350
BaO9_2442	AQT41970.1	Bartonella apis strain 178	COG1215, COG1215, Glycosyltransferases, probably involved in cell wall biogenesis	Cell envelope biogenesis, outer membrane	9e-28	276
BaO9_2442	WP_077970430.1	Bartonella apis strain 244	COG1215, COG1215, Glycosyltransferases, probably involved in cell wall biogenesis	Cell envelope biogenesis, outer membrane	1e-27	275
BaO9_2442	WP_008038499	Bartonella tamiae strain 239	COG1215, COG1215, Glycosyltransferases, probably involved in cell wall biogenesis	Cell envelope biogenesis, outer membrane	4e-25	256
BaO9_2442	JSC189_contig_11_44	Dolichoderus spp. symbiont JSC189
BaO9_2442	WP_010913397.1	Mesorhizobium loti	COG1215, COG1215, Glycosyltransferases, probably involved in cell wall biogenesis	Cell envelope biogenesis, outer membrane	2e-38	358
BaO9_2621	WP_017196279.1	Bartonella birtlesii	COG3756, COG3756, Uncharacterized protein conserved in bacteria	Function unknown	4e-08	117
BaO9_2621	WP_015856321.1	Bartonella grahamii	COG3756, COG3756, Uncharacterized protein conserved in bacteria	Function unknown	3e-09	127
BaO9_2621	WP_011180297.1	Bartonella henselae	No hit	Function unknown	-	-
BaO9_2621	CAK00999.1	Bartonella tribocorum	No hit	Function unknown	-	-
BaO9_2621	WP_012231587.1	Bartonella tribocorum	No hit	Function unknown	-	-
BaO9_2621	JSC189_contig_15_1	Dolichoderus spp. symbiont JSC189	No hit	Function unknown	-	-
BaO9_2770	WP_010973373.1	Agrobacterium tumefasciens	COG1961, PinR, Site-specific recombinases, DNA invertase Pin homologs	DNA replication, recombination, and repair	3e-32	291
BaO9_2770	JSC189_contig_21_6	Dolichoderus spp. symbiont JSC189	COG1961, PinR, Site-specific recombinases, DNA invertase Pin homologs	DNA replication, recombination, and repair	3e-19	199
BaO9_2770	ETA71495.1	Mesorhizobium loti	COG1961, PinR, Site-specific recombinases, DNA invertase Pin homologs	DNA replication, recombination, and repair	1e-06	98
BaO9_2770	WP_012091410.1	Ochrobactrum anthropi	COG1961, PinR, Site-specific recombinases, DNA invertase Pin homologs	DNA replication, recombination, and repair	4e-30	276
BaO9_2770	WP_012092720.1	Ochrobactrum anthropi	COG1961, PinR, Site-specific recombinases, DNA invertase Pin homologs	DNA replication, recombination, and repair	8e-31	281
BaO9_2792	JSC189_contig_30_8	Dolichoderus spp. symbiont JSC189	No hit	Function unknown	-	-
BaO9_2792	JSC189_contig_32_2	Dolichoderus spp. symbiont JSC189	No hit	Function unknown	-	-
BaO9_2792	JSC189_contig_33_2	Dolichoderus spp. symbiont JSC189	No hit	Function unknown	-	-
BaO9_2792	JSC189_contig_35_4	Dolichoderus spp. symbiont JSC189	No hit	Function unknown	-	-
BaO9_2792	JSC189_contig_37_2	Dolichoderus spp. symbiont JSC189	No hit	Function unknown	-	-
BaO9_2868	WP_035256515.1	Agrobacterium tumefasciens	No hit	Function unknown	-	-
BaO9_2868	WP_077993266.1	Bartonella apis strain 122	No hit	Function unknown	-	-
BaO9_2868	WP_077972462.1	Bartonella apis strain 244	No hit	Function unknown	-	-
BaO9_2868	JSC189_contig_4_103	Dolichoderus spp. symbiont JSC189	No hit	Function unknown	-	-
BaO9_2868	WP_012091548.1	Ochrobactrum anthropi	No hit	Function unknown	-	-
BaO9_3126	WP_077993674.1	Bartonella apis strain 122	COG2814, AraJ, Arabinose efflux permease	Carbohydrate transport and metabolism	6e-15	181
BaO9_3126	AQT41930.1	Bartonella apis strain 178	COG2271, UhpC, Sugar phosphate permease	Carbohydrate transport and metabolism	2e-04	92
BaO9_3126	AQT44165.1	Bartonella apis strain 244	COG2271, UhpC, Sugar phosphate permease	Carbohydrate transport and metabolism	3e-04	88
BaO9_3126	JSC189_contig_18_8	Dolichoderus spp. symbiont JSC189	COG2814, AraJ, Arabinose efflux permease	Carbohydrate transport and metabolism	9e-04	90
BaO9_3126	WP_012092289.1	Ochrobactrum anthropi	COG2814, AraJ, Arabinose efflux permease	Carbohydrate transport and metabolism	5e-12	157
BaO9_3224	WP_012754748.1	Bartonella grahamii	No hit	Function unknown	-	-
BaO9_3224	WP_034447428.1	Bartonella henselae	No hit	Function unknown	-	-
BaO9_3224	WP_010704152.1	Bartonella schoenbuchensis	No hit	Function unknown	-	-
BaO9_3224	WP_012231592.1	Bartonella tribocorum	No hit	Function unknown	-	-
BaO9_3224	JSC189_contig_32_5	Dolichoderus spp. symbiont JSC189	No hit	Function unknown	-	-
BaO9_3279	NP_353472.1	Agrobacterium tumefasciens	COG2932, COG2932, Predicted transcriptional regulator	Transcription	2e-31	287
BaO9_3279	WP_015397631.1	Bartonella australis	COG4570, Rus, Holliday junction resolvase	DNA replication, recombination, and repair	8e-07	99
BaO9_3279	WP_015398348.1	Bartonella australis	COG4570, Rus, Holliday junction resolvase	DNA replication, recombination, and repair	6e-07	100
BaO9_3279	JSC189_contig_15_3	Dolichoderus spp. symbiont JSC189	COG4570, Rus, Holliday junction resolvase	DNA replication, recombination, and repair	2e-05	91
BaO9_3279	JSC189_contig_23_1	Dolichoderus spp. symbiont JSC189	COG2932, COG2932, Predicted transcriptional regulator	Transcription	3e-10	134
BaO9_3279	JSC189_contig_4_85	Dolichoderus spp. symbiont JSC189	No hit	Function unknown	-	-
BaO9_3279	WP_010910690.1	Mesorhizobium loti	COG2932, COG2932, Predicted transcriptional regulator	Transcription	1e-33	302
BaO9_3279	WP_041545347.1	Ochrobactrum anthropi	COG2932, COG2932, Predicted transcriptional regulator	Transcription	1e-26	253
BaO9_3921	WP_015397625.1	Bartonella australis	COG1974, LexA, SOS-response transcriptional repressors (RecA-mediated autopeptidases)	Transcription / Signal transduction mechanisms	1e-10	135
BaO9_3921	WP_015856266.1	Bartonella grahamii	COG3093, VapI, Plasmid maintenance system antidote protein	General function prediction only	2e-06	93
BaO9_3921	WP_004856665.1	Bartonella tribocorum	COG1974, LexA, SOS-response transcriptional repressors (RecA-mediated autopeptidases)	Transcription / Signal transduction mechanisms	3e-10	132
BaO9_3921	JSC189_contig_34_2	Dolichoderus spp. symbiont JSC189	COG1974, LexA, SOS-response transcriptional repressors (RecA-mediated autopeptidases)	Transcription / Signal transduction mechanisms	8e-10	129
BaO9_3922	WP_015397626.1	Bartonella australis	COG1396, HipB, Predicted transcriptional regulators	Transcription	1e-05	87
BaO9_3922	ACS50713.1	Bartonella grahamii	COG1396, HipB, Predicted transcriptional regulators	Transcription	0.002	73
BaO9_3922	WP_038473334.1	Bartonella tribocorum	COG1396, HipB, Predicted transcriptional regulators	Transcription	1e-05	86
BaO9_3922	JSC189_contig_34_1	Dolichoderus spp. symbiont JSC189	COG1396, HipB, Predicted transcriptional regulators	Transcription	8e-05	80
BaO9_3978	WP_077993188.1	Bartonella apis strain 122	COG1299, FruA, Phosphotransferase system, fructose-specific IIC component	Carbohydrate transport and metabolism	3e-131	1001
BaO9_3978	WP_077972364.1	Bartonella apis strain 244	COG1299, FruA, Phosphotransferase system, fructose-specific IIC component	Carbohydrate transport and metabolism	7e-131	998
BaO9_3978	WP_035000069	Bartonella tamiae strain 239	COG1299, FruA, Phosphotransferase system, fructose-specific IIC component	Carbohydrate transport and metabolism	1e-127	976
BaO9_3978	JSC189_contig_26_4	Dolichoderus spp. symbiont JSC189	COG1299, FruA, Phosphotransferase system, fructose-specific IIC component	Carbohydrate transport and metabolism	1e-128	983
BaO9_3979	WP_077993189.1	Bartonella apis strain 122	COG1105, FruK, Fructose-1-phosphate kinase and related fructose-6-phosphate kinase (PfkB)	Carbohydrate transport and metabolism	7e-96	736
BaO9_3979	WP_077972366.1	Bartonella apis strain 244	COG1105, FruK, Fructose-1-phosphate kinase and related fructose-6-phosphate kinase (PfkB)	Carbohydrate transport and metabolism	5e-94	723
BaO9_3979	WP_008040472	Bartonella tamiae strain 239	COG1105, FruK, Fructose-1-phosphate kinase and related fructose-6-phosphate kinase (PfkB)	Carbohydrate transport and metabolism	2e-91	707
BaO9_3979	JSC189_contig_26_5	Dolichoderus spp. symbiont JSC189	COG1105, FruK, Fructose-1-phosphate kinase and related fructose-6-phosphate kinase (PfkB)	Carbohydrate transport and metabolism	3e-95	732
BaO9_4261	JSC189_contig_30_3	Dolichoderus spp. symbiont JSC189	COG3756, COG3756, Uncharacterized protein conserved in bacteria	Function unknown	7e-18	172
BaO9_4261	WP_010910687.1	Mesorhizobium loti	COG3756, COG3756, Uncharacterized protein conserved in bacteria	Function unknown	8e-59	467
BaO9_4261	WP_048894819.1	Mesorhizobium loti	COG3756, COG3756, Uncharacterized protein conserved in bacteria	Function unknown	2e-64	496
BaO9_4370	JSC189_contig_12_57	Dolichoderus spp. symbiont JSC189	No hit	Function unknown	-	-
BaO9_4370	JSC189_contig_14_46	Dolichoderus spp. symbiont JSC189	No hit	Function unknown	-	-
BaO9_4370	JSC189_contig_9_50	Dolichoderus spp. symbiont JSC189	No hit	Function unknown	-	-
BaO9_4920	WP_015398354.1	Bartonella australis	No hit	Function unknown	-	-
BaO9_4920	WP_008037266	Bartonella tamiae strain 239	No hit	Function unknown	-	-
BaO9_4920	JSC189_contig_14_3	Dolichoderus spp. symbiont JSC189	No hit	Function unknown	-	-
BaO9_4984	WP_077993264.1	Bartonella apis strain 122	No hit	Function unknown	-	-
BaO9_4984	WP_077972460.1	Bartonella apis strain 244	No hit	Function unknown	-	-
BaO9_4984	JSC189_contig_4_102	Dolichoderus spp. symbiont JSC189	No hit	Function unknown	-	-
BaO9_5355	JSC189_contig_3_26	Dolichoderus spp. symbiont JSC189	COG0646, MetH, Methionine synthase I (cobalamin-dependent), methyltransferase domain	Amino acid transport and metabolism	6e-77	601
BaO9_5355	WP_010909999.1	Mesorhizobium loti	COG0646, MetH, Methionine synthase I (cobalamin-dependent), methyltransferase domain	Amino acid transport and metabolism	6e-117	879
BaO9_5355	WP_003530700.1	Sinorhizobium meliloti	COG0646, MetH, Methionine synthase I (cobalamin-dependent), methyltransferase domain	Amino acid transport and metabolism	5e-115	866
BaO9_5567	JSC189_contig_6_7	Dolichoderus spp. symbiont JSC189	No hit	Function unknown	-	-
BaO9_5567	JSC189_contig_9_1	Dolichoderus spp. symbiont JSC189	No hit	Function unknown	-	-
BaO9_5822	JSC189_contig_10_1	Dolichoderus spp. symbiont JSC189	No hit	Function unknown	-	-
BaO9_5822	JSC189_contig_3_15	Dolichoderus spp. symbiont JSC189	No hit	Function unknown	-	-
BaO9_5823	JSC189_contig_1_183	Dolichoderus spp. symbiont JSC189	No hit	Function unknown	-	-
BaO9_5823	JSC189_contig_4_109	Dolichoderus spp. symbiont JSC189	No hit	Function unknown	-	-
BaO9_5824	JSC189_contig_1_46	Dolichoderus spp. symbiont JSC189	No hit	Function unknown	-	-
BaO9_5824	JSC189_contig_20_2	Dolichoderus spp. symbiont JSC189	No hit	Function unknown	-	-
BaO9_6424	WP_015398364.1	Bartonella australis	No hit	Function unknown	-	-
BaO9_6424	JSC189_contig_4_93	Dolichoderus spp. symbiont JSC189	No hit	Function unknown	-	-
BaO9_6425	WP_015398365.1	Bartonella australis	No hit	Function unknown	-	-
BaO9_6425	JSC189_contig_4_92	Dolichoderus spp. symbiont JSC189	No hit	Function unknown	-	-
BaO9_6568	WP_077972257.1	Bartonella apis strain 244	No hit	Function unknown	-	-
BaO9_6568	JSC189_contig_1_45	Dolichoderus spp. symbiont JSC189	No hit	Function unknown	-	-
BaO9_7234	WP_008037260	Bartonella tamiae strain 239	No hit	Function unknown	-	-
BaO9_7234	JSC189_contig_25_4	Dolichoderus spp. symbiont JSC189	No hit	Function unknown	-	-
BaO9_7236	WP_008037317	Bartonella tamiae strain 239	No hit	Function unknown	-	-
BaO9_7236	JSC189_contig_23_2	Dolichoderus spp. symbiont JSC189	No hit	Function unknown	-	-
BaO9_7250	WP_008040225	Bartonella tamiae strain 239	No hit	Function unknown	-	-
BaO9_7250	JSC189_contig_14_10	Dolichoderus spp. symbiont JSC189	No hit	Function unknown	-	-
BaO9_7251	WP_008040227	Bartonella tamiae strain 239	No hit	Function unknown	-	-
BaO9_7251	JSC189_contig_14_11	Dolichoderus spp. symbiont JSC189	No hit	Function unknown	-	-
BaO9_7264	WP_012231664.1	Bartonella tribocorum	COG0338, Dam, Site-specific DNA methylase	DNA replication, recombination, and repair	1e-18	196
BaO9_7264	JSC189_contig_16_13	Dolichoderus spp. symbiont JSC189	No hit	Function unknown	-	-
BaO9_7283	JSC189_contig_4_87	Dolichoderus spp. symbiont JSC189	COG3728, XtmA, Phage terminase, small subunit	DNA replication, recombination, and repair	9e-25	233
BaO9_7283	WP_010913261.1	Mesorhizobium loti	COG3728, XtmA, Phage terminase, small subunit	DNA replication, recombination, and repair	2e-61	483
BaO9_7610	JSC189_contig_1_5	Dolichoderus spp. symbiont JSC189	No hit	Function unknown	-	-
BaO9_7611	JSC189_contig_1_9	Dolichoderus spp. symbiont JSC189	No hit	Function unknown	-	-
BaO9_7612	JSC189_contig_1_18	Dolichoderus spp. symbiont JSC189	COG3118, COG3118, Thioredoxin domain-containing protein	Posttranslational modification, protein turnover, chaperones	2e-18	184
BaO9_7613	JSC189_contig_1_34	Dolichoderus spp. symbiont JSC189	No hit	Function unknown	-	-
BaO9_7614	JSC189_contig_1_35	Dolichoderus spp. symbiont JSC189	No hit	Function unknown	-	-
BaO9_7615	JSC189_contig_1_39	Dolichoderus spp. symbiont JSC189	No hit	Function unknown	-	-
BaO9_7616	JSC189_contig_1_40	Dolichoderus spp. symbiont JSC189	No hit	Function unknown	-	-
BaO9_7617	JSC189_contig_1_41	Dolichoderus spp. symbiont JSC189	No hit	Function unknown	-	-
BaO9_7618	JSC189_contig_1_42	Dolichoderus spp. symbiont JSC189	No hit	Function unknown	-	-
BaO9_7619	JSC189_contig_1_43	Dolichoderus spp. symbiont JSC189	No hit	Function unknown	-	-
BaO9_7620	JSC189_contig_1_44	Dolichoderus spp. symbiont JSC189	No hit	Function unknown	-	-
BaO9_7621	JSC189_contig_1_48	Dolichoderus spp. symbiont JSC189	No hit	Function unknown	-	-
BaO9_7622	JSC189_contig_1_49	Dolichoderus spp. symbiont JSC189	No hit	Function unknown	-	-
BaO9_7623	JSC189_contig_1_60	Dolichoderus spp. symbiont JSC189	No hit	Function unknown	-	-
BaO9_7624	JSC189_contig_1_82	Dolichoderus spp. symbiont JSC189	No hit	Function unknown	-	-
BaO9_7625	JSC189_contig_1_106	Dolichoderus spp. symbiont JSC189	No hit	Function unknown	-	-
BaO9_7627	JSC189_contig_1_131	Dolichoderus spp. symbiont JSC189	No hit	Function unknown	-	-
BaO9_7628	JSC189_contig_1_146	Dolichoderus spp. symbiont JSC189	No hit	Function unknown	-	-
BaO9_7629	JSC189_contig_1_167	Dolichoderus spp. symbiont JSC189	No hit	Function unknown	-	-
BaO9_7630	JSC189_contig_1_171	Dolichoderus spp. symbiont JSC189	No hit	Function unknown	-	-
BaO9_7631	JSC189_contig_1_172	Dolichoderus spp. symbiont JSC189	No hit	Function unknown	-	-
BaO9_7632	JSC189_contig_1_174	Dolichoderus spp. symbiont JSC189	No hit	Function unknown	-	-
BaO9_7633	JSC189_contig_1_175	Dolichoderus spp. symbiont JSC189	No hit	Function unknown	-	-
BaO9_7634	JSC189_contig_1_176	Dolichoderus spp. symbiont JSC189	No hit	Function unknown	-	-
BaO9_7635	JSC189_contig_1_177	Dolichoderus spp. symbiont JSC189	No hit	Function unknown	-	-
BaO9_7636	JSC189_contig_1_178	Dolichoderus spp. symbiont JSC189	COG3645, COG3645, Uncharacterized phage-encoded protein	Function unknown	3e-07	104
BaO9_7637	JSC189_contig_1_179	Dolichoderus spp. symbiont JSC189	COG0863, COG0863, DNA modification methylase	DNA replication, recombination, and repair	8e-04	77
BaO9_7638	JSC189_contig_1_180	Dolichoderus spp. symbiont JSC189	COG0863, COG0863, DNA modification methylase	DNA replication, recombination, and repair	7e-05	81
BaO9_7639	JSC189_contig_1_181	Dolichoderus spp. symbiont JSC189	COG0863, COG0863, DNA modification methylase	DNA replication, recombination, and repair	3e-29	280
BaO9_7640	JSC189_contig_1_182	Dolichoderus spp. symbiont JSC189	No hit	Function unknown	-	-
BaO9_7641	JSC189_contig_1_184	Dolichoderus spp. symbiont JSC189	No hit	Function unknown	-	-
BaO9_7642	JSC189_contig_1_185	Dolichoderus spp. symbiont JSC189	No hit	Function unknown	-	-
BaO9_7643	JSC189_contig_2_3	Dolichoderus spp. symbiont JSC189	No hit	Function unknown	-	-
BaO9_7644	JSC189_contig_2_7	Dolichoderus spp. symbiont JSC189	No hit	Function unknown	-	-
BaO9_7645	JSC189_contig_2_20	Dolichoderus spp. symbiont JSC189	COG2233, UraA, Xanthine/uracil permeases	Nucleotide transport and metabolism	4e-09	120
BaO9_7646	JSC189_contig_2_23	Dolichoderus spp. symbiont JSC189	No hit	Function unknown	-	-
BaO9_7647	JSC189_contig_2_26	Dolichoderus spp. symbiont JSC189	COG5317, COG5317, Uncharacterized protein conserved in bacteria	Function unknown	7e-08	104
BaO9_7648	JSC189_contig_2_31	Dolichoderus spp. symbiont JSC189	No hit	Function unknown	-	-
BaO9_7649	JSC189_contig_2_47	Dolichoderus spp. symbiont JSC189	No hit	Function unknown	-	-
BaO9_7650	JSC189_contig_2_54	Dolichoderus spp. symbiont JSC189	No hit	Function unknown	-	-
BaO9_7651	JSC189_contig_2_74	Dolichoderus spp. symbiont JSC189	No hit	Function unknown	-	-
BaO9_7652	JSC189_contig_2_75	Dolichoderus spp. symbiont JSC189	COG3852, NtrB, Signal transduction histidine kinase, nitrogen specific	Signal transduction mechanisms	0.007	72
BaO9_7653	JSC189_contig_2_76	Dolichoderus spp. symbiont JSC189	No hit	Function unknown	-	-
BaO9_7654	JSC189_contig_2_78	Dolichoderus spp. symbiont JSC189	No hit	Function unknown	-	-
BaO9_7655	JSC189_contig_2_80	Dolichoderus spp. symbiont JSC189	No hit	Function unknown	-	-
BaO9_7656	JSC189_contig_2_86	Dolichoderus spp. symbiont JSC189	No hit	Function unknown	-	-
BaO9_7657	JSC189_contig_2_88	Dolichoderus spp. symbiont JSC189	COG1884, Sbm, Methylmalonyl-CoA mutase, N-terminal domain/subunit	Lipid metabolism	3e-06	95
BaO9_7658	JSC189_contig_2_94	Dolichoderus spp. symbiont JSC189	No hit	Function unknown	-	-
BaO9_7659	JSC189_contig_2_108	Dolichoderus spp. symbiont JSC189	No hit	Function unknown	-	-
BaO9_7660	JSC189_contig_2_113	Dolichoderus spp. symbiont JSC189	No hit	Function unknown	-	-
BaO9_7661	JSC189_contig_2_114	Dolichoderus spp. symbiont JSC189	No hit	Function unknown	-	-
BaO9_7662	JSC189_contig_2_123	Dolichoderus spp. symbiont JSC189	No hit	Function unknown	-	-
BaO9_7663	JSC189_contig_2_128	Dolichoderus spp. symbiont JSC189	No hit	Function unknown	-	-
BaO9_7664	JSC189_contig_2_129	Dolichoderus spp. symbiont JSC189	No hit	Function unknown	-	-
BaO9_7665	JSC189_contig_3_8	Dolichoderus spp. symbiont JSC189	No hit	Function unknown	-	-
BaO9_7666	JSC189_contig_3_9	Dolichoderus spp. symbiont JSC189	No hit	Function unknown	-	-
BaO9_7668	JSC189_contig_3_28	Dolichoderus spp. symbiont JSC189	COG1410, MetH, Methionine synthase I, cobalamin-binding domain	Amino acid transport and metabolism	8e-98	782
BaO9_7669	JSC189_contig_3_37	Dolichoderus spp. symbiont JSC189	COG2217, ZntA, Cation transport ATPase	Inorganic ion transport and metabolism	4e-08	113
BaO9_7670	JSC189_contig_3_50	Dolichoderus spp. symbiont JSC189	No hit	Function unknown	-	-
BaO9_7671	JSC189_contig_3_63	Dolichoderus spp. symbiont JSC189	COG5000, NtrY, Signal transduction histidine kinase involved in nitrogen fixation and metabolism regulation	Signal transduction mechanisms	3e-04	80
BaO9_7672	JSC189_contig_4_10	Dolichoderus spp. symbiont JSC189	COG1492, CobQ, Cobyric acid synthase	Coenzyme metabolism	3e-12	143
BaO9_7673	JSC189_contig_4_11	Dolichoderus spp. symbiont JSC189	COG1492, CobQ, Cobyric acid synthase	Coenzyme metabolism	1e-24	234
BaO9_7674	JSC189_contig_4_13	Dolichoderus spp. symbiont JSC189	COG1492, CobQ, Cobyric acid synthase	Coenzyme metabolism	2e-24	232
BaO9_7675	JSC189_contig_4_27	Dolichoderus spp. symbiont JSC189	No hit	Function unknown	-	-
BaO9_7676	JSC189_contig_4_41	Dolichoderus spp. symbiont JSC189	No hit	Function unknown	-	-
BaO9_7677	JSC189_contig_4_60	Dolichoderus spp. symbiont JSC189	No hit	Function unknown	-	-
BaO9_7678	JSC189_contig_4_64	Dolichoderus spp. symbiont JSC189	COG3008, PqiB, Paraquat-inducible protein B	General function prediction only	0.01	66
BaO9_7679	JSC189_contig_4_66	Dolichoderus spp. symbiont JSC189	No hit	Function unknown	-	-
BaO9_7680	JSC189_contig_4_69	Dolichoderus spp. symbiont JSC189	COG2096, COG2096, cob(I)alamin adenosyltransferase	Coenzyme transport and metabolism	3e-09	113
BaO9_7681	JSC189_contig_4_74	Dolichoderus spp. symbiont JSC189	No hit	Function unknown	-	-
BaO9_7682	JSC189_contig_4_86	Dolichoderus spp. symbiont JSC189	No hit	Function unknown	-	-
BaO9_7683	JSC189_contig_4_88	Dolichoderus spp. symbiont JSC189	No hit	Function unknown	-	-
BaO9_7684	JSC189_contig_4_89	Dolichoderus spp. symbiont JSC189	No hit	Function unknown	-	-
BaO9_7685	JSC189_contig_4_90	Dolichoderus spp. symbiont JSC189	No hit	Function unknown	-	-
BaO9_7686	JSC189_contig_4_91	Dolichoderus spp. symbiont JSC189	No hit	Function unknown	-	-
BaO9_7687	JSC189_contig_4_94	Dolichoderus spp. symbiont JSC189	No hit	Function unknown	-	-
BaO9_7688	JSC189_contig_4_95	Dolichoderus spp. symbiont JSC189	No hit	Function unknown	-	-
BaO9_7689	JSC189_contig_4_96	Dolichoderus spp. symbiont JSC189	No hit	Function unknown	-	-
BaO9_7690	JSC189_contig_4_97	Dolichoderus spp. symbiont JSC189	No hit	Function unknown	-	-
BaO9_7691	JSC189_contig_4_98	Dolichoderus spp. symbiont JSC189	No hit	Function unknown	-	-
BaO9_7692	JSC189_contig_4_99	Dolichoderus spp. symbiont JSC189	COG1566, EmrA, Multidrug resistance efflux pump	Defense mechanisms	0.007	76
BaO9_7693	JSC189_contig_4_100	Dolichoderus spp. symbiont JSC189	No hit	Function unknown	-	-
BaO9_7694	JSC189_contig_4_101	Dolichoderus spp. symbiont JSC189	No hit	Function unknown	-	-
BaO9_7695	JSC189_contig_4_104	Dolichoderus spp. symbiont JSC189	No hit	Function unknown	-	-
BaO9_7696	JSC189_contig_4_105	Dolichoderus spp. symbiont JSC189	No hit	Function unknown	-	-
BaO9_7697	JSC189_contig_4_107	Dolichoderus spp. symbiont JSC189	No hit	Function unknown	-	-
BaO9_7698	JSC189_contig_4_108	Dolichoderus spp. symbiont JSC189	No hit	Function unknown	-	-
BaO9_7699	JSC189_contig_4_110	Dolichoderus spp. symbiont JSC189	No hit	Function unknown	-	-
BaO9_7700	JSC189_contig_4_111	Dolichoderus spp. symbiont JSC189	No hit	Function unknown	-	-
BaO9_7701	JSC189_contig_5_30	Dolichoderus spp. symbiont JSC189	No hit	Function unknown	-	-
BaO9_7702	JSC189_contig_5_38	Dolichoderus spp. symbiont JSC189	COG0846, SIR2, NAD-dependent protein deacetylases, SIR2 family	Transcription	4e-07	103
BaO9_7703	JSC189_contig_5_53	Dolichoderus spp. symbiont JSC189	No hit	Function unknown	-	-
BaO9_7704	JSC189_contig_5_62	Dolichoderus spp. symbiont JSC189	No hit	Function unknown	-	-
BaO9_7705	JSC189_contig_6_15	Dolichoderus spp. symbiont JSC189	No hit	Function unknown	-	-
BaO9_7706	JSC189_contig_6_18	Dolichoderus spp. symbiont JSC189	No hit	Function unknown	-	-
BaO9_7707	JSC189_contig_6_31	Dolichoderus spp. symbiont JSC189	No hit	Function unknown	-	-
BaO9_7708	JSC189_contig_6_50	Dolichoderus spp. symbiont JSC189	No hit	Function unknown	-	-
BaO9_7709	JSC189_contig_6_58	Dolichoderus spp. symbiont JSC189	COG0315, MoaC, Molybdenum cofactor biosynthesis enzyme	Coenzyme metabolism	1e-04	81
BaO9_7710	JSC189_contig_6_63	Dolichoderus spp. symbiont JSC189	No hit	Function unknown	-	-
BaO9_7711	JSC189_contig_6_64	Dolichoderus spp. symbiont JSC189	No hit	Function unknown	-	-
BaO9_7712	JSC189_contig_7_1	Dolichoderus spp. symbiont JSC189	No hit	Function unknown	-	-
BaO9_7713	JSC189_contig_7_14	Dolichoderus spp. symbiont JSC189	No hit	Function unknown	-	-
BaO9_7714	JSC189_contig_7_20	Dolichoderus spp. symbiont JSC189	COG0745, OmpR, Response regulators consisting of a CheY-like receiver domain and a winged-helix DNA-binding domain	Signal transduction mechanisms / Transcription	1e-11	133
BaO9_7715	JSC189_contig_7_50	Dolichoderus spp. symbiont JSC189	No hit	Function unknown	-	-
BaO9_7716	JSC189_contig_8_22	Dolichoderus spp. symbiont JSC189	No hit	Function unknown	-	-
BaO9_7718	JSC189_contig_8_59	Dolichoderus spp. symbiont JSC189	No hit	Function unknown	-	-
BaO9_7719	JSC189_contig_8_61	Dolichoderus spp. symbiont JSC189	COG1396, HipB, Predicted transcriptional regulators	Transcription	6e-04	77
BaO9_7720	JSC189_contig_8_62	Dolichoderus spp. symbiont JSC189	COG4197, COG4197, Uncharacterized protein conserved in bacteria, prophage-related	Function unknown	3e-04	77
BaO9_7721	JSC189_contig_9_3	Dolichoderus spp. symbiont JSC189	No hit	Function unknown	-	-
BaO9_7722	JSC189_contig_9_25	Dolichoderus spp. symbiont JSC189	No hit	Function unknown	-	-
BaO9_7723	JSC189_contig_9_41	Dolichoderus spp. symbiont JSC189	No hit	Function unknown	-	-
BaO9_7724	JSC189_contig_10_4	Dolichoderus spp. symbiont JSC189	No hit	Function unknown	-	-
BaO9_7725	JSC189_contig_10_18	Dolichoderus spp. symbiont JSC189	No hit	Function unknown	-	-
BaO9_7726	JSC189_contig_10_28	Dolichoderus spp. symbiont JSC189	No hit	Function unknown	-	-
BaO9_7727	JSC189_contig_10_31	Dolichoderus spp. symbiont JSC189	No hit	Function unknown	-	-
BaO9_7728	JSC189_contig_10_43	Dolichoderus spp. symbiont JSC189	COG1533, SplB, DNA repair photolyase	DNA replication, recombination, and repair	3e-26	245
BaO9_7729	JSC189_contig_10_51	Dolichoderus spp. symbiont JSC189	COG1473, AbgB, Metal-dependent amidase/aminoacylase/carboxypeptidase	General function prediction only	3e-18	184
BaO9_7730	JSC189_contig_11_8	Dolichoderus spp. symbiont JSC189	COG2001, COG2001, Uncharacterized protein conserved in bacteria	Function unknown	0.008	66
BaO9_7731	JSC189_contig_11_13	Dolichoderus spp. symbiont JSC189	No hit	Function unknown	-	-
BaO9_7732	JSC189_contig_11_15	Dolichoderus spp. symbiont JSC189	No hit	Function unknown	-	-
BaO9_7733	JSC189_contig_11_42	Dolichoderus spp. symbiont JSC189	No hit	Function unknown	-	-
BaO9_7734	JSC189_contig_11_43	Dolichoderus spp. symbiont JSC189	No hit	Function unknown	-	-
BaO9_7735	JSC189_contig_12_54	Dolichoderus spp. symbiont JSC189	No hit	Function unknown	-	-
BaO9_7736	JSC189_contig_13_27	Dolichoderus spp. symbiont JSC189	No hit	Function unknown	-	-
BaO9_7737	JSC189_contig_13_31	Dolichoderus spp. symbiont JSC189	No hit	Function unknown	-	-
BaO9_7738	JSC189_contig_13_35	Dolichoderus spp. symbiont JSC189	No hit	Function unknown	-	-
BaO9_7739	JSC189_contig_14_4	Dolichoderus spp. symbiont JSC189	COG3756, COG3756, Uncharacterized protein conserved in bacteria	Function unknown	5e-05	85
BaO9_7740	JSC189_contig_14_5	Dolichoderus spp. symbiont JSC189	No hit	Function unknown	-	-
BaO9_7741	JSC189_contig_14_6	Dolichoderus spp. symbiont JSC189	No hit	Function unknown	-	-
BaO9_7742	JSC189_contig_14_7	Dolichoderus spp. symbiont JSC189	No hit	Function unknown	-	-
BaO9_7743	JSC189_contig_14_8	Dolichoderus spp. symbiont JSC189	No hit	Function unknown	-	-
BaO9_7744	JSC189_contig_14_9	Dolichoderus spp. symbiont JSC189	No hit	Function unknown	-	-
BaO9_7745	JSC189_contig_14_13	Dolichoderus spp. symbiont JSC189	No hit	Function unknown	-	-
BaO9_7746	JSC189_contig_14_17	Dolichoderus spp. symbiont JSC189	No hit	Function unknown	-	-
BaO9_7747	JSC189_contig_14_18	Dolichoderus spp. symbiont JSC189	No hit	Function unknown	-	-
BaO9_7748	JSC189_contig_14_22	Dolichoderus spp. symbiont JSC189	No hit	Function unknown	-	-
BaO9_7749	JSC189_contig_14_26	Dolichoderus spp. symbiont JSC189	COG5350, COG5350, Predicted protein tyrosine phosphatase	General function prediction only	3e-13	143
BaO9_7750	JSC189_contig_15_17	Dolichoderus spp. symbiont JSC189	No hit	Function unknown	-	-
BaO9_7751	JSC189_contig_15_24	Dolichoderus spp. symbiont JSC189	COG5525, COG5525, Phage terminase, large subunit GpA	Replication, recombination and repair	1e-07	109
BaO9_7752	JSC189_contig_15_25	Dolichoderus spp. symbiont JSC189	No hit	Function unknown	-	-
BaO9_7753	JSC189_contig_16_10	Dolichoderus spp. symbiont JSC189	No hit	Function unknown	-	-
BaO9_7754	JSC189_contig_17_31	Dolichoderus spp. symbiont JSC189	COG0050, TufB, GTPases - translation elongation factors	Translation, ribosomal structure and biogenesis	2e-23	218
BaO9_7755	JSC189_contig_18_4	Dolichoderus spp. symbiont JSC189	COG1192, Soj, ATPases involved in chromosome partitioning	Cell division and chromosome partitioning	7e-34	308
BaO9_7756	JSC189_contig_18_5	Dolichoderus spp. symbiont JSC189	COG1475, Spo0J, Stage 0 sporulation protein J (antagonist of Soj) containing ParB-like nuclease domain	Transcription	7e-21	216
BaO9_7757	JSC189_contig_18_6	Dolichoderus spp. symbiont JSC189	No hit	Function unknown	-	-
BaO9_7758	JSC189_contig_20_1	Dolichoderus spp. symbiont JSC189	COG3561, COG3561, Phage anti-repressor protein	Transcription	1e-10	123
BaO9_7759	JSC189_contig_20_4	Dolichoderus spp. symbiont JSC189	No hit	Function unknown	-	-
BaO9_7760	JSC189_contig_20_5	Dolichoderus spp. symbiont JSC189	No hit	Function unknown	-	-
BaO9_7761	JSC189_contig_20_7	Dolichoderus spp. symbiont JSC189	No hit	Function unknown	-	-
BaO9_7762	JSC189_contig_20_9	Dolichoderus spp. symbiont JSC189	No hit	Function unknown	-	-
BaO9_7763	JSC189_contig_21_7	Dolichoderus spp. symbiont JSC189	No hit	Function unknown	-	-
BaO9_7764	JSC189_contig_22_7	Dolichoderus spp. symbiont JSC189	No hit	Function unknown	-	-
BaO9_7765	JSC189_contig_23_3	Dolichoderus spp. symbiont JSC189	No hit	Function unknown	-	-
BaO9_7766	JSC189_contig_23_4	Dolichoderus spp. symbiont JSC189	COG4626, COG4626, Phage terminase-like protein, large subunit	General function prediction only	4e-06	98
BaO9_7767	JSC189_contig_23_5	Dolichoderus spp. symbiont JSC189	No hit	Function unknown	-	-
BaO9_7768	JSC189_contig_23_7	Dolichoderus spp. symbiont JSC189	No hit	Function unknown	-	-
BaO9_7769	JSC189_contig_23_8	Dolichoderus spp. symbiont JSC189	No hit	Function unknown	-	-
BaO9_7770	JSC189_contig_23_12	Dolichoderus spp. symbiont JSC189	No hit	Function unknown	-	-
BaO9_7771	JSC189_contig_25_1	Dolichoderus spp. symbiont JSC189	No hit	Function unknown	-	-
BaO9_7772	JSC189_contig_25_2	Dolichoderus spp. symbiont JSC189	No hit	Function unknown	-	-
BaO9_7773	JSC189_contig_25_3	Dolichoderus spp. symbiont JSC189	No hit	Function unknown	-	-
BaO9_7774	JSC189_contig_26_1	Dolichoderus spp. symbiont JSC189	No hit	Function unknown	-	-
BaO9_7775	JSC189_contig_26_2	Dolichoderus spp. symbiont JSC189	No hit	Function unknown	-	-
BaO9_7776	JSC189_contig_26_3	Dolichoderus spp. symbiont JSC189	No hit	Function unknown	-	-
BaO9_7777	JSC189_contig_26_7	Dolichoderus spp. symbiont JSC189	No hit	Function unknown	-	-
BaO9_7778	JSC189_contig_27_3	Dolichoderus spp. symbiont JSC189	No hit	Function unknown	-	-
BaO9_7779	JSC189_contig_27_4	Dolichoderus spp. symbiont JSC189	No hit	Function unknown	-	-
BaO9_7781	JSC189_contig_30_2	Dolichoderus spp. symbiont JSC189	COG3756, COG3756, Uncharacterized protein conserved in bacteria	Function unknown	4e-07	103
BaO9_7782	JSC189_contig_30_4	Dolichoderus spp. symbiont JSC189	No hit	Function unknown	-	-
BaO9_7783	JSC189_contig_30_7	Dolichoderus spp. symbiont JSC189	No hit	Function unknown	-	-
BaO9_7784	JSC189_contig_31_2	Dolichoderus spp. symbiont JSC189	COG3119, AslA, Arylsulfatase A and related enzymes	Inorganic ion transport and metabolism	3e-05	86
BaO9_7785	JSC189_contig_32_3	Dolichoderus spp. symbiont JSC189	No hit	Function unknown	-	-
BaO9_7786	JSC189_contig_33_3	Dolichoderus spp. symbiont JSC189	No hit	Function unknown	-	-
BaO9_7787	JSC189_contig_33_4	Dolichoderus spp. symbiont JSC189	COG1396, HipB, Predicted transcriptional regulators	Transcription	3e-05	85
BaO9_7788	JSC189_contig_35_1	Dolichoderus spp. symbiont JSC189	No hit	Function unknown	-	-
BaO9_7789	JSC189_contig_35_2	Dolichoderus spp. symbiont JSC189	COG1396, HipB, Predicted transcriptional regulators	Transcription	8e-09	116
BaO9_7790	JSC189_contig_35_3	Dolichoderus spp. symbiont JSC189	No hit	Function unknown	-	-
BaO9_7791	JSC189_contig_36_1	Dolichoderus spp. symbiont JSC189	COG1171, IlvA, Threonine dehydratase	Amino acid transport and metabolism	3e-21	205
BaO9_7792	JSC189_contig_37_3	Dolichoderus spp. symbiont JSC189	COG1476, COG1476, Predicted transcriptional regulators	Transcription	1e-06	94
BaO9_7793	JSC189_contig_37_4	Dolichoderus spp. symbiont JSC189	No hit	Function unknown	-	-
BaO9_7794	JSC189_contig_39_1	Dolichoderus spp. symbiont JSC189	No hit	Function unknown	-	-

## Sheet: Ca. T. hoelldobblerii specific
Table S8 E. Ca. Tokpelaia hoelldobblerii specific genes.
OrthoMCL family	Accession number	Species	COG	Function	COG e-value	COG score
BaO9_0010	WP_077993495.1	Bartonella apis strain 122	COG5295, Hia, Autotransporter adhesin	Intracellular trafficking and secretion / Extracellular structures	2e-06	113
BaO9_0010	WP_077993501.1	Bartonella apis strain 122	COG5295, Hia, Autotransporter adhesin	Intracellular trafficking and secretion / Extracellular structures	2e-05	105
BaO9_0010	WP_015397672.1	Bartonella australis	COG5295, Hia, Autotransporter adhesin	Intracellular trafficking and secretion / Extracellular structures	5e-13	174
BaO9_0010	WP_015397673.1	Bartonella australis	COG5295, Hia, Autotransporter adhesin	Intracellular trafficking and secretion / Extracellular structures	6e-16	203
BaO9_0010	WP_005767360.1	Bartonella bacilliformis	COG5295, Hia, Autotransporter adhesin	Intracellular trafficking and secretion / Extracellular structures	9e-11	154
BaO9_0010	WP_005766221.1	Bartonella bacilliformis	COG5295, Hia, Autotransporter adhesin	Intracellular trafficking and secretion / Extracellular structures	5e-17	206
BaO9_0010	WP_005766217.1	Bartonella bacilliformis	COG5295, Hia, Autotransporter adhesin	Intracellular trafficking and secretion / Extracellular structures	5e-11	151
BaO9_0010	WP_017196186.1	Bartonella birtlesii	COG5295, Hia, Autotransporter adhesin	Intracellular trafficking and secretion / Extracellular structures	4e-07	125
BaO9_0010	WP_035451320.1	Bartonella birtlesii	COG5295, Hia, Autotransporter adhesin	Intracellular trafficking and secretion / Extracellular structures	1e-07	125
BaO9_0010	WP_051148158.1	Bartonella birtlesii	COG5295, Hia, Autotransporter adhesin	Intracellular trafficking and secretion / Extracellular structures	2e-09	144
BaO9_0010	WP_013545427.1	Bartonella clarridgeiae	COG5295, Hia, Autotransporter adhesin	Intracellular trafficking and secretion / Extracellular structures	8e-12	161
BaO9_0010	WP_013545428.1	Bartonella clarridgeiae	No hit	Function unknown	-	-
BaO9_0010	WP_013545429.1	Bartonella clarridgeiae	No hit	Function unknown	-	-
BaO9_0010	WP_081475865.1	Bartonella clarridgeiae	COG5295, Hia, Autotransporter adhesin	Intracellular trafficking and secretion / Extracellular structures	8e-12	164
BaO9_0010	WP_012754565.1	Bartonella grahamii	COG5295, Hia, Autotransporter adhesin	Intracellular trafficking and secretion / Extracellular structures	2e-09	144
BaO9_0010	WP_049757436.1	Bartonella grahamii	COG5295, Hia, Autotransporter adhesin	Intracellular trafficking and secretion / Extracellular structures	9e-05	105
BaO9_0010	WP_012754567.1	Bartonella grahamii	COG5295, Hia, Autotransporter adhesin	Intracellular trafficking and secretion / Extracellular structures	4e-08	133
BaO9_0010	WP_012754568.1	Bartonella grahamii	COG5295, Hia, Autotransporter adhesin	Intracellular trafficking and secretion / Extracellular structures	7e-08	134
BaO9_0010	WP_012754569.1	Bartonella grahamii	COG5295, Hia, Autotransporter adhesin	Intracellular trafficking and secretion / Extracellular structures	9e-07	123
BaO9_0010	WP_011180102.1	Bartonella henselae	COG5295, Hia, Autotransporter adhesin	Intracellular trafficking and secretion / Extracellular structures	6e-08	131
BaO9_0010	WP_059443333.1	Bartonella henselae	COG5295, Hia, Autotransporter adhesin	Intracellular trafficking and secretion / Extracellular structures	7e-05	107
BaO9_0010	WP_034990043.1	Bartonella schoenbuchensis	COG5295, Hia, Autotransporter adhesin	Intracellular trafficking and secretion / Extracellular structures	2e-15	189
BaO9_0010	WP_010703396.1	Bartonella schoenbuchensis	COG5295, Hia, Autotransporter adhesin	Intracellular trafficking and secretion / Extracellular structures	1e-14	188
BaO9_0010	WP_010703397.1	Bartonella schoenbuchensis	COG5295, Hia, Autotransporter adhesin	Intracellular trafficking and secretion / Extracellular structures	7e-08	132
BaO9_0010	WP_008038327	Bartonella tamiae strain 239	COG5295, Hia, Autotransporter adhesin	Intracellular trafficking and secretion / Extracellular structures	8e-05	101
BaO9_0010	WP_008040583	Bartonella tamiae strain 239	COG5295, Hia, Autotransporter adhesin	Intracellular trafficking and secretion / Extracellular structures	1e-10	145
BaO9_0010	WP_012230508.1	Bartonella tribocorum	COG5295, Hia, Autotransporter adhesin	Intracellular trafficking and secretion / Extracellular structures	6e-08	135
BaO9_0010	WP_015398721.1	Bartonella vinsonii	COG5295, Hia, Autotransporter adhesin	Intracellular trafficking and secretion / Extracellular structures	3e-08	134
BaO9_0010	WP_015398722.1	Bartonella vinsonii	COG5295, Hia, Autotransporter adhesin	Intracellular trafficking and secretion / Extracellular structures	1e-08	141
BaO9_0010	NP_772178.1	Bradyrhizobium japonicum	COG5295, Hia, Autotransporter adhesin	Intracellular trafficking and secretion / Extracellular structures	6e-08	127
BaO9_0010	EEW88259.1	Brucella melitensis	COG5295, Hia, Autotransporter adhesin	Intracellular trafficking and secretion / Extracellular structures	2e-50	452
BaO9_0010	AAL53054.1	Brucella melitensis	COG5295, Hia, Autotransporter adhesin	Intracellular trafficking and secretion / Extracellular structures	6e-35	344
BaO9_0010	AQS40856.1	Ca. Tokpelaia hoelldobblerii	COG5295, Hia, Autotransporter adhesin	Intracellular trafficking and secretion / Extracellular structures	7e-11	154
BaO9_0010	AQS41658.1	Ca. Tokpelaia hoelldobblerii	COG5295, Hia, Autotransporter adhesin	Intracellular trafficking and secretion / Extracellular structures	2e-10	148
BaO9_0010	WP_010911221.1	Mesorhizobium loti	COG5295, Hia, Autotransporter adhesin	Intracellular trafficking and secretion / Extracellular structures	2e-27	296
BaO9_0010	WP_010968591.1	Sinorhizobium meliloti	COG5295, Hia, Autotransporter adhesin	Intracellular trafficking and secretion / Extracellular structures	2e-51	488
BaO9_0018	WP_006315060.1	Agrobacterium tumefasciens	COG1173, DppC, ABC-type dipeptide/oligopeptide/nickel transport systems, permease components	Amino acid transport and metabolism / Inorganic ion transport and metabolism	4e-102	774
BaO9_0018	WP_010973575.1	Agrobacterium tumefasciens	COG1173, DppC, ABC-type dipeptide/oligopeptide/nickel transport systems, permease components	Amino acid transport and metabolism / Inorganic ion transport and metabolism	3e-107	809
BaO9_0018	WP_010973845.1	Agrobacterium tumefasciens	COG1173, DppC, ABC-type dipeptide/oligopeptide/nickel transport systems, permease components	Amino acid transport and metabolism / Inorganic ion transport and metabolism	3e-108	816
BaO9_0018	WP_010974100.1	Agrobacterium tumefasciens	COG1173, DppC, ABC-type dipeptide/oligopeptide/nickel transport systems, permease components	Amino acid transport and metabolism / Inorganic ion transport and metabolism	1e-98	747
BaO9_0018	WP_077993585.1	Bartonella apis strain 122	COG1173, DppC, ABC-type dipeptide/oligopeptide/nickel transport systems, permease components	Amino acid transport and metabolism / Inorganic ion transport and metabolism	5e-94	720
BaO9_0018	WP_077970609.1	Bartonella apis strain 178	COG1173, DppC, ABC-type dipeptide/oligopeptide/nickel transport systems, permease components	Amino acid transport and metabolism / Inorganic ion transport and metabolism	1e-102	777
BaO9_0018	WP_077970609.1	Bartonella apis strain 244	COG1173, DppC, ABC-type dipeptide/oligopeptide/nickel transport systems, permease components	Amino acid transport and metabolism / Inorganic ion transport and metabolism	2e-102	776
BaO9_0018	WP_077972604.1	Bartonella apis strain 244	COG1173, DppC, ABC-type dipeptide/oligopeptide/nickel transport systems, permease components	Amino acid transport and metabolism / Inorganic ion transport and metabolism	4e-93	714
BaO9_0018	WP_015398292.1	Bartonella australis	COG1173, DppC, ABC-type dipeptide/oligopeptide/nickel transport systems, permease components	Amino acid transport and metabolism / Inorganic ion transport and metabolism	5e-101	768
BaO9_0018	WP_005767573.1	Bartonella bacilliformis	COG1173, DppC, ABC-type dipeptide/oligopeptide/nickel transport systems, permease components	Amino acid transport and metabolism / Inorganic ion transport and metabolism	3e-99	756
BaO9_0018	WP_006590150.1	Bartonella birtlesii	COG1173, DppC, ABC-type dipeptide/oligopeptide/nickel transport systems, permease components	Amino acid transport and metabolism / Inorganic ion transport and metabolism	4e-102	776
BaO9_0018	WP_013544636.1	Bartonella clarridgeiae	COG1173, DppC, ABC-type dipeptide/oligopeptide/nickel transport systems, permease components	Amino acid transport and metabolism / Inorganic ion transport and metabolism	2e-100	765
BaO9_0018	WP_015856299.1	Bartonella grahamii	COG1173, DppC, ABC-type dipeptide/oligopeptide/nickel transport systems, permease components	Amino acid transport and metabolism / Inorganic ion transport and metabolism	8e-101	767
BaO9_0018	WP_011181049.1	Bartonella henselae	COG1173, DppC, ABC-type dipeptide/oligopeptide/nickel transport systems, permease components	Amino acid transport and metabolism / Inorganic ion transport and metabolism	1e-100	766
BaO9_0018	WP_010704086.1	Bartonella schoenbuchensis	COG1173, DppC, ABC-type dipeptide/oligopeptide/nickel transport systems, permease components	Amino acid transport and metabolism / Inorganic ion transport and metabolism	6e-102	774
BaO9_0018	WP_035000083	Bartonella tamiae strain 239	COG1173, DppC, ABC-type dipeptide/oligopeptide/nickel transport systems, permease components	Amino acid transport and metabolism / Inorganic ion transport and metabolism	3e-101	769
BaO9_0018	WP_012232209.1	Bartonella tribocorum	COG1173, DppC, ABC-type dipeptide/oligopeptide/nickel transport systems, permease components	Amino acid transport and metabolism / Inorganic ion transport and metabolism	6e-102	774
BaO9_0018	WP_015399232.1	Bartonella vinsonii	COG1173, DppC, ABC-type dipeptide/oligopeptide/nickel transport systems, permease components	Amino acid transport and metabolism / Inorganic ion transport and metabolism	7e-100	760
BaO9_0018	WP_011085650.1	Bradyrhizobium japonicum	COG1173, DppC, ABC-type dipeptide/oligopeptide/nickel transport systems, permease components	Amino acid transport and metabolism / Inorganic ion transport and metabolism	5e-108	813
BaO9_0018	WP_011083858.1	Bradyrhizobium japonicum	COG1173, DppC, ABC-type dipeptide/oligopeptide/nickel transport systems, permease components	Amino acid transport and metabolism / Inorganic ion transport and metabolism	2e-92	711
BaO9_0018	NP_769979.1	Bradyrhizobium japonicum	COG1173, DppC, ABC-type dipeptide/oligopeptide/nickel transport systems, permease components	Amino acid transport and metabolism / Inorganic ion transport and metabolism	8e-93	711
BaO9_0018	WP_004684093.1	Brucella melitensis	COG1173, DppC, ABC-type dipeptide/oligopeptide/nickel transport systems, permease components	Amino acid transport and metabolism / Inorganic ion transport and metabolism	7e-110	826
BaO9_0018	AQS41151.1	Ca. Tokpelaia hoelldobblerii	COG1173, DppC, ABC-type dipeptide/oligopeptide/nickel transport systems, permease components	Amino acid transport and metabolism / Inorganic ion transport and metabolism	2e-100	763
BaO9_0018	WP_044551146.1	Mesorhizobium loti	COG1173, DppC, ABC-type dipeptide/oligopeptide/nickel transport systems, permease components	Amino acid transport and metabolism / Inorganic ion transport and metabolism	9e-109	819
BaO9_0018	WP_010913290.1	Mesorhizobium loti	COG1173, DppC, ABC-type dipeptide/oligopeptide/nickel transport systems, permease components	Amino acid transport and metabolism / Inorganic ion transport and metabolism	4e-107	808
BaO9_0018	WP_012090887.1	Ochrobactrum anthropi	COG1173, DppC, ABC-type dipeptide/oligopeptide/nickel transport systems, permease components	Amino acid transport and metabolism / Inorganic ion transport and metabolism	6e-107	806
BaO9_0018	WP_010659568.1	Ochrobactrum anthropi	COG1173, DppC, ABC-type dipeptide/oligopeptide/nickel transport systems, permease components	Amino acid transport and metabolism / Inorganic ion transport and metabolism	2e-112	843
BaO9_0018	WP_012091882.1	Ochrobactrum anthropi	COG1173, DppC, ABC-type dipeptide/oligopeptide/nickel transport systems, permease components	Amino acid transport and metabolism / Inorganic ion transport and metabolism	4e-106	802
BaO9_0018	WP_012092535.1	Ochrobactrum anthropi	COG1173, DppC, ABC-type dipeptide/oligopeptide/nickel transport systems, permease components	Amino acid transport and metabolism / Inorganic ion transport and metabolism	1e-104	792
BaO9_0018	WP_003527129.1	Sinorhizobium meliloti	COG1173, DppC, ABC-type dipeptide/oligopeptide/nickel transport systems, permease components	Amino acid transport and metabolism / Inorganic ion transport and metabolism	5e-111	834
BaO9_0018	WP_027988132.1	Sinorhizobium meliloti	COG1173, DppC, ABC-type dipeptide/oligopeptide/nickel transport systems, permease components	Amino acid transport and metabolism / Inorganic ion transport and metabolism	3e-110	830
BaO9_0024	WP_006314058.1	Agrobacterium tumefasciens	COG0834, HisJ, ABC-type amino acid transport/signal transduction systems, periplasmic component/domain	Amino acid transport and metabolism / Signal transduction mechanisms	2e-59	484
BaO9_0024	WP_077991915.1	Bartonella apis strain 122	COG0834, HisJ, ABC-type amino acid transport/signal transduction systems, periplasmic component/domain	Amino acid transport and metabolism / Signal transduction mechanisms	2e-59	483
BaO9_0024	WP_075870819.1	Bartonella apis strain 178	COG0834, HisJ, ABC-type amino acid transport/signal transduction systems, periplasmic component/domain	Amino acid transport and metabolism / Signal transduction mechanisms	4e-59	481
BaO9_0024	WP_077971204.1	Bartonella apis strain 244	COG0834, HisJ, ABC-type amino acid transport/signal transduction systems, periplasmic component/domain	Amino acid transport and metabolism / Signal transduction mechanisms	2e-58	476
BaO9_0024	WP_015397944.1	Bartonella australis	COG0834, HisJ, ABC-type amino acid transport/signal transduction systems, periplasmic component/domain	Amino acid transport and metabolism / Signal transduction mechanisms	2e-54	449
BaO9_0024	WP_005766773.1	Bartonella bacilliformis	COG0834, HisJ, ABC-type amino acid transport/signal transduction systems, periplasmic component/domain	Amino acid transport and metabolism / Signal transduction mechanisms	2e-54	449
BaO9_0024	WP_006589405.1	Bartonella birtlesii	COG0834, HisJ, ABC-type amino acid transport/signal transduction systems, periplasmic component/domain	Amino acid transport and metabolism / Signal transduction mechanisms	1e-58	477
BaO9_0024	WP_006589407.1	Bartonella birtlesii	COG0834, HisJ, ABC-type amino acid transport/signal transduction systems, periplasmic component/domain	Amino acid transport and metabolism / Signal transduction mechanisms	5e-56	460
BaO9_0024	WP_013545181.1	Bartonella clarridgeiae	COG0834, HisJ, ABC-type amino acid transport/signal transduction systems, periplasmic component/domain	Amino acid transport and metabolism / Signal transduction mechanisms	4e-54	447
BaO9_0024	WP_012755056.1	Bartonella grahamii	COG0834, HisJ, ABC-type amino acid transport/signal transduction systems, periplasmic component/domain	Amino acid transport and metabolism / Signal transduction mechanisms	1e-56	463
BaO9_0024	WP_012755057.1	Bartonella grahamii	COG0834, HisJ, ABC-type amino acid transport/signal transduction systems, periplasmic component/domain	Amino acid transport and metabolism / Signal transduction mechanisms	9e-58	472
BaO9_0024	WP_011180561.1	Bartonella henselae	COG0834, HisJ, ABC-type amino acid transport/signal transduction systems, periplasmic component/domain	Amino acid transport and metabolism / Signal transduction mechanisms	7e-56	459
BaO9_0024	WP_010703654.1	Bartonella schoenbuchensis	COG0834, HisJ, ABC-type amino acid transport/signal transduction systems, periplasmic component/domain	Amino acid transport and metabolism / Signal transduction mechanisms	2e-55	455
BaO9_0024	WP_008040560	Bartonella tamiae strain 239	COG0834, HisJ, ABC-type amino acid transport/signal transduction systems, periplasmic component/domain	Amino acid transport and metabolism / Signal transduction mechanisms	5e-58	473
BaO9_0024	WP_012231518.1	Bartonella tribocorum	COG0834, HisJ, ABC-type amino acid transport/signal transduction systems, periplasmic component/domain	Amino acid transport and metabolism / Signal transduction mechanisms	2e-56	462
BaO9_0024	WP_012231520.1	Bartonella tribocorum	COG0834, HisJ, ABC-type amino acid transport/signal transduction systems, periplasmic component/domain	Amino acid transport and metabolism / Signal transduction mechanisms	9e-59	478
BaO9_0024	WP_010704943.1	Bartonella vinsonii	COG0834, HisJ, ABC-type amino acid transport/signal transduction systems, periplasmic component/domain	Amino acid transport and metabolism / Signal transduction mechanisms	1e-56	463
BaO9_0024	WP_010704944.1	Bartonella vinsonii	COG0834, HisJ, ABC-type amino acid transport/signal transduction systems, periplasmic component/domain	Amino acid transport and metabolism / Signal transduction mechanisms	4e-58	474
BaO9_0024	WP_076779559.1	Brucella melitensis	COG0834, HisJ, ABC-type amino acid transport/signal transduction systems, periplasmic component/domain	Amino acid transport and metabolism / Signal transduction mechanisms	4e-64	514
BaO9_0024	AQS42250.1	Ca. Tokpelaia hoelldobblerii	COG0834, HisJ, ABC-type amino acid transport/signal transduction systems, periplasmic component/domain	Amino acid transport and metabolism / Signal transduction mechanisms	6e-52	433
BaO9_0024	WP_010909469.1	Mesorhizobium loti	COG0834, HisJ, ABC-type amino acid transport/signal transduction systems, periplasmic component/domain	Amino acid transport and metabolism / Signal transduction mechanisms	4e-63	509
BaO9_0024	WP_010912708.1	Mesorhizobium loti	COG0834, HisJ, ABC-type amino acid transport/signal transduction systems, periplasmic component/domain	Amino acid transport and metabolism / Signal transduction mechanisms	7e-57	466
BaO9_0024	WP_010913400.1	Mesorhizobium loti	COG0834, HisJ, ABC-type amino acid transport/signal transduction systems, periplasmic component/domain	Amino acid transport and metabolism / Signal transduction mechanisms	1e-59	485
BaO9_0024	WP_010660151.1	Ochrobactrum anthropi	COG0834, HisJ, ABC-type amino acid transport/signal transduction systems, periplasmic component/domain	Amino acid transport and metabolism / Signal transduction mechanisms	1e-65	527
BaO9_0024	WP_010661304.1	Ochrobactrum anthropi	COG0834, HisJ, ABC-type amino acid transport/signal transduction systems, periplasmic component/domain	Amino acid transport and metabolism / Signal transduction mechanisms	1e-66	532
BaO9_0024	WP_010658897.1	Ochrobactrum anthropi	COG0834, HisJ, ABC-type amino acid transport/signal transduction systems, periplasmic component/domain	Amino acid transport and metabolism / Signal transduction mechanisms	4e-57	468
BaO9_0024	WP_010658898.1	Ochrobactrum anthropi	COG0834, HisJ, ABC-type amino acid transport/signal transduction systems, periplasmic component/domain	Amino acid transport and metabolism / Signal transduction mechanisms	9e-58	472
BaO9_0024	WP_003530526.1	Sinorhizobium meliloti	COG0834, HisJ, ABC-type amino acid transport/signal transduction systems, periplasmic component/domain	Amino acid transport and metabolism / Signal transduction mechanisms	1e-57	472
BaO9_0024	WP_003535100.1	Sinorhizobium meliloti	COG0834, HisJ, ABC-type amino acid transport/signal transduction systems, periplasmic component/domain	Amino acid transport and metabolism / Signal transduction mechanisms	2e-62	504
BaO9_0028	WP_010972314.1	Agrobacterium tumefasciens	COG0411, LivG, ABC-type branched-chain amino acid transport systems, ATPase component	Amino acid transport and metabolism	6e-129	948
BaO9_0028	WP_010974745.1	Agrobacterium tumefasciens	COG0411, LivG, ABC-type branched-chain amino acid transport systems, ATPase component	Amino acid transport and metabolism	2e-113	847
BaO9_0028	WP_077992342.1	Bartonella apis strain 122	COG0411, LivG, ABC-type branched-chain amino acid transport systems, ATPase component	Amino acid transport and metabolism	8e-132	963
BaO9_0028	WP_077994055.1	Bartonella apis strain 122	COG0411, LivG, ABC-type branched-chain amino acid transport systems, ATPase component	Amino acid transport and metabolism	4e-124	917
BaO9_0028	WP_077971664.1	Bartonella apis strain 244	COG0411, LivG, ABC-type branched-chain amino acid transport systems, ATPase component	Amino acid transport and metabolism	4e-134	978
BaO9_0028	WP_077973092.1	Bartonella apis strain 244	COG0411, LivG, ABC-type branched-chain amino acid transport systems, ATPase component	Amino acid transport and metabolism	1e-126	934
BaO9_0028	WP_015398013.1	Bartonella australis	COG0411, LivG, ABC-type branched-chain amino acid transport systems, ATPase component	Amino acid transport and metabolism	1e-130	956
BaO9_0028	WP_006589628.1	Bartonella birtlesii	COG0411, LivG, ABC-type branched-chain amino acid transport systems, ATPase component	Amino acid transport and metabolism	1e-57	460
BaO9_0028	WP_006589628.1	Bartonella birtlesii	COG0411, LivG, ABC-type branched-chain amino acid transport systems, ATPase component	Amino acid transport and metabolism	3e-56	445
BaO9_0028	WP_013545102.1	Bartonella clarridgeiae	COG0411, LivG, ABC-type branched-chain amino acid transport systems, ATPase component	Amino acid transport and metabolism	2e-128	941
BaO9_0028	WP_015856418.1	Bartonella grahamii	COG0411, LivG, ABC-type branched-chain amino acid transport systems, ATPase component	Amino acid transport and metabolism	1e-129	949
BaO9_0028	WP_011180721.1	Bartonella henselae	COG0411, LivG, ABC-type branched-chain amino acid transport systems, ATPase component	Amino acid transport and metabolism	1e-128	942
BaO9_0028	WP_010703731.1	Bartonella schoenbuchensis	COG0411, LivG, ABC-type branched-chain amino acid transport systems, ATPase component	Amino acid transport and metabolism	2e-129	947
BaO9_0028	WP_008037524	Bartonella tamiae strain 239	COG0411, LivG, ABC-type branched-chain amino acid transport systems, ATPase component	Amino acid transport and metabolism	6e-126	929
BaO9_0028	WP_012231720.1	Bartonella tribocorum	COG0411, LivG, ABC-type branched-chain amino acid transport systems, ATPase component	Amino acid transport and metabolism	3e-130	952
BaO9_0028	WP_015399042.1	Bartonella vinsonii	COG0411, LivG, ABC-type branched-chain amino acid transport systems, ATPase component	Amino acid transport and metabolism	2e-131	961
BaO9_0028	WP_011090654.1	Bradyrhizobium japonicum	COG0411, LivG, ABC-type branched-chain amino acid transport systems, ATPase component	Amino acid transport and metabolism	8e-108	803
BaO9_0028	WP_011086140.1	Bradyrhizobium japonicum	COG0411, LivG, ABC-type branched-chain amino acid transport systems, ATPase component	Amino acid transport and metabolism	2e-114	848
BaO9_0028	WP_011088419.1	Bradyrhizobium japonicum	COG0411, LivG, ABC-type branched-chain amino acid transport systems, ATPase component	Amino acid transport and metabolism	1e-117	871
BaO9_0028	WP_011088703.1	Bradyrhizobium japonicum	COG0411, LivG, ABC-type branched-chain amino acid transport systems, ATPase component	Amino acid transport and metabolism	6e-115	853
BaO9_0028	WP_011090547.1	Bradyrhizobium japonicum	COG0411, LivG, ABC-type branched-chain amino acid transport systems, ATPase component	Amino acid transport and metabolism	1e-118	876
BaO9_0028	AAL51442.1	Brucella melitensis	COG0411, LivG, ABC-type branched-chain amino acid transport systems, ATPase component	Amino acid transport and metabolism	2e-127	953
BaO9_0028	AQS42189.1	Ca. Tokpelaia hoelldobblerii	COG0410, LivF, ABC-type branched-chain amino acid transport systems, ATPase component	Amino acid transport and metabolism	1e-133	1004
BaO9_0028	WP_044548391.1	Mesorhizobium loti	COG0411, LivG, ABC-type branched-chain amino acid transport systems, ATPase component	Amino acid transport and metabolism	1e-131	972
BaO9_0028	WP_044548784.1	Mesorhizobium loti	COG0411, LivG, ABC-type branched-chain amino acid transport systems, ATPase component	Amino acid transport and metabolism	3e-115	855
BaO9_0028	WP_049768393.1	Ochrobactrum anthropi	COG0411, LivG, ABC-type branched-chain amino acid transport systems, ATPase component	Amino acid transport and metabolism	3e-127	953
BaO9_0028	WP_012093692.1	Ochrobactrum anthropi	COG0411, LivG, ABC-type branched-chain amino acid transport systems, ATPase component	Amino acid transport and metabolism	3e-114	846
BaO9_0028	WP_003525635.1	Sinorhizobium meliloti	COG0411, LivG, ABC-type branched-chain amino acid transport systems, ATPase component	Amino acid transport and metabolism	2e-129	951
BaO9_0029	WP_006315059.1	Agrobacterium tumefasciens	COG0601, DppB, ABC-type dipeptide/oligopeptide/nickel transport systems, permease components	Amino acid transport and metabolism / Inorganic ion transport and metabolism	3e-112	849
BaO9_0029	WP_010973574.1	Agrobacterium tumefasciens	COG0601, DppB, ABC-type dipeptide/oligopeptide/nickel transport systems, permease components	Amino acid transport and metabolism / Inorganic ion transport and metabolism	2e-126	942
BaO9_0029	WP_010973844.1	Agrobacterium tumefasciens	COG0601, DppB, ABC-type dipeptide/oligopeptide/nickel transport systems, permease components	Amino acid transport and metabolism / Inorganic ion transport and metabolism	6e-117	881
BaO9_0029	WP_006312458.1	Agrobacterium tumefasciens	COG0601, DppB, ABC-type dipeptide/oligopeptide/nickel transport systems, permease components	Amino acid transport and metabolism / Inorganic ion transport and metabolism	2e-109	831
BaO9_0029	WP_077970608.1	Bartonella apis strain 178	COG0601, DppB, ABC-type dipeptide/oligopeptide/nickel transport systems, permease components	Amino acid transport and metabolism / Inorganic ion transport and metabolism	9e-133	985
BaO9_0029	WP_077970608.1	Bartonella apis strain 244	COG0601, DppB, ABC-type dipeptide/oligopeptide/nickel transport systems, permease components	Amino acid transport and metabolism / Inorganic ion transport and metabolism	9e-133	985
BaO9_0029	WP_015398293.1	Bartonella australis	COG0601, DppB, ABC-type dipeptide/oligopeptide/nickel transport systems, permease components	Amino acid transport and metabolism / Inorganic ion transport and metabolism	2e-120	904
BaO9_0029	WP_005767576.1	Bartonella bacilliformis	COG0601, DppB, ABC-type dipeptide/oligopeptide/nickel transport systems, permease components	Amino acid transport and metabolism / Inorganic ion transport and metabolism	1e-114	866
BaO9_0029	WP_006590149.1	Bartonella birtlesii	COG0601, DppB, ABC-type dipeptide/oligopeptide/nickel transport systems, permease components	Amino acid transport and metabolism / Inorganic ion transport and metabolism	3e-115	870
BaO9_0029	WP_013544635.1	Bartonella clarridgeiae	COG0601, DppB, ABC-type dipeptide/oligopeptide/nickel transport systems, permease components	Amino acid transport and metabolism / Inorganic ion transport and metabolism	4e-112	849
BaO9_0029	WP_015856298.1	Bartonella grahamii	COG0601, DppB, ABC-type dipeptide/oligopeptide/nickel transport systems, permease components	Amino acid transport and metabolism / Inorganic ion transport and metabolism	4e-115	870
BaO9_0029	WP_011181050.1	Bartonella henselae	COG0601, DppB, ABC-type dipeptide/oligopeptide/nickel transport systems, permease components	Amino acid transport and metabolism / Inorganic ion transport and metabolism	2e-113	858
BaO9_0029	WP_010704087.1	Bartonella schoenbuchensis	COG0601, DppB, ABC-type dipeptide/oligopeptide/nickel transport systems, permease components	Amino acid transport and metabolism / Inorganic ion transport and metabolism	2e-113	858
BaO9_0029	WP_008040452	Bartonella tamiae strain 239	COG0601, DppB, ABC-type dipeptide/oligopeptide/nickel transport systems, permease components	Amino acid transport and metabolism / Inorganic ion transport and metabolism	1e-131	977
BaO9_0029	WP_012232210.1	Bartonella tribocorum	COG0601, DppB, ABC-type dipeptide/oligopeptide/nickel transport systems, permease components	Amino acid transport and metabolism / Inorganic ion transport and metabolism	1e-114	866
BaO9_0029	WP_010705516.1	Bartonella vinsonii	COG0601, DppB, ABC-type dipeptide/oligopeptide/nickel transport systems, permease components	Amino acid transport and metabolism / Inorganic ion transport and metabolism	4e-113	856
BaO9_0029	WP_011083857.1	Bradyrhizobium japonicum	COG0601, DppB, ABC-type dipeptide/oligopeptide/nickel transport systems, permease components	Amino acid transport and metabolism / Inorganic ion transport and metabolism	1e-118	891
BaO9_0029	WP_011086122.1	Bradyrhizobium japonicum	COG0601, DppB, ABC-type dipeptide/oligopeptide/nickel transport systems, permease components	Amino acid transport and metabolism / Inorganic ion transport and metabolism	2e-102	784
BaO9_0029	WP_002964686.1	Brucella melitensis	COG0601, DppB, ABC-type dipeptide/oligopeptide/nickel transport systems, permease components	Amino acid transport and metabolism / Inorganic ion transport and metabolism	5e-131	974
BaO9_0029	AAL53461.1	Brucella melitensis	COG0601, DppB, ABC-type dipeptide/oligopeptide/nickel transport systems, permease components	Amino acid transport and metabolism / Inorganic ion transport and metabolism	3e-114	863
BaO9_0029	AQS41150.1	Ca. Tokpelaia hoelldobblerii	COG0601, DppB, ABC-type dipeptide/oligopeptide/nickel transport systems, permease components	Amino acid transport and metabolism / Inorganic ion transport and metabolism	6e-131	972
BaO9_0029	WP_010913210.1	Mesorhizobium loti	COG0601, DppB, ABC-type dipeptide/oligopeptide/nickel transport systems, permease components	Amino acid transport and metabolism / Inorganic ion transport and metabolism	1e-131	977
BaO9_0029	WP_010913289.1	Mesorhizobium loti	COG0601, DppB, ABC-type dipeptide/oligopeptide/nickel transport systems, permease components	Amino acid transport and metabolism / Inorganic ion transport and metabolism	3e-115	870
BaO9_0029	WP_010659567.1	Ochrobactrum anthropi	COG0601, DppB, ABC-type dipeptide/oligopeptide/nickel transport systems, permease components	Amino acid transport and metabolism / Inorganic ion transport and metabolism	5e-130	966
BaO9_0029	ABS14621.1	Ochrobactrum anthropi	COG0601, DppB, ABC-type dipeptide/oligopeptide/nickel transport systems, permease components	Amino acid transport and metabolism / Inorganic ion transport and metabolism	7e-115	868
BaO9_0029	ABS15797.1	Ochrobactrum anthropi	COG0601, DppB, ABC-type dipeptide/oligopeptide/nickel transport systems, permease components	Amino acid transport and metabolism / Inorganic ion transport and metabolism	1e-116	880
BaO9_0029	WP_003527127.1	Sinorhizobium meliloti	COG0601, DppB, ABC-type dipeptide/oligopeptide/nickel transport systems, permease components	Amino acid transport and metabolism / Inorganic ion transport and metabolism	3e-128	954
BaO9_0029	WP_010969923.1	Sinorhizobium meliloti	COG0601, DppB, ABC-type dipeptide/oligopeptide/nickel transport systems, permease components	Amino acid transport and metabolism / Inorganic ion transport and metabolism	2e-113	858
BaO9_0044	WP_010970714.1	Agrobacterium tumefasciens	COG1123, COG1123, ATPase components of various ABC-type transport systems, contain duplicated ATPase	General function prediction only	0	1806
BaO9_0044	WP_080728813.1	Agrobacterium tumefasciens	COG1123, COG1123, ATPase components of various ABC-type transport systems, contain duplicated ATPase	General function prediction only	0	1732
BaO9_0044	WP_010974058.1	Agrobacterium tumefasciens	COG1123, COG1123, ATPase components of various ABC-type transport systems, contain duplicated ATPase	General function prediction only	0	1827
BaO9_0044	WP_077990672.1	Bartonella apis strain 122	COG1123, COG1123, ATPase components of various ABC-type transport systems, contain duplicated ATPase	General function prediction only	0	1840
BaO9_0044	AQT41822.1	Bartonella apis strain 178	COG1123, COG1123, ATPase components of various ABC-type transport systems, contain duplicated ATPase	General function prediction only	0	1834
BaO9_0044	WP_077970191.1	Bartonella apis strain 244	COG1123, COG1123, ATPase components of various ABC-type transport systems, contain duplicated ATPase	General function prediction only	0	1840
BaO9_0044	WP_015397567.1	Bartonella australis	COG1123, COG1123, ATPase components of various ABC-type transport systems, contain duplicated ATPase	General function prediction only	0	1673
BaO9_0044	EYS88999.1	Bartonella bacilliformis	COG4172, COG4172, ABC-type uncharacterized transport system, duplicated ATPase component	General function prediction only	1e-134	1007
BaO9_0044	WP_017196231.1	Bartonella birtlesii	COG1123, COG1123, ATPase components of various ABC-type transport systems, contain duplicated ATPase	General function prediction only	0	1691
BaO9_0044	WP_013544532.1	Bartonella clarridgeiae	COG1123, COG1123, ATPase components of various ABC-type transport systems, contain duplicated ATPase	General function prediction only	0	1681
BaO9_0044	WP_011180191.1	Bartonella henselae	COG1123, COG1123, ATPase components of various ABC-type transport systems, contain duplicated ATPase	General function prediction only	0	1664
BaO9_0044	WP_010703307.1	Bartonella schoenbuchensis	COG1123, COG1123, ATPase components of various ABC-type transport systems, contain duplicated ATPase	General function prediction only	0	1727
BaO9_0044	WP_008038324	Bartonella tamiae strain 239	COG1123, COG1123, ATPase components of various ABC-type transport systems, contain duplicated ATPase	General function prediction only	0	1769
BaO9_0044	WP_011084245.1	Bradyrhizobium japonicum	COG1123, COG1123, ATPase components of various ABC-type transport systems, contain duplicated ATPase	General function prediction only	0	1741
BaO9_0044	WP_005970325.1	Brucella melitensis	COG1123, COG1123, ATPase components of various ABC-type transport systems, contain duplicated ATPase	General function prediction only	0	1834
BaO9_0044	WP_059244179.1	Brucella melitensis	COG1123, COG1123, ATPase components of various ABC-type transport systems, contain duplicated ATPase	General function prediction only	0	1839
BaO9_0044	AQS40984.1	Ca. Tokpelaia hoelldobblerii	COG1123, COG1123, ATPase components of various ABC-type transport systems, contain duplicated ATPase	General function prediction only	0	1844
BaO9_0044	WP_010913271.1	Mesorhizobium loti	COG1123, COG1123, ATPase components of various ABC-type transport systems, contain duplicated ATPase	General function prediction only	0	1866
BaO9_0044	WP_010914058.1	Mesorhizobium loti	COG1123, COG1123, ATPase components of various ABC-type transport systems, contain duplicated ATPase	General function prediction only	0	1788
BaO9_0044	WP_010914977.1	Mesorhizobium loti	COG1123, COG1123, ATPase components of various ABC-type transport systems, contain duplicated ATPase	General function prediction only	0	1784
BaO9_0044	WP_011982253.1	Ochrobactrum anthropi	COG1123, COG1123, ATPase components of various ABC-type transport systems, contain duplicated ATPase	General function prediction only	0	1808
BaO9_0044	WP_012092994.1	Ochrobactrum anthropi	COG1123, COG1123, ATPase components of various ABC-type transport systems, contain duplicated ATPase	General function prediction only	0	1841
BaO9_0044	WP_010975716.1	Sinorhizobium meliloti	COG1123, COG1123, ATPase components of various ABC-type transport systems, contain duplicated ATPase	General function prediction only	0	1828
BaO9_0044	WP_010976338.1	Sinorhizobium meliloti	COG1123, COG1123, ATPase components of various ABC-type transport systems, contain duplicated ATPase	General function prediction only	0	1807
BaO9_0044	WP_010968391.1	Sinorhizobium meliloti	COG1123, COG1123, ATPase components of various ABC-type transport systems, contain duplicated ATPase	General function prediction only	0	1853
BaO9_0045	WP_075914058.1	Bartonella apis strain 122	No hit	Function unknown	-	-
BaO9_0045	WP_075914058.1	Bartonella apis strain 244	No hit	Function unknown	-	-
BaO9_0045	WP_015397633.1	Bartonella australis	No hit	Function unknown	-	-
BaO9_0045	WP_015398346.1	Bartonella australis	No hit	Function unknown	-	-
BaO9_0045	WP_017196048.1	Bartonella birtlesii	No hit	Function unknown	-	-
BaO9_0045	WP_017196277.1	Bartonella birtlesii	No hit	Function unknown	-	-
BaO9_0045	WP_012754738.1	Bartonella grahamii	COG0194, Gmk, Guanylate kinase	Nucleotide transport and metabolism	0.003	79
BaO9_0045	WP_015856174.1	Bartonella grahamii	No hit	Function unknown	-	-
BaO9_0045	WP_015856256.1	Bartonella grahamii	No hit	Function unknown	-	-
BaO9_0045	WP_041581495.1	Bartonella grahamii	No hit	Function unknown	-	-
BaO9_0045	WP_034447444.1	Bartonella henselae	No hit	Function unknown	-	-
BaO9_0045	WP_034448348.1	Bartonella henselae	No hit	Function unknown	-	-
BaO9_0045	WP_034990129.1	Bartonella schoenbuchensis	COG0629, Ssb, Single-stranded DNA-binding protein	DNA replication, recombination, and repair	4e-31	287
BaO9_0045	WP_010704017.1	Bartonella schoenbuchensis	No hit	Function unknown	-	-
BaO9_0045	WP_010704169.1	Bartonella schoenbuchensis	COG0060, IleS, Isoleucyl-tRNA synthetase	Translation, ribosomal structure and biogenesis	0.007	78
BaO9_0045	WP_010703161.1	Bartonella schoenbuchensis	No hit	Function unknown	-	-
BaO9_0045	WP_012230845.1	Bartonella tribocorum	No hit	Function unknown	-	-
BaO9_0045	WP_012231576.1	Bartonella tribocorum	COG4477, EzrA, Negative regulator of septation ring formation	Cell division and chromosome partitioning	0.007	77
BaO9_0045	WP_038474719.1	Bartonella tribocorum	No hit	Function unknown	-	-
BaO9_0045	WP_012232372.1	Bartonella tribocorum	No hit	Function unknown	-	-
BaO9_0045	WP_015399026.1	Bartonella vinsonii	No hit	Function unknown	-	-
BaO9_0045	WP_015399259.1	Bartonella vinsonii	No hit	Function unknown	-	-
BaO9_0045	WP_010705754.1	Bartonella vinsonii	No hit	Function unknown	-	-
BaO9_0045	WP_004683738.1	Brucella melitensis	No hit	Function unknown	-	-
BaO9_0045	AQS42314.1	Ca. Tokpelaia hoelldobblerii	No hit	Function unknown	-	-
BaO9_0078	WP_010973158.1	Agrobacterium tumefasciens	COG0578, GlpA, Glycerol-3-phosphate dehydrogenase	Energy production and conversion	0	1671
BaO9_0078	WP_010973410.1	Agrobacterium tumefasciens	COG0578, GlpA, Glycerol-3-phosphate dehydrogenase	Energy production and conversion	0	1611
BaO9_0078	WP_077990456.1	Bartonella apis strain 122	COG0578, GlpA, Glycerol-3-phosphate dehydrogenase	Energy production and conversion	0	1393
BaO9_0078	WP_077969960.1	Bartonella apis strain 178	COG0578, GlpA, Glycerol-3-phosphate dehydrogenase	Energy production and conversion	0	1389
BaO9_0078	WP_077969960.1	Bartonella apis strain 244	COG0578, GlpA, Glycerol-3-phosphate dehydrogenase	Energy production and conversion	6e-167	1244
BaO9_0078	WP_015397996.1	Bartonella australis	COG0578, GlpA, Glycerol-3-phosphate dehydrogenase	Energy production and conversion	0	1359
BaO9_0078	WP_017196442.1	Bartonella birtlesii	COG0578, GlpA, Glycerol-3-phosphate dehydrogenase	Energy production and conversion	0	1418
BaO9_0078	WP_013545126.1	Bartonella clarridgeiae	COG0578, GlpA, Glycerol-3-phosphate dehydrogenase	Energy production and conversion	0	1351
BaO9_0078	WP_026500739.1	Bartonella grahamii	COG0578, GlpA, Glycerol-3-phosphate dehydrogenase	Energy production and conversion	0	1370
BaO9_0078	WP_034447770.1	Bartonella henselae	COG0578, GlpA, Glycerol-3-phosphate dehydrogenase	Energy production and conversion	0	1383
BaO9_0078	WP_010703715.1	Bartonella schoenbuchensis	COG0578, GlpA, Glycerol-3-phosphate dehydrogenase	Energy production and conversion	0	1347
BaO9_0078	WP_008038355	Bartonella tamiae strain 239	COG0578, GlpA, Glycerol-3-phosphate dehydrogenase	Energy production and conversion	0	1401
BaO9_0078	WP_038473559.1	Bartonella tribocorum	COG0578, GlpA, Glycerol-3-phosphate dehydrogenase	Energy production and conversion	0	1398
BaO9_0078	WP_015399035.1	Bartonella vinsonii	COG0578, GlpA, Glycerol-3-phosphate dehydrogenase	Energy production and conversion	0	1424
BaO9_0078	WP_011085223.1	Bradyrhizobium japonicum	COG0578, GlpA, Glycerol-3-phosphate dehydrogenase	Energy production and conversion	0	1483
BaO9_0078	AAL52930.1	Brucella melitensis	COG0578, GlpA, Glycerol-3-phosphate dehydrogenase	Energy production and conversion	0	1654
BaO9_0078	WP_004682238.1	Brucella melitensis	COG0578, GlpA, Glycerol-3-phosphate dehydrogenase	Energy production and conversion	0	1599
BaO9_0078	AQS42128.1	Ca. Tokpelaia hoelldobblerii	COG0578, GlpA, Glycerol-3-phosphate dehydrogenase	Energy production and conversion	0	1383
BaO9_0078	WP_010909602.1	Mesorhizobium loti	COG0578, GlpA, Glycerol-3-phosphate dehydrogenase	Energy production and conversion	0	1682
BaO9_0078	WP_010914719.1	Mesorhizobium loti	COG0578, GlpA, Glycerol-3-phosphate dehydrogenase	Energy production and conversion	0	1587
BaO9_0078	WP_011982457.1	Ochrobactrum anthropi	COG0578, GlpA, Glycerol-3-phosphate dehydrogenase	Energy production and conversion	0	1600
BaO9_0078	WP_011982653.1	Ochrobactrum anthropi	COG0578, GlpA, Glycerol-3-phosphate dehydrogenase	Energy production and conversion	0	1586
BaO9_0078	AEH78304.1	Sinorhizobium meliloti	COG0578, GlpA, Glycerol-3-phosphate dehydrogenase	Energy production and conversion	0	1636
BaO9_0078	WP_010970353.1	Sinorhizobium meliloti	COG0578, GlpA, Glycerol-3-phosphate dehydrogenase	Energy production and conversion	0	1635
BaO9_0080	WP_077972539.1	Bartonella apis strain 122	No hit	Function unknown	-	-
BaO9_0080	WP_077993385.1	Bartonella apis strain 122	No hit	Function unknown	-	-
BaO9_0080	WP_077993387.1	Bartonella apis strain 122	No hit	Function unknown	-	-
BaO9_0080	WP_077972539.1	Bartonella apis strain 244	No hit	Function unknown	-	-
BaO9_0080	WP_017196457.1	Bartonella birtlesii	No hit	Function unknown	-	-
BaO9_0080	WP_015856170.1	Bartonella grahamii	No hit	Function unknown	-	-
BaO9_0080	ACS51102.1	Bartonella grahamii	COG3064, TolA, Membrane protein involved in colicin uptake	Cell envelope biogenesis, outer membrane	3e-05	109
BaO9_0080	WP_041583391.1	Bartonella henselae	No hit	Function unknown	-	-
BaO9_0080	WP_011180587.1	Bartonella henselae	No hit	Function unknown	-	-
BaO9_0080	WP_082248333.1	Bartonella henselae	No hit	Function unknown	-	-
BaO9_0080	WP_041583423.1	Bartonella henselae	No hit	Function unknown	-	-
BaO9_0080	WP_082248334.1	Bartonella henselae	No hit	Function unknown	-	-
BaO9_0080	CDO40062.1	Bartonella henselae	No hit	Function unknown	-	-
BaO9_0080	CAF27594.1	Bartonella henselae	No hit	Function unknown	-	-
BaO9_0080	WP_008038458	Bartonella tamiae strain 239	No hit	Function unknown	-	-
BaO9_0080	WP_008038462	Bartonella tamiae strain 239	No hit	Function unknown	-	-
BaO9_0080	WP_012230929.1	Bartonella tribocorum	No hit	Function unknown	-	-
BaO9_0080	WP_038473273.1	Bartonella tribocorum	No hit	Function unknown	-	-
BaO9_0080	WP_012231645.1	Bartonella tribocorum	No hit	Function unknown	-	-
BaO9_0080	WP_049776832.1	Bartonella tribocorum	No hit	Function unknown	-	-
BaO9_0080	WP_015399182.1	Bartonella vinsonii	No hit	Function unknown	-	-
BaO9_0080	AQS42345.1	Ca. Tokpelaia hoelldobblerii	COG3210, FhaB, Large exoproteins involved in heme utilization or adhesion	Intracellular trafficking and secretion	8e-04	98
BaO9_0080	WP_012092713.1	Ochrobactrum anthropi	No hit	Function unknown	-	-
BaO9_0080	WP_012092715.1	Ochrobactrum anthropi	No hit	Function unknown	-	-
BaO9_0420	WP_006311709.1	Agrobacterium tumefasciens	COG1376, ErfK, Uncharacterized protein conserved in bacteria	Function unknown	9e-52	424
BaO9_0420	WP_077994502.1	Bartonella apis strain 122	COG1376, ErfK, Uncharacterized protein conserved in bacteria	Function unknown	2e-44	379
BaO9_0420	WP_077993002.1	Bartonella apis strain 122	COG1376, ErfK, Uncharacterized protein conserved in bacteria	Function unknown	6e-55	446
BaO9_0420	AQT42377.1	Bartonella apis strain 178	COG1376, ErfK, Uncharacterized protein conserved in bacteria	Function unknown	6e-43	369
BaO9_0420	WP_077971044.1	Bartonella apis strain 244	COG1376, ErfK, Uncharacterized protein conserved in bacteria	Function unknown	2e-42	366
BaO9_0420	WP_077972163.1	Bartonella apis strain 244	COG1376, ErfK, Uncharacterized protein conserved in bacteria	Function unknown	7e-54	440
BaO9_0420	AGF74763.1	Bartonella australis	COG1376, ErfK, Uncharacterized protein conserved in bacteria	Function unknown	3e-50	424
BaO9_0420	WP_005767525.1	Bartonella bacilliformis	COG1376, ErfK, Uncharacterized protein conserved in bacteria	Function unknown	4e-55	449
BaO9_0420	WP_006590179.1	Bartonella birtlesii	COG1376, ErfK, Uncharacterized protein conserved in bacteria	Function unknown	2e-55	455
BaO9_0420	WP_013544663.1	Bartonella clarridgeiae	COG1376, ErfK, Uncharacterized protein conserved in bacteria	Function unknown	2e-51	424
BaO9_0420	WP_012754884.1	Bartonella grahamii	COG1376, ErfK, Uncharacterized protein conserved in bacteria	Function unknown	7e-55	449
BaO9_0420	WP_011181027.1	Bartonella henselae	COG1376, ErfK, Uncharacterized protein conserved in bacteria	Function unknown	2e-55	452
BaO9_0420	WP_010704062.1	Bartonella schoenbuchensis	COG1376, ErfK, Uncharacterized protein conserved in bacteria	Function unknown	3e-56	455
BaO9_0420	WP_008040358	Bartonella tamiae strain 239	COG1376, ErfK, Uncharacterized protein conserved in bacteria	Function unknown	1e-53	439
BaO9_0420	WP_012231261.1	Bartonella tribocorum	COG1376, ErfK, Uncharacterized protein conserved in bacteria	Function unknown	1e-53	441
BaO9_0420	WP_010705483.1	Bartonella vinsonii	COG1376, ErfK, Uncharacterized protein conserved in bacteria	Function unknown	7e-53	435
BaO9_0420	AHY56405.1	Bradyrhizobium japonicum	COG1376, ErfK, Uncharacterized protein conserved in bacteria	Function unknown	3e-49	409
BaO9_0420	AQS41400.1	Ca. Tokpelaia hoelldobblerii	COG1376, ErfK, Uncharacterized protein conserved in bacteria	Function unknown	5e-38	333
BaO9_0420	WP_010910226.1	Mesorhizobium loti	COG1376, ErfK, Uncharacterized protein conserved in bacteria	Function unknown	2e-55	454
BaO9_0420	WP_041545279.1	Ochrobactrum anthropi	COG1376, ErfK, Uncharacterized protein conserved in bacteria	Function unknown	2e-45	387
BaO9_0420	WP_010660962.1	Ochrobactrum anthropi	COG1376, ErfK, Uncharacterized protein conserved in bacteria	Function unknown	6e-57	463
BaO9_0420	WP_012092693.1	Ochrobactrum anthropi	COG1376, ErfK, Uncharacterized protein conserved in bacteria	Function unknown	4e-48	404
BaO9_0420	WP_010969034.1	Sinorhizobium meliloti	COG1376, ErfK, Uncharacterized protein conserved in bacteria	Function unknown	3e-55	447
BaO9_0759	WP_010972065.1	Agrobacterium tumefasciens	COG3023, ampD, N-acetyl-anhydromuramyl-L-alanine amidase	Cell envelope biogenesis, outer membrane	7e-115	851
BaO9_0759	WP_077992790.1	Bartonella apis strain 122	COG3023, ampD, N-acetyl-anhydromuramyl-L-alanine amidase	Cell envelope biogenesis, outer membrane	3e-101	761
BaO9_0759	WP_077971994.1	Bartonella apis strain 244	COG3023, ampD, N-acetyl-anhydromuramyl-L-alanine amidase	Cell envelope biogenesis, outer membrane	9e-99	744
BaO9_0759	WP_015398369.1	Bartonella australis	COG3023, ampD, N-acetyl-anhydromuramyl-L-alanine amidase	Cell envelope biogenesis, outer membrane	7e-94	712
BaO9_0759	WP_005767337.1	Bartonella bacilliformis	COG3023, ampD, N-acetyl-anhydromuramyl-L-alanine amidase	Cell envelope biogenesis, outer membrane	7e-96	725
BaO9_0759	WP_005766504.1	Bartonella bacilliformis	COG3023, ampD, N-acetyl-anhydromuramyl-L-alanine amidase	Cell envelope biogenesis, outer membrane	2e-92	703
BaO9_0759	WP_017196603.1	Bartonella birtlesii	COG3023, ampD, N-acetyl-anhydromuramyl-L-alanine amidase	Cell envelope biogenesis, outer membrane	4e-81	633
BaO9_0759	WP_013545128.1	Bartonella clarridgeiae	COG3023, ampD, N-acetyl-anhydromuramyl-L-alanine amidase	Cell envelope biogenesis, outer membrane	1e-90	691
BaO9_0759	WP_013545435.1	Bartonella clarridgeiae	COG3023, ampD, N-acetyl-anhydromuramyl-L-alanine amidase	Cell envelope biogenesis, outer membrane	3e-95	721
BaO9_0759	WP_015856812.1	Bartonella grahamii	COG3023, ampD, N-acetyl-anhydromuramyl-L-alanine amidase	Cell envelope biogenesis, outer membrane	5e-90	687
BaO9_0759	WP_011181079.1	Bartonella henselae	COG3023, ampD, N-acetyl-anhydromuramyl-L-alanine amidase	Cell envelope biogenesis, outer membrane	6e-71	566
BaO9_0759	WP_010704134.1	Bartonella schoenbuchensis	COG3023, ampD, N-acetyl-anhydromuramyl-L-alanine amidase	Cell envelope biogenesis, outer membrane	3e-87	668
BaO9_0759	WP_008040155	Bartonella tamiae strain 239	COG3023, ampD, N-acetyl-anhydromuramyl-L-alanine amidase	Cell envelope biogenesis, outer membrane	2e-98	742
BaO9_0759	WP_012232241.1	Bartonella tribocorum	COG3023, ampD, N-acetyl-anhydromuramyl-L-alanine amidase	Cell envelope biogenesis, outer membrane	2e-88	677
BaO9_0759	WP_015399300.1	Bartonella vinsonii	COG3023, ampD, N-acetyl-anhydromuramyl-L-alanine amidase	Cell envelope biogenesis, outer membrane	6e-56	464
BaO9_0759	WP_011089351.1	Bradyrhizobium japonicum	COG3023, ampD, N-acetyl-anhydromuramyl-L-alanine amidase	Cell envelope biogenesis, outer membrane	4e-101	763
BaO9_0759	WP_002964551.1	Brucella melitensis	COG3023, ampD, N-acetyl-anhydromuramyl-L-alanine amidase	Cell envelope biogenesis, outer membrane	5e-120	886
BaO9_0759	AQS42163.1	Ca. Tokpelaia hoelldobblerii	COG3023, ampD, N-acetyl-anhydromuramyl-L-alanine amidase	Cell envelope biogenesis, outer membrane	9e-97	731
BaO9_0759	WP_010910265.1	Mesorhizobium loti	COG3023, ampD, N-acetyl-anhydromuramyl-L-alanine amidase	Cell envelope biogenesis, outer membrane	8e-115	850
BaO9_0759	WP_012091739.1	Ochrobactrum anthropi	COG3023, ampD, N-acetyl-anhydromuramyl-L-alanine amidase	Cell envelope biogenesis, outer membrane	4e-114	847
BaO9_0759	WP_003529148.1	Sinorhizobium meliloti	COG3023, ampD, N-acetyl-anhydromuramyl-L-alanine amidase	Cell envelope biogenesis, outer membrane	7e-119	878
BaO9_0765	WP_010972339.1	Agrobacterium tumefasciens	COG4559, COG4559, ABC-type hemin transport system, ATPase component	Inorganic ion transport and metabolism	3e-132	966
BaO9_0765	WP_077991597.1	Bartonella apis strain 122	COG4559, COG4559, ABC-type hemin transport system, ATPase component	Inorganic ion transport and metabolism	2e-105	790
BaO9_0765	AQT42291.1	Bartonella apis strain 178	COG4559, COG4559, ABC-type hemin transport system, ATPase component	Inorganic ion transport and metabolism	1e-109	817
BaO9_0765	WP_077970907.1	Bartonella apis strain 244	COG4559, COG4559, ABC-type hemin transport system, ATPase component	Inorganic ion transport and metabolism	6e-110	819
BaO9_0765	WP_015397809.1	Bartonella australis	COG4559, COG4559, ABC-type hemin transport system, ATPase component	Inorganic ion transport and metabolism	6e-97	735
BaO9_0765	WP_005766507.1	Bartonella bacilliformis	COG4559, COG4559, ABC-type hemin transport system, ATPase component	Inorganic ion transport and metabolism	8e-106	792
BaO9_0765	WP_006589249.1	Bartonella birtlesii	COG4559, COG4559, ABC-type hemin transport system, ATPase component	Inorganic ion transport and metabolism	3e-101	762
BaO9_0765	WP_013544757.1	Bartonella clarridgeiae	COG4559, COG4559, ABC-type hemin transport system, ATPase component	Inorganic ion transport and metabolism	3e-100	756
BaO9_0765	WP_012754921.1	Bartonella grahamii	COG4559, COG4559, ABC-type hemin transport system, ATPase component	Inorganic ion transport and metabolism	1e-102	773
BaO9_0765	WP_011180424.1	Bartonella henselae	COG4559, COG4559, ABC-type hemin transport system, ATPase component	Inorganic ion transport and metabolism	2e-104	784
BaO9_0765	WP_010703524.1	Bartonella schoenbuchensis	COG4559, COG4559, ABC-type hemin transport system, ATPase component	Inorganic ion transport and metabolism	7e-102	766
BaO9_0765	WP_008039046	Bartonella tamiae strain 239	COG4559, COG4559, ABC-type hemin transport system, ATPase component	Inorganic ion transport and metabolism	1e-114	850
BaO9_0765	WP_012231298.1	Bartonella tribocorum	COG4559, COG4559, ABC-type hemin transport system, ATPase component	Inorganic ion transport and metabolism	5e-102	768
BaO9_0765	WP_010704985.1	Bartonella vinsonii	COG4559, COG4559, ABC-type hemin transport system, ATPase component	Inorganic ion transport and metabolism	2e-102	770
BaO9_0765	WP_011089816.1	Bradyrhizobium japonicum	COG1120, FepC, ABC-type cobalamin/Fe3+-siderophores transport systems, ATPase components	Inorganic ion transport and metabolism / Coenzyme metabolism	3e-87	669
BaO9_0765	WP_002964459.1	Brucella melitensis	COG1120, FepC, ABC-type cobalamin/Fe3+-siderophores transport systems, ATPase components	Inorganic ion transport and metabolism / Coenzyme metabolism	5e-101	769
BaO9_0765	AQS42118.1	Ca. Tokpelaia hoelldobblerii	COG1120, FepC, ABC-type cobalamin/Fe3+-siderophores transport systems, ATPase components	Inorganic ion transport and metabolism / Coenzyme metabolism	1e-79	618
BaO9_0765	WP_010909942.1	Mesorhizobium loti	COG4559, COG4559, ABC-type hemin transport system, ATPase component	Inorganic ion transport and metabolism	1e-144	1049
BaO9_0765	WP_012091815.1	Ochrobactrum anthropi	COG1120, FepC, ABC-type cobalamin/Fe3+-siderophores transport systems, ATPase components	Inorganic ion transport and metabolism / Coenzyme metabolism	4e-92	701
BaO9_0765	WP_010658816.1	Ochrobactrum anthropi	COG4559, COG4559, ABC-type hemin transport system, ATPase component	Inorganic ion transport and metabolism	2e-113	843
BaO9_0765	WP_010969935.1	Sinorhizobium meliloti	COG4559, COG4559, ABC-type hemin transport system, ATPase component	Inorganic ion transport and metabolism	1e-141	1028
BaO9_0766	WP_010972351.1	Agrobacterium tumefasciens	COG4604, CeuD, ABC-type enterochelin transport system, ATPase component	Inorganic ion transport and metabolism	0	1192
BaO9_0766	WP_010973256.1	Agrobacterium tumefasciens	COG1120, FepC, ABC-type cobalamin/Fe3+-siderophores transport systems, ATPase components	Inorganic ion transport and metabolism / Coenzyme metabolism	7e-129	945
BaO9_0766	WP_077992177.1	Bartonella apis strain 122	COG1120, FepC, ABC-type cobalamin/Fe3+-siderophores transport systems, ATPase components	Inorganic ion transport and metabolism / Coenzyme metabolism	2e-101	764
BaO9_0766	WP_077993208.1	Bartonella apis strain 122	COG4604, CeuD, ABC-type enterochelin transport system, ATPase component	Inorganic ion transport and metabolism	1e-139	1013
BaO9_0766	WP_077971502.1	Bartonella apis strain 178	COG1120, FepC, ABC-type cobalamin/Fe3+-siderophores transport systems, ATPase components	Inorganic ion transport and metabolism / Coenzyme metabolism	2e-103	777
BaO9_0766	WP_077971502.1	Bartonella apis strain 244	COG1120, FepC, ABC-type cobalamin/Fe3+-siderophores transport systems, ATPase components	Inorganic ion transport and metabolism / Coenzyme metabolism	2e-102	770
BaO9_0766	WP_077972393.1	Bartonella apis strain 244	COG4604, CeuD, ABC-type enterochelin transport system, ATPase component	Inorganic ion transport and metabolism	2e-140	1019
BaO9_0766	WP_015398403.1	Bartonella australis	COG4604, CeuD, ABC-type enterochelin transport system, ATPase component	Inorganic ion transport and metabolism	4e-133	971
BaO9_0766	WP_005767717.1	Bartonella bacilliformis	COG4604, CeuD, ABC-type enterochelin transport system, ATPase component	Inorganic ion transport and metabolism	6e-135	983
BaO9_0766	WP_017195919.1	Bartonella birtlesii	COG4604, CeuD, ABC-type enterochelin transport system, ATPase component	Inorganic ion transport and metabolism	3e-130	952
BaO9_0766	WP_013544837.1	Bartonella clarridgeiae	COG4604, CeuD, ABC-type enterochelin transport system, ATPase component	Inorganic ion transport and metabolism	9e-134	975
BaO9_0766	WP_015856796.1	Bartonella grahamii	COG4604, CeuD, ABC-type enterochelin transport system, ATPase component	Inorganic ion transport and metabolism	5e-135	983
BaO9_0766	WP_010704144.1	Bartonella schoenbuchensis	COG4604, CeuD, ABC-type enterochelin transport system, ATPase component	Inorganic ion transport and metabolism	3e-136	991
BaO9_0766	WP_008040490	Bartonella tamiae strain 239	COG4604, CeuD, ABC-type enterochelin transport system, ATPase component	Inorganic ion transport and metabolism	2e-149	1078
BaO9_0766	WP_012232188.1	Bartonella tribocorum	COG4604, CeuD, ABC-type enterochelin transport system, ATPase component	Inorganic ion transport and metabolism	2e-133	973
BaO9_0766	WP_015399322.1	Bartonella vinsonii	COG4604, CeuD, ABC-type enterochelin transport system, ATPase component	Inorganic ion transport and metabolism	6e-136	989
BaO9_0766	WP_002965962.1	Brucella melitensis	COG4604, CeuD, ABC-type enterochelin transport system, ATPase component	Inorganic ion transport and metabolism	0	1197
BaO9_0766	AQS41099.1	Ca. Tokpelaia hoelldobblerii	COG4604, CeuD, ABC-type enterochelin transport system, ATPase component	Inorganic ion transport and metabolism	2e-150	1084
BaO9_0766	WP_011982574.1	Ochrobactrum anthropi	COG1120, FepC, ABC-type cobalamin/Fe3+-siderophores transport systems, ATPase components	Inorganic ion transport and metabolism / Coenzyme metabolism	1e-131	965
BaO9_0766	WP_012093165.1	Ochrobactrum anthropi	COG4604, CeuD, ABC-type enterochelin transport system, ATPase component	Inorganic ion transport and metabolism	6e-164	1171
BaO9_0766	WP_010967921.1	Sinorhizobium meliloti	COG1120, FepC, ABC-type cobalamin/Fe3+-siderophores transport systems, ATPase components	Inorganic ion transport and metabolism / Coenzyme metabolism	7e-132	966
BaO9_0788	WP_010973314.1	Agrobacterium tumefasciens	COG2951, MltB, Membrane-bound lytic murein transglycosylase B	Cell envelope biogenesis, outer membrane	3e-139	1036
BaO9_0788	WP_077991170.1	Bartonella apis strain 122	COG2951, MltB, Membrane-bound lytic murein transglycosylase B	Cell envelope biogenesis, outer membrane	2e-121	919
BaO9_0788	WP_077970596.1	Bartonella apis strain 178	COG2951, MltB, Membrane-bound lytic murein transglycosylase B	Cell envelope biogenesis, outer membrane	9e-122	921
BaO9_0788	WP_077970596.1	Bartonella apis strain 244	COG2951, MltB, Membrane-bound lytic murein transglycosylase B	Cell envelope biogenesis, outer membrane	8e-122	922
BaO9_0788	WP_015397693.1	Bartonella australis	COG2951, MltB, Membrane-bound lytic murein transglycosylase B	Cell envelope biogenesis, outer membrane	1e-114	874
BaO9_0788	WP_005766267.1	Bartonella bacilliformis	COG2951, MltB, Membrane-bound lytic murein transglycosylase B	Cell envelope biogenesis, outer membrane	1e-115	881
BaO9_0788	WP_017196205.1	Bartonella birtlesii	COG2951, MltB, Membrane-bound lytic murein transglycosylase B	Cell envelope biogenesis, outer membrane	6e-112	856
BaO9_0788	WP_013545405.1	Bartonella clarridgeiae	COG2951, MltB, Membrane-bound lytic murein transglycosylase B	Cell envelope biogenesis, outer membrane	6e-111	850
BaO9_0788	WP_012754590.1	Bartonella grahamii	COG2951, MltB, Membrane-bound lytic murein transglycosylase B	Cell envelope biogenesis, outer membrane	8e-113	862
BaO9_0788	WP_011180126.1	Bartonella henselae	COG2951, MltB, Membrane-bound lytic murein transglycosylase B	Cell envelope biogenesis, outer membrane	7e-110	843
BaO9_0788	WP_010703417.1	Bartonella schoenbuchensis	COG2951, MltB, Membrane-bound lytic murein transglycosylase B	Cell envelope biogenesis, outer membrane	2e-108	833
BaO9_0788	WP_008038680	Bartonella tamiae strain 239	COG2951, MltB, Membrane-bound lytic murein transglycosylase B	Cell envelope biogenesis, outer membrane	8e-124	935
BaO9_0788	WP_012230558.1	Bartonella tribocorum	COG2951, MltB, Membrane-bound lytic murein transglycosylase B	Cell envelope biogenesis, outer membrane	1e-110	847
BaO9_0788	WP_015398734.1	Bartonella vinsonii	COG2951, MltB, Membrane-bound lytic murein transglycosylase B	Cell envelope biogenesis, outer membrane	3e-113	865
BaO9_0788	WP_011084314.1	Bradyrhizobium japonicum	COG2951, MltB, Membrane-bound lytic murein transglycosylase B	Cell envelope biogenesis, outer membrane	1e-103	809
BaO9_0788	WP_011087152.1	Bradyrhizobium japonicum	COG2951, MltB, Membrane-bound lytic murein transglycosylase B	Cell envelope biogenesis, outer membrane	4e-87	689
BaO9_0788	WP_004681229.1	Brucella melitensis	COG2951, MltB, Membrane-bound lytic murein transglycosylase B	Cell envelope biogenesis, outer membrane	1e-132	993
BaO9_0788	AQS41343.1	Ca. Tokpelaia hoelldobblerii	COG2951, MltB, Membrane-bound lytic murein transglycosylase B	Cell envelope biogenesis, outer membrane	7e-113	862
BaO9_0788	WP_032933739.1	Mesorhizobium loti	COG2951, MltB, Membrane-bound lytic murein transglycosylase B	Cell envelope biogenesis, outer membrane	7e-140	1042
BaO9_0788	WP_012093563.1	Ochrobactrum anthropi	COG2951, MltB, Membrane-bound lytic murein transglycosylase B	Cell envelope biogenesis, outer membrane	8e-129	968
BaO9_0788	WP_003531122.1	Sinorhizobium meliloti	COG2951, MltB, Membrane-bound lytic murein transglycosylase B	Cell envelope biogenesis, outer membrane	6e-135	1008
BaO9_0801	WP_010973010.1	Agrobacterium tumefasciens	COG1012, PutA, NAD-dependent aldehyde dehydrogenases	Energy production and conversion	0	1452
BaO9_0801	WP_010973680.1	Agrobacterium tumefasciens	COG1012, PutA, NAD-dependent aldehyde dehydrogenases	Energy production and conversion	0	1481
BaO9_0801	WP_010974400.1	Agrobacterium tumefasciens	COG1012, PutA, NAD-dependent aldehyde dehydrogenases	Energy production and conversion	0	1525
BaO9_0801	WP_077991172.1	Bartonella apis strain 122	COG1012, PutA, NAD-dependent aldehyde dehydrogenases	Energy production and conversion	0	1354
BaO9_0801	WP_077992887.1	Bartonella apis strain 122	COG1012, PutA, NAD-dependent aldehyde dehydrogenases	Energy production and conversion	0	1558
BaO9_0801	WP_077970602.1	Bartonella apis strain 178	COG1012, PutA, NAD-dependent aldehyde dehydrogenases	Energy production and conversion	0	1334
BaO9_0801	WP_077970602.1	Bartonella apis strain 244	COG1012, PutA, NAD-dependent aldehyde dehydrogenases	Energy production and conversion	0	1337
BaO9_0801	WP_077972065.1	Bartonella apis strain 244	COG1012, PutA, NAD-dependent aldehyde dehydrogenases	Energy production and conversion	0	1567
BaO9_0801	WP_008038436	Bartonella tamiae strain 239	COG1012, PutA, NAD-dependent aldehyde dehydrogenases	Energy production and conversion	0	1457
BaO9_0801	WP_011083629.1	Bradyrhizobium japonicum	COG1012, PutA, NAD-dependent aldehyde dehydrogenases	Energy production and conversion	0	1487
BaO9_0801	WP_011005034.1	Brucella melitensis	COG1012, PutA, NAD-dependent aldehyde dehydrogenases	Energy production and conversion	0	1541
BaO9_0801	AQS41784.1	Ca. Tokpelaia hoelldobblerii	COG1012, PutA, NAD-dependent aldehyde dehydrogenases	Energy production and conversion	0	1425
BaO9_0801	WP_010909958.1	Mesorhizobium loti	COG1012, PutA, NAD-dependent aldehyde dehydrogenases	Energy production and conversion	0	1525
BaO9_0801	WP_010913527.1	Mesorhizobium loti	COG1012, PutA, NAD-dependent aldehyde dehydrogenases	Energy production and conversion	0	1499
BaO9_0801	WP_010914529.1	Mesorhizobium loti	COG1012, PutA, NAD-dependent aldehyde dehydrogenases	Energy production and conversion	0	1453
BaO9_0801	WP_012091379.1	Ochrobactrum anthropi	COG1012, PutA, NAD-dependent aldehyde dehydrogenases	Energy production and conversion	0	1543
BaO9_0801	WP_010975707.1	Sinorhizobium meliloti	COG1012, PutA, NAD-dependent aldehyde dehydrogenases	Energy production and conversion	0	1469
BaO9_0801	WP_010967426.1	Sinorhizobium meliloti	COG1012, PutA, NAD-dependent aldehyde dehydrogenases	Energy production and conversion	0	1500
BaO9_0801	WP_010967975.1	Sinorhizobium meliloti	COG1012, PutA, NAD-dependent aldehyde dehydrogenases	Energy production and conversion	0	1426
BaO9_0801	WP_010968294.1	Sinorhizobium meliloti	COG1012, PutA, NAD-dependent aldehyde dehydrogenases	Energy production and conversion	0	1483
BaO9_0806	WP_035258395.1	Agrobacterium tumefasciens	COG1525, COG1525, Micrococcal nuclease (thermonuclease) homologs	DNA replication, recombination, and repair	4e-36	313
BaO9_0806	WP_077992369.1	Bartonella apis strain 122	COG1525, COG1525, Micrococcal nuclease (thermonuclease) homologs	DNA replication, recombination, and repair	1e-31	283
BaO9_0806	WP_077971694.1	Bartonella apis strain 244	COG1525, COG1525, Micrococcal nuclease (thermonuclease) homologs	DNA replication, recombination, and repair	9e-37	317
BaO9_0806	AGF74491.1	Bartonella australis	COG1525, COG1525, Micrococcal nuclease (thermonuclease) homologs	DNA replication, recombination, and repair	2e-33	296
BaO9_0806	WP_005767217.1	Bartonella bacilliformis	COG1525, COG1525, Micrococcal nuclease (thermonuclease) homologs	DNA replication, recombination, and repair	7e-33	291
BaO9_0806	WP_006589614.1	Bartonella birtlesii	COG1525, COG1525, Micrococcal nuclease (thermonuclease) homologs	DNA replication, recombination, and repair	1e-25	243
BaO9_0806	WP_013545117.1	Bartonella clarridgeiae	COG1525, COG1525, Micrococcal nuclease (thermonuclease) homologs	DNA replication, recombination, and repair	1e-31	284
BaO9_0806	WP_015856431.1	Bartonella grahamii	COG1525, COG1525, Micrococcal nuclease (thermonuclease) homologs	DNA replication, recombination, and repair	3e-31	281
BaO9_0806	WP_011180709.1	Bartonella henselae	COG1525, COG1525, Micrococcal nuclease (thermonuclease) homologs	DNA replication, recombination, and repair	2e-33	294
BaO9_0806	WP_010703719.1	Bartonella schoenbuchensis	COG1525, COG1525, Micrococcal nuclease (thermonuclease) homologs	DNA replication, recombination, and repair	1e-31	283
BaO9_0806	WP_008039541	Bartonella tamiae strain 239	COG1525, COG1525, Micrococcal nuclease (thermonuclease) homologs	DNA replication, recombination, and repair	4e-28	257
BaO9_0806	WP_012231707.1	Bartonella tribocorum	COG1525, COG1525, Micrococcal nuclease (thermonuclease) homologs	DNA replication, recombination, and repair	3e-32	287
BaO9_0806	WP_041578588.1	Bartonella vinsonii	COG1525, COG1525, Micrococcal nuclease (thermonuclease) homologs	DNA replication, recombination, and repair	1e-35	313
BaO9_0806	WP_035667765.1	Bradyrhizobium japonicum	COG1525, COG1525, Micrococcal nuclease (thermonuclease) homologs	DNA replication, recombination, and repair	3e-19	199
BaO9_0806	WP_011083204.1	Bradyrhizobium japonicum	COG1525, COG1525, Micrococcal nuclease (thermonuclease) homologs	DNA replication, recombination, and repair	1e-26	252
BaO9_0806	WP_006144533.1	Brucella melitensis	COG1525, COG1525, Micrococcal nuclease (thermonuclease) homologs	DNA replication, recombination, and repair	4e-38	324
BaO9_0806	AQS41772.1	Ca. Tokpelaia hoelldobblerii	COG1525, COG1525, Micrococcal nuclease (thermonuclease) homologs	DNA replication, recombination, and repair	9e-28	255
BaO9_0806	WP_032930292.1	Mesorhizobium loti	COG1525, COG1525, Micrococcal nuclease (thermonuclease) homologs	DNA replication, recombination, and repair	2e-36	315
BaO9_0806	WP_012092220.1	Ochrobactrum anthropi	COG1525, COG1525, Micrococcal nuclease (thermonuclease) homologs	DNA replication, recombination, and repair	2e-32	291
BaO9_0806	WP_010969536.1	Sinorhizobium meliloti	COG1525, COG1525, Micrococcal nuclease (thermonuclease) homologs	DNA replication, recombination, and repair	6e-33	292
BaO9_0807	WP_010970604.1	Agrobacterium tumefasciens	COG1451, COG1451, Predicted metal-dependent hydrolase	General function prediction only	4e-75	584
BaO9_0807	WP_077990310.1	Bartonella apis strain 122	COG1451, COG1451, Predicted metal-dependent hydrolase	General function prediction only	5e-60	483
BaO9_0807	AQT41582.1	Bartonella apis strain 178	COG1451, COG1451, Predicted metal-dependent hydrolase	General function prediction only	7e-61	489
BaO9_0807	WP_077969758.1	Bartonella apis strain 244	COG1451, COG1451, Predicted metal-dependent hydrolase	General function prediction only	4e-60	484
BaO9_0807	AGF73937.1	Bartonella australis	COG1451, COG1451, Predicted metal-dependent hydrolase	General function prediction only	1e-48	406
BaO9_0807	WP_005768127.1	Bartonella bacilliformis	COG1451, COG1451, Predicted metal-dependent hydrolase	General function prediction only	2e-55	452
BaO9_0807	WP_006590009.1	Bartonella birtlesii	COG1451, COG1451, Predicted metal-dependent hydrolase	General function prediction only	3e-54	444
BaO9_0807	WP_013544413.1	Bartonella clarridgeiae	COG1451, COG1451, Predicted metal-dependent hydrolase	General function prediction only	2e-48	404
BaO9_0807	WP_012754476.1	Bartonella grahamii	COG1451, COG1451, Predicted metal-dependent hydrolase	General function prediction only	7e-59	475
BaO9_0807	WP_011180014.1	Bartonella henselae	COG1451, COG1451, Predicted metal-dependent hydrolase	General function prediction only	3e-59	478
BaO9_0807	WP_010703211.1	Bartonella schoenbuchensis	COG1451, COG1451, Predicted metal-dependent hydrolase	General function prediction only	5e-54	442
BaO9_0807	WP_008037960	Bartonella tamiae strain 239	COG1451, COG1451, Predicted metal-dependent hydrolase	General function prediction only	3e-58	471
BaO9_0807	WP_012230349.1	Bartonella tribocorum	COG1451, COG1451, Predicted metal-dependent hydrolase	General function prediction only	8e-55	448
BaO9_0807	WP_010704546.1	Bartonella vinsonii	COG1451, COG1451, Predicted metal-dependent hydrolase	General function prediction only	2e-54	445
BaO9_0807	WP_011083731.1	Bradyrhizobium japonicum	COG1451, COG1451, Predicted metal-dependent hydrolase	General function prediction only	1e-51	430
BaO9_0807	WP_004684556.1	Brucella melitensis	COG1451, COG1451, Predicted metal-dependent hydrolase	General function prediction only	5e-78	603
BaO9_0807	AQS40785.1	Ca. Tokpelaia hoelldobblerii	COG1451, COG1451, Predicted metal-dependent hydrolase	General function prediction only	5e-54	443
BaO9_0807	WP_010912920.1	Mesorhizobium loti	COG1451, COG1451, Predicted metal-dependent hydrolase	General function prediction only	8e-76	588
BaO9_0807	WP_010657695.1	Ochrobactrum anthropi	COG1451, COG1451, Predicted metal-dependent hydrolase	General function prediction only	2e-73	573
BaO9_0807	WP_010968304.1	Sinorhizobium meliloti	COG1451, COG1451, Predicted metal-dependent hydrolase	General function prediction only	7e-73	569
BaO9_0810	WP_006309975.1	Agrobacterium tumefasciens	COG0735, Fur, Fe2+/Zn2+ uptake regulation proteins	Inorganic ion transport and metabolism	1e-37	316
BaO9_0810	WP_077994403.1	Bartonella apis strain 122	COG0735, Fur, Fe2+/Zn2+ uptake regulation proteins	Inorganic ion transport and metabolism	1e-37	317
BaO9_0810	AQT41808.1	Bartonella apis strain 178	COG0735, Fur, Fe2+/Zn2+ uptake regulation proteins	Inorganic ion transport and metabolism	4e-37	313
BaO9_0810	WP_077970161.1	Bartonella apis strain 244	COG0735, Fur, Fe2+/Zn2+ uptake regulation proteins	Inorganic ion transport and metabolism	1e-36	310
BaO9_0810	WP_015397531.1	Bartonella australis	COG0735, Fur, Fe2+/Zn2+ uptake regulation proteins	Inorganic ion transport and metabolism	2e-36	309
BaO9_0810	WP_044051781.1	Bartonella bacilliformis	COG0735, Fur, Fe2+/Zn2+ uptake regulation proteins	Inorganic ion transport and metabolism	5e-35	299
BaO9_0810	WP_006590082.1	Bartonella birtlesii	COG0735, Fur, Fe2+/Zn2+ uptake regulation proteins	Inorganic ion transport and metabolism	2e-36	311
BaO9_0810	WP_013544493.1	Bartonella clarridgeiae	COG0735, Fur, Fe2+/Zn2+ uptake regulation proteins	Inorganic ion transport and metabolism	7e-35	298
BaO9_0810	WP_012754550.1	Bartonella grahamii	COG0735, Fur, Fe2+/Zn2+ uptake regulation proteins	Inorganic ion transport and metabolism	5e-37	315
BaO9_0810	WP_011180087.1	Bartonella henselae	COG0735, Fur, Fe2+/Zn2+ uptake regulation proteins	Inorganic ion transport and metabolism	6e-35	301
BaO9_0810	CBI81651.1	Bartonella schoenbuchensis	COG0735, Fur, Fe2+/Zn2+ uptake regulation proteins	Inorganic ion transport and metabolism	2e-37	314
BaO9_0810	WP_008038291	Bartonella tamiae strain 239	COG0735, Fur, Fe2+/Zn2+ uptake regulation proteins	Inorganic ion transport and metabolism	4e-35	300
BaO9_0810	WP_012230478.1	Bartonella tribocorum	COG0735, Fur, Fe2+/Zn2+ uptake regulation proteins	Inorganic ion transport and metabolism	1e-37	320
BaO9_0810	WP_015398714.1	Bartonella vinsonii	COG0735, Fur, Fe2+/Zn2+ uptake regulation proteins	Inorganic ion transport and metabolism	5e-37	314
BaO9_0810	WP_008131763.1	Bradyrhizobium japonicum	COG0735, Fur, Fe2+/Zn2+ uptake regulation proteins	Inorganic ion transport and metabolism	2e-27	249
BaO9_0810	WP_002971804.1	Brucella melitensis	COG0735, Fur, Fe2+/Zn2+ uptake regulation proteins	Inorganic ion transport and metabolism	1e-35	302
BaO9_0810	AQS42159.1	Ca. Tokpelaia hoelldobblerii	COG0735, Fur, Fe2+/Zn2+ uptake regulation proteins	Inorganic ion transport and metabolism	8e-32	278
BaO9_0810	WP_010913333.1	Mesorhizobium loti	COG0735, Fur, Fe2+/Zn2+ uptake regulation proteins	Inorganic ion transport and metabolism	1e-36	310
BaO9_0810	WP_012090985.1	Ochrobactrum anthropi	COG0735, Fur, Fe2+/Zn2+ uptake regulation proteins	Inorganic ion transport and metabolism	3e-36	307
BaO9_0810	EHK74711.1	Sinorhizobium meliloti	COG0735, Fur, Fe2+/Zn2+ uptake regulation proteins	Inorganic ion transport and metabolism	5e-36	305
BaO9_0811	WP_010970691.1	Agrobacterium tumefasciens	COG0811, TolQ, Biopolymer transport proteins	Intracellular trafficking and secretion	6e-71	564
BaO9_0811	WP_077993952.1	Bartonella apis strain 122	COG0811, TolQ, Biopolymer transport proteins	Intracellular trafficking and secretion	6e-60	490
BaO9_0811	WP_077972962.1	Bartonella apis strain 244	COG0811, TolQ, Biopolymer transport proteins	Intracellular trafficking and secretion	8e-57	469
BaO9_0811	WP_015398500.1	Bartonella australis	COG0811, TolQ, Biopolymer transport proteins	Intracellular trafficking and secretion	6e-47	398
BaO9_0811	WP_005765983.1	Bartonella bacilliformis	COG0811, TolQ, Biopolymer transport proteins	Intracellular trafficking and secretion	3e-39	348
BaO9_0811	WP_017196062.1	Bartonella birtlesii	COG0811, TolQ, Biopolymer transport proteins	Intracellular trafficking and secretion	7e-48	405
BaO9_0811	WP_013545507.1	Bartonella clarridgeiae	COG0811, TolQ, Biopolymer transport proteins	Intracellular trafficking and secretion	5e-53	438
BaO9_0811	WP_015856915.1	Bartonella grahamii	COG0811, TolQ, Biopolymer transport proteins	Intracellular trafficking and secretion	7e-52	432
BaO9_0811	WP_011181242.1	Bartonella henselae	COG0811, TolQ, Biopolymer transport proteins	Intracellular trafficking and secretion	8e-51	424
BaO9_0811	WP_010704317.1	Bartonella schoenbuchensis	COG0811, TolQ, Biopolymer transport proteins	Intracellular trafficking and secretion	7e-47	396
BaO9_0811	WP_008037409	Bartonella tamiae strain 239	COG0811, TolQ, Biopolymer transport proteins	Intracellular trafficking and secretion	3e-58	482
BaO9_0811	WP_012232401.1	Bartonella tribocorum	COG0811, TolQ, Biopolymer transport proteins	Intracellular trafficking and secretion	2e-51	429
BaO9_0811	WP_010705765.1	Bartonella vinsonii	COG0811, TolQ, Biopolymer transport proteins	Intracellular trafficking and secretion	1e-47	403
BaO9_0811	CAC38749.1	Bradyrhizobium japonicum	COG0811, TolQ, Biopolymer transport proteins	Intracellular trafficking and secretion	6e-52	430
BaO9_0811	NP_770546.1	Bradyrhizobium japonicum	COG0811, TolQ, Biopolymer transport proteins	Intracellular trafficking and secretion	4e-53	443
BaO9_0811	ADZ87601.1	Brucella melitensis	COG0811, TolQ, Biopolymer transport proteins	Intracellular trafficking and secretion	3e-63	508
BaO9_0811	AQS41066.1	Ca. Tokpelaia hoelldobblerii	COG0811, TolQ, Biopolymer transport proteins	Intracellular trafficking and secretion	1e-56	462
BaO9_0811	WP_010912226.1	Mesorhizobium loti	COG0811, TolQ, Biopolymer transport proteins	Intracellular trafficking and secretion	2e-61	492
BaO9_0811	WP_012091362.1	Ochrobactrum anthropi	COG0811, TolQ, Biopolymer transport proteins	Intracellular trafficking and secretion	2e-64	520
BaO9_0811	WP_010969267.1	Sinorhizobium meliloti	COG0811, TolQ, Biopolymer transport proteins	Intracellular trafficking and secretion	9e-63	508
BaO9_0812	WP_010970692.1	Agrobacterium tumefasciens	COG0848, ExbD, Biopolymer transport protein	Intracellular trafficking and secretion	6e-54	427
BaO9_0812	WP_077993950.1	Bartonella apis strain 122	COG0848, ExbD, Biopolymer transport protein	Intracellular trafficking and secretion	4e-43	353
BaO9_0812	WP_077972960.1	Bartonella apis strain 244	COG0848, ExbD, Biopolymer transport protein	Intracellular trafficking and secretion	1e-42	350
BaO9_0812	WP_015398499.1	Bartonella australis	COG0848, ExbD, Biopolymer transport protein	Intracellular trafficking and secretion	3e-35	301
BaO9_0812	WP_005765984.1	Bartonella bacilliformis	COG0848, ExbD, Biopolymer transport protein	Intracellular trafficking and secretion	1e-38	323
BaO9_0812	WP_006589781.1	Bartonella birtlesii	COG0848, ExbD, Biopolymer transport protein	Intracellular trafficking and secretion	5e-39	329
BaO9_0812	CBI76883.1	Bartonella clarridgeiae	COG0848, ExbD, Biopolymer transport protein	Intracellular trafficking and secretion	3e-35	301
BaO9_0812	WP_015856914.1	Bartonella grahamii	COG0848, ExbD, Biopolymer transport protein	Intracellular trafficking and secretion	1e-34	300
BaO9_0812	WP_011181241.1	Bartonella henselae	COG0848, ExbD, Biopolymer transport protein	Intracellular trafficking and secretion	4e-38	324
BaO9_0812	ENN90620.1	Bartonella schoenbuchensis	COG0848, ExbD, Biopolymer transport protein	Intracellular trafficking and secretion	2e-44	368
BaO9_0812	WP_008037407	Bartonella tamiae strain 239	COG0848, ExbD, Biopolymer transport protein	Intracellular trafficking and secretion	4e-41	340
BaO9_0812	WP_012232400.1	Bartonella tribocorum	COG0848, ExbD, Biopolymer transport protein	Intracellular trafficking and secretion	4e-39	331
BaO9_0812	WP_015399371.1	Bartonella vinsonii	COG0848, ExbD, Biopolymer transport protein	Intracellular trafficking and secretion	6e-35	302
BaO9_0812	NP_773712.1	Bradyrhizobium japonicum	COG0848, ExbD, Biopolymer transport protein	Intracellular trafficking and secretion	7e-49	391
BaO9_0812	WP_011086684.1	Bradyrhizobium japonicum	COG0848, ExbD, Biopolymer transport protein	Intracellular trafficking and secretion	5e-42	347
BaO9_0812	WP_004684132.1	Brucella melitensis	COG0848, ExbD, Biopolymer transport protein	Intracellular trafficking and secretion	7e-53	421
BaO9_0812	AQS41067.1	Ca. Tokpelaia hoelldobblerii	COG0848, ExbD, Biopolymer transport protein	Intracellular trafficking and secretion	6e-47	378
BaO9_0812	WP_010912225.1	Mesorhizobium loti	COG0848, ExbD, Biopolymer transport protein	Intracellular trafficking and secretion	1e-50	404
BaO9_0812	WP_012091363.1	Ochrobactrum anthropi	COG0848, ExbD, Biopolymer transport protein	Intracellular trafficking and secretion	3e-52	416
BaO9_0812	WP_010969268.1	Sinorhizobium meliloti	COG0848, ExbD, Biopolymer transport protein	Intracellular trafficking and secretion	2e-50	401
BaO9_0813	WP_010970732.1	Agrobacterium tumefasciens	COG0791, Spr, Cell wall-associated hydrolases (invasion-associated proteins)	Cell envelope biogenesis, outer membrane	4e-24	236
BaO9_0813	WP_077990324.1	Bartonella apis strain 122	COG0791, Spr, Cell wall-associated hydrolases (invasion-associated proteins)	Cell envelope biogenesis, outer membrane	5e-21	213
BaO9_0813	AQT41590.1	Bartonella apis strain 178	COG0791, Spr, Cell wall-associated hydrolases (invasion-associated proteins)	Cell envelope biogenesis, outer membrane	4e-22	222
BaO9_0813	WP_077969776.1	Bartonella apis strain 244	COG0791, Spr, Cell wall-associated hydrolases (invasion-associated proteins)	Cell envelope biogenesis, outer membrane	1e-22	226
BaO9_0813	WP_015397533.1	Bartonella australis	COG0791, Spr, Cell wall-associated hydrolases (invasion-associated proteins)	Cell envelope biogenesis, outer membrane	5e-21	214
BaO9_0813	WP_005768006.1	Bartonella bacilliformis	COG0791, Spr, Cell wall-associated hydrolases (invasion-associated proteins)	Cell envelope biogenesis, outer membrane	1e-18	195
BaO9_0813	WP_026017286.1	Bartonella birtlesii	COG0791, Spr, Cell wall-associated hydrolases (invasion-associated proteins)	Cell envelope biogenesis, outer membrane	6e-21	213
BaO9_0813	WP_013544497.1	Bartonella clarridgeiae	COG0791, Spr, Cell wall-associated hydrolases (invasion-associated proteins)	Cell envelope biogenesis, outer membrane	2e-22	225
BaO9_0813	WP_012754617.1	Bartonella grahamii	COG0791, Spr, Cell wall-associated hydrolases (invasion-associated proteins)	Cell envelope biogenesis, outer membrane	3e-22	223
BaO9_0813	WP_011180154.1	Bartonella henselae	COG0791, Spr, Cell wall-associated hydrolases (invasion-associated proteins)	Cell envelope biogenesis, outer membrane	6e-25	242
BaO9_0813	WP_010703277.1	Bartonella schoenbuchensis	COG0791, Spr, Cell wall-associated hydrolases (invasion-associated proteins)	Cell envelope biogenesis, outer membrane	3e-24	237
BaO9_0813	WP_008037980	Bartonella tamiae strain 239	COG0791, Spr, Cell wall-associated hydrolases (invasion-associated proteins)	Cell envelope biogenesis, outer membrane	5e-19	198
BaO9_0813	WP_012230616.1	Bartonella tribocorum	COG0791, Spr, Cell wall-associated hydrolases (invasion-associated proteins)	Cell envelope biogenesis, outer membrane	2e-20	209
BaO9_0813	WP_010704679.1	Bartonella vinsonii	COG0791, Spr, Cell wall-associated hydrolases (invasion-associated proteins)	Cell envelope biogenesis, outer membrane	2e-20	209
BaO9_0813	WP_011084247.1	Bradyrhizobium japonicum	COG0791, Spr, Cell wall-associated hydrolases (invasion-associated proteins)	Cell envelope biogenesis, outer membrane	3e-19	200
BaO9_0813	WP_002967050.1	Brucella melitensis	COG0791, Spr, Cell wall-associated hydrolases (invasion-associated proteins)	Cell envelope biogenesis, outer membrane	1e-21	218
BaO9_0813	AQS41913.1	Ca. Tokpelaia hoelldobblerii	COG0791, Spr, Cell wall-associated hydrolases (invasion-associated proteins)	Cell envelope biogenesis, outer membrane	2e-20	209
BaO9_0813	WP_044551174.1	Mesorhizobium loti	COG0791, Spr, Cell wall-associated hydrolases (invasion-associated proteins)	Cell envelope biogenesis, outer membrane	1e-21	217
BaO9_0813	WP_012090980.1	Ochrobactrum anthropi	COG0791, Spr, Cell wall-associated hydrolases (invasion-associated proteins)	Cell envelope biogenesis, outer membrane	1e-20	210
BaO9_0813	AGG72732.1	Sinorhizobium meliloti	COG0791, Spr, Cell wall-associated hydrolases (invasion-associated proteins)	Cell envelope biogenesis, outer membrane	7e-27	257
BaO9_0814	WP_006310059.1	Agrobacterium tumefasciens	COG0260, PepB, Leucyl aminopeptidase	Amino acid transport and metabolism	0	1355
BaO9_0814	WP_077990326.1	Bartonella apis strain 122	COG0260, PepB, Leucyl aminopeptidase	Amino acid transport and metabolism	6e-158	1180
BaO9_0814	AQT41591.1	Bartonella apis strain 178	COG0260, PepB, Leucyl aminopeptidase	Amino acid transport and metabolism	6e-159	1186
BaO9_0814	WP_077969778.1	Bartonella apis strain 244	COG0260, PepB, Leucyl aminopeptidase	Amino acid transport and metabolism	6e-160	1193
BaO9_0814	WP_015397534.1	Bartonella australis	COG0260, PepB, Leucyl aminopeptidase	Amino acid transport and metabolism	1e-151	1138
BaO9_0814	WP_011807437.1	Bartonella bacilliformis	COG0260, PepB, Leucyl aminopeptidase	Amino acid transport and metabolism	1e-168	1252
BaO9_0814	WP_006588999.1	Bartonella birtlesii	COG0260, PepB, Leucyl aminopeptidase	Amino acid transport and metabolism	2e-159	1189
BaO9_0814	WP_013544498.1	Bartonella clarridgeiae	COG0260, PepB, Leucyl aminopeptidase	Amino acid transport and metabolism	5e-163	1213
BaO9_0814	WP_012754618.1	Bartonella grahamii	COG0260, PepB, Leucyl aminopeptidase	Amino acid transport and metabolism	5e-158	1180
BaO9_0814	WP_011180155.1	Bartonella henselae	COG0260, PepB, Leucyl aminopeptidase	Amino acid transport and metabolism	1e-157	1177
BaO9_0814	WP_010703278.1	Bartonella schoenbuchensis	COG0260, PepB, Leucyl aminopeptidase	Amino acid transport and metabolism	8e-162	1205
BaO9_0814	WP_008037981	Bartonella tamiae strain 239	COG0260, PepB, Leucyl aminopeptidase	Amino acid transport and metabolism	2e-163	1219
BaO9_0814	WP_012230618.1	Bartonella tribocorum	COG0260, PepB, Leucyl aminopeptidase	Amino acid transport and metabolism	5e-157	1173
BaO9_0814	WP_015398742.1	Bartonella vinsonii	COG0260, PepB, Leucyl aminopeptidase	Amino acid transport and metabolism	9e-160	1191
BaO9_0814	WP_011084248.1	Bradyrhizobium japonicum	COG0260, PepB, Leucyl aminopeptidase	Amino acid transport and metabolism	2e-149	1123
BaO9_0814	WP_004684589.1	Brucella melitensis	COG0260, PepB, Leucyl aminopeptidase	Amino acid transport and metabolism	4e-169	1254
BaO9_0814	AQS41914.1	Ca. Tokpelaia hoelldobblerii	COG0260, PepB, Leucyl aminopeptidase	Amino acid transport and metabolism	1e-145	1097
BaO9_0814	WP_080511915.1	Mesorhizobium loti	COG0260, PepB, Leucyl aminopeptidase	Amino acid transport and metabolism	3e-170	1265
BaO9_0814	WP_012090979.1	Ochrobactrum anthropi	COG0260, PepB, Leucyl aminopeptidase	Amino acid transport and metabolism	1e-171	1271
BaO9_0814	WP_010968388.1	Sinorhizobium meliloti	COG0260, PepB, Leucyl aminopeptidase	Amino acid transport and metabolism	0	1345
BaO9_0815	WP_010970811.1	Agrobacterium tumefasciens	COG0606, COG0606, Predicted ATPase with chaperone activity	Posttranslational modification, protein turnover, chaperones	0	1791
BaO9_0815	WP_077990368.1	Bartonella apis strain 122	COG0606, COG0606, Predicted ATPase with chaperone activity	Posttranslational modification, protein turnover, chaperones	0	1694
BaO9_0815	AQT41625.1	Bartonella apis strain 178	COG0606, COG0606, Predicted ATPase with chaperone activity	Posttranslational modification, protein turnover, chaperones	0	1713
BaO9_0815	WP_077969852.1	Bartonella apis strain 244	COG0606, COG0606, Predicted ATPase with chaperone activity	Posttranslational modification, protein turnover, chaperones	0	1708
BaO9_0815	WP_015397440.1	Bartonella australis	COG0606, COG0606, Predicted ATPase with chaperone activity	Posttranslational modification, protein turnover, chaperones	0	1647
BaO9_0815	WP_005768147.1	Bartonella bacilliformis	COG0606, COG0606, Predicted ATPase with chaperone activity	Posttranslational modification, protein turnover, chaperones	0	1658
BaO9_0815	WP_017196144.1	Bartonella birtlesii	COG0606, COG0606, Predicted ATPase with chaperone activity	Posttranslational modification, protein turnover, chaperones	0	1658
BaO9_0815	WP_013544407.1	Bartonella clarridgeiae	COG0606, COG0606, Predicted ATPase with chaperone activity	Posttranslational modification, protein turnover, chaperones	0	1632
BaO9_0815	WP_012754471.1	Bartonella grahamii	COG0606, COG0606, Predicted ATPase with chaperone activity	Posttranslational modification, protein turnover, chaperones	0	1671
BaO9_0815	WP_011180008.1	Bartonella henselae	COG0606, COG0606, Predicted ATPase with chaperone activity	Posttranslational modification, protein turnover, chaperones	0	1675
BaO9_0815	WP_010703205.1	Bartonella schoenbuchensis	COG0606, COG0606, Predicted ATPase with chaperone activity	Posttranslational modification, protein turnover, chaperones	0	1654
BaO9_0815	WP_008038012	Bartonella tamiae strain 239	COG0606, COG0606, Predicted ATPase with chaperone activity	Posttranslational modification, protein turnover, chaperones	0	1701
BaO9_0815	WP_012230338.1	Bartonella tribocorum	COG0606, COG0606, Predicted ATPase with chaperone activity	Posttranslational modification, protein turnover, chaperones	0	1672
BaO9_0815	WP_010704540.1	Bartonella vinsonii	COG0606, COG0606, Predicted ATPase with chaperone activity	Posttranslational modification, protein turnover, chaperones	0	1621
BaO9_0815	WP_011083488.1	Bradyrhizobium japonicum	COG0606, COG0606, Predicted ATPase with chaperone activity	Posttranslational modification, protein turnover, chaperones	0	1708
BaO9_0815	WP_004686206.1	Brucella melitensis	COG0606, COG0606, Predicted ATPase with chaperone activity	Posttranslational modification, protein turnover, chaperones	1e-171	1257
BaO9_0815	AQS42299.1	Ca. Tokpelaia hoelldobblerii	COG0606, COG0606, Predicted ATPase with chaperone activity	Posttranslational modification, protein turnover, chaperones	0	1646
BaO9_0815	WP_032932438.1	Mesorhizobium loti	COG0606, COG0606, Predicted ATPase with chaperone activity	Posttranslational modification, protein turnover, chaperones	1e-148	1102
BaO9_0815	WP_012091020.1	Ochrobactrum anthropi	COG0606, COG0606, Predicted ATPase with chaperone activity	Posttranslational modification, protein turnover, chaperones	0	1800
BaO9_0815	WP_003529769.1	Sinorhizobium meliloti	COG0606, COG0606, Predicted ATPase with chaperone activity	Posttranslational modification, protein turnover, chaperones	0	1760
BaO9_0816	WP_010970818.1	Agrobacterium tumefasciens	COG0266, Nei, Formamidopyrimidine-DNA glycosylase	DNA replication, recombination, and repair	4e-133	978
BaO9_0816	WP_077990736.1	Bartonella apis strain 122	COG0266, Nei, Formamidopyrimidine-DNA glycosylase	DNA replication, recombination, and repair	3e-127	939
BaO9_0816	AQT41855.1	Bartonella apis strain 178	COG0266, Nei, Formamidopyrimidine-DNA glycosylase	DNA replication, recombination, and repair	1e-128	947
BaO9_0816	WP_077970230.1	Bartonella apis strain 244	COG0266, Nei, Formamidopyrimidine-DNA glycosylase	DNA replication, recombination, and repair	4e-129	951
BaO9_0816	WP_015397577.1	Bartonella australis	COG0266, Nei, Formamidopyrimidine-DNA glycosylase	DNA replication, recombination, and repair	1e-119	888
BaO9_0816	WP_005767917.1	Bartonella bacilliformis	COG0266, Nei, Formamidopyrimidine-DNA glycosylase	DNA replication, recombination, and repair	3e-121	898
BaO9_0816	WP_006589044.1	Bartonella birtlesii	COG0266, Nei, Formamidopyrimidine-DNA glycosylase	DNA replication, recombination, and repair	2e-121	900
BaO9_0816	WP_013544542.1	Bartonella clarridgeiae	COG0266, Nei, Formamidopyrimidine-DNA glycosylase	DNA replication, recombination, and repair	6e-119	883
BaO9_0816	WP_012754658.1	Bartonella grahamii	COG0266, Nei, Formamidopyrimidine-DNA glycosylase	DNA replication, recombination, and repair	1e-122	908
BaO9_0816	WP_011180201.1	Bartonella henselae	COG0266, Nei, Formamidopyrimidine-DNA glycosylase	DNA replication, recombination, and repair	6e-124	917
BaO9_0816	WP_010703316.1	Bartonella schoenbuchensis	COG0266, Nei, Formamidopyrimidine-DNA glycosylase	DNA replication, recombination, and repair	7e-120	890
BaO9_0816	WP_008038414	Bartonella tamiae strain 239	COG0266, Nei, Formamidopyrimidine-DNA glycosylase	DNA replication, recombination, and repair	4e-115	858
BaO9_0816	WP_012230700.1	Bartonella tribocorum	COG0266, Nei, Formamidopyrimidine-DNA glycosylase	DNA replication, recombination, and repair	4e-121	898
BaO9_0816	WP_015398766.1	Bartonella vinsonii	COG0266, Nei, Formamidopyrimidine-DNA glycosylase	DNA replication, recombination, and repair	7e-124	916
BaO9_0816	WP_011083585.1	Bradyrhizobium japonicum	COG0266, Nei, Formamidopyrimidine-DNA glycosylase	DNA replication, recombination, and repair	7e-120	890
BaO9_0816	WP_002965245.1	Brucella melitensis	COG0266, Nei, Formamidopyrimidine-DNA glycosylase	DNA replication, recombination, and repair	6e-132	969
BaO9_0816	AQS42231.1	Ca. Tokpelaia hoelldobblerii	COG0266, Nei, Formamidopyrimidine-DNA glycosylase	DNA replication, recombination, and repair	4e-124	917
BaO9_0816	WP_010913344.1	Mesorhizobium loti	COG0266, Nei, Formamidopyrimidine-DNA glycosylase	DNA replication, recombination, and repair	5e-132	970
BaO9_0816	ABS13438.1	Ochrobactrum anthropi	COG0266, Nei, Formamidopyrimidine-DNA glycosylase	DNA replication, recombination, and repair	9e-127	936
BaO9_0816	WP_010968531.1	Sinorhizobium meliloti	COG0266, Nei, Formamidopyrimidine-DNA glycosylase	DNA replication, recombination, and repair	7e-129	950
BaO9_0817	WP_010970843.1	Agrobacterium tumefasciens	COG1396, HipB, Predicted transcriptional regulators	Transcription	7e-15	157
BaO9_0817	WP_077990636.1	Bartonella apis strain 122	COG1396, HipB, Predicted transcriptional regulators	Transcription	2e-11	131
BaO9_0817	AQT41792.1	Bartonella apis strain 178	COG1396, HipB, Predicted transcriptional regulators	Transcription	6e-12	134
BaO9_0817	WP_077970127.1	Bartonella apis strain 244	COG1396, HipB, Predicted transcriptional regulators	Transcription	4e-11	129
BaO9_0817	WP_015397551.1	Bartonella australis	COG1396, HipB, Predicted transcriptional regulators	Transcription	4e-11	129
BaO9_0817	WP_005767971.1	Bartonella bacilliformis	COG1396, HipB, Predicted transcriptional regulators	Transcription	1e-10	125
BaO9_0817	WP_006589016.1	Bartonella birtlesii	COG1396, HipB, Predicted transcriptional regulators	Transcription	2e-07	101
BaO9_0817	WP_013544516.1	Bartonella clarridgeiae	COG1396, HipB, Predicted transcriptional regulators	Transcription	2e-10	125
BaO9_0817	WP_012754634.1	Bartonella grahamii	COG1396, HipB, Predicted transcriptional regulators	Transcription	5e-10	121
BaO9_0817	WP_011180172.1	Bartonella henselae	COG1396, HipB, Predicted transcriptional regulators	Transcription	3e-10	123
BaO9_0817	WP_010703292.1	Bartonella schoenbuchensis	COG1396, HipB, Predicted transcriptional regulators	Transcription	8e-10	120
BaO9_0817	WP_008038269	Bartonella tamiae strain 239	COG1396, HipB, Predicted transcriptional regulators	Transcription	5e-11	129
BaO9_0817	WP_012230643.1	Bartonella tribocorum	COG1396, HipB, Predicted transcriptional regulators	Transcription	2e-10	124
BaO9_0817	WP_004864323.1	Bartonella vinsonii	COG1396, HipB, Predicted transcriptional regulators	Transcription	2e-10	125
BaO9_0817	NP_767430.1	Bradyrhizobium japonicum	COG1396, HipB, Predicted transcriptional regulators	Transcription	2e-12	139
BaO9_0817	WP_069168126.1	Brucella melitensis	COG1396, HipB, Predicted transcriptional regulators	Transcription	3e-15	160
BaO9_0817	AQS42142.1	Ca. Tokpelaia hoelldobblerii	COG1396, HipB, Predicted transcriptional regulators	Transcription	4e-07	100
BaO9_0817	WP_010913315.1	Mesorhizobium loti	COG1396, HipB, Predicted transcriptional regulators	Transcription	3e-13	146
BaO9_0817	WP_010657769.1	Ochrobactrum anthropi	COG1396, HipB, Predicted transcriptional regulators	Transcription	1e-13	148
BaO9_0817	WP_003527670.1	Sinorhizobium meliloti	COG1396, HipB, Predicted transcriptional regulators	Transcription	1e-14	155
BaO9_0819	WP_006310684.1	Agrobacterium tumefasciens	COG1281, COG1281, Disulfide bond chaperones of the HSP33 family	Posttranslational modification, protein turnover, chaperones	2e-121	905
BaO9_0819	WP_077994394.1	Bartonella apis strain 122	COG1281, COG1281, Disulfide bond chaperones of the HSP33 family	Posttranslational modification, protein turnover, chaperones	1e-101	776
BaO9_0819	AQT41759.1	Bartonella apis strain 178	COG1281, COG1281, Disulfide bond chaperones of the HSP33 family	Posttranslational modification, protein turnover, chaperones	3e-103	786
BaO9_0819	WP_077970056.1	Bartonella apis strain 244	COG1281, COG1281, Disulfide bond chaperones of the HSP33 family	Posttranslational modification, protein turnover, chaperones	4e-102	779
BaO9_0819	WP_015397511.1	Bartonella australis	COG1281, COG1281, Disulfide bond chaperones of the HSP33 family	Posttranslational modification, protein turnover, chaperones	4e-92	711
BaO9_0819	WP_005768059.1	Bartonella bacilliformis	COG1281, COG1281, Disulfide bond chaperones of the HSP33 family	Posttranslational modification, protein turnover, chaperones	1e-91	708
BaO9_0819	WP_006590059.1	Bartonella birtlesii	COG1281, COG1281, Disulfide bond chaperones of the HSP33 family	Posttranslational modification, protein turnover, chaperones	3e-94	726
BaO9_0819	WP_013544470.1	Bartonella clarridgeiae	COG1281, COG1281, Disulfide bond chaperones of the HSP33 family	Posttranslational modification, protein turnover, chaperones	1e-94	728
BaO9_0819	WP_012754530.1	Bartonella grahamii	COG1281, COG1281, Disulfide bond chaperones of the HSP33 family	Posttranslational modification, protein turnover, chaperones	5e-95	730
BaO9_0819	WP_011180065.1	Bartonella henselae	COG1281, COG1281, Disulfide bond chaperones of the HSP33 family	Posttranslational modification, protein turnover, chaperones	3e-88	685
BaO9_0819	WP_010703255.1	Bartonella schoenbuchensis	COG1281, COG1281, Disulfide bond chaperones of the HSP33 family	Posttranslational modification, protein turnover, chaperones	2e-90	700
BaO9_0819	WP_008038202	Bartonella tamiae strain 239	COG1281, COG1281, Disulfide bond chaperones of the HSP33 family	Posttranslational modification, protein turnover, chaperones	2e-107	813
BaO9_0819	WP_012230440.1	Bartonella tribocorum	COG1281, COG1281, Disulfide bond chaperones of the HSP33 family	Posttranslational modification, protein turnover, chaperones	1e-94	728
BaO9_0819	WP_015398707.1	Bartonella vinsonii	COG1281, COG1281, Disulfide bond chaperones of the HSP33 family	Posttranslational modification, protein turnover, chaperones	2e-89	694
BaO9_0819	WP_011083919.1	Bradyrhizobium japonicum	COG1281, COG1281, Disulfide bond chaperones of the HSP33 family	Posttranslational modification, protein turnover, chaperones	1e-94	727
BaO9_0819	WP_004685425.1	Brucella melitensis	COG1281, COG1281, Disulfide bond chaperones of the HSP33 family	Posttranslational modification, protein turnover, chaperones	3e-116	872
BaO9_0819	AQS41868.1	Ca. Tokpelaia hoelldobblerii	COG1281, COG1281, Disulfide bond chaperones of the HSP33 family	Posttranslational modification, protein turnover, chaperones	2e-109	825
BaO9_0819	WP_010913395.1	Mesorhizobium loti	COG1281, COG1281, Disulfide bond chaperones of the HSP33 family	Posttranslational modification, protein turnover, chaperones	1e-114	861
BaO9_0819	WP_010658217.1	Ochrobactrum anthropi	COG1281, COG1281, Disulfide bond chaperones of the HSP33 family	Posttranslational modification, protein turnover, chaperones	3e-110	833
BaO9_0819	WP_003530168.1	Sinorhizobium meliloti	COG1281, COG1281, Disulfide bond chaperones of the HSP33 family	Posttranslational modification, protein turnover, chaperones	3e-121	904
BaO9_0822	WP_010971005.1	Agrobacterium tumefasciens	COG0174, GlnA, Glutamine synthetase	Amino acid transport and metabolism	2e-171	1266
BaO9_0822	WP_077993828.1	Bartonella apis strain 122	COG0174, GlnA, Glutamine synthetase	Amino acid transport and metabolism	2e-165	1227
BaO9_0822	WP_077972819.1	Bartonella apis strain 244	COG0174, GlnA, Glutamine synthetase	Amino acid transport and metabolism	2e-165	1227
BaO9_0822	WP_041582886.1	Bartonella australis	COG0174, GlnA, Glutamine synthetase	Amino acid transport and metabolism	8e-166	1227
BaO9_0822	WP_005766194.1	Bartonella bacilliformis	COG0174, GlnA, Glutamine synthetase	Amino acid transport and metabolism	4e-165	1224
BaO9_0822	WP_006589163.1	Bartonella birtlesii	COG0174, GlnA, Glutamine synthetase	Amino acid transport and metabolism	8e-169	1249
BaO9_0822	WP_026501073.1	Bartonella clarridgeiae	COG0174, GlnA, Glutamine synthetase	Amino acid transport and metabolism	1e-167	1241
BaO9_0822	WP_012754778.1	Bartonella grahamii	COG0174, GlnA, Glutamine synthetase	Amino acid transport and metabolism	5e-168	1244
BaO9_0822	WP_011180325.1	Bartonella henselae	COG0174, GlnA, Glutamine synthetase	Amino acid transport and metabolism	4e-170	1258
BaO9_0822	WP_034990111.1	Bartonella schoenbuchensis	COG0174, GlnA, Glutamine synthetase	Amino acid transport and metabolism	2e-167	1240
BaO9_0822	WP_008040696	Bartonella tamiae strain 239	COG0174, GlnA, Glutamine synthetase	Amino acid transport and metabolism	6e-167	1237
BaO9_0822	WP_012231123.1	Bartonella tribocorum	COG0174, GlnA, Glutamine synthetase	Amino acid transport and metabolism	7e-168	1243
BaO9_0822	WP_015398807.1	Bartonella vinsonii	COG0174, GlnA, Glutamine synthetase	Amino acid transport and metabolism	5e-167	1237
BaO9_0822	WP_011083889.1	Bradyrhizobium japonicum	COG0174, GlnA, Glutamine synthetase	Amino acid transport and metabolism	8e-115	891
BaO9_0822	WP_011084879.1	Bradyrhizobium japonicum	COG0174, GlnA, Glutamine synthetase	Amino acid transport and metabolism	9e-98	773
BaO9_0822	WP_004682096.1	Brucella melitensis	COG0174, GlnA, Glutamine synthetase	Amino acid transport and metabolism	5e-171	1264
BaO9_0822	AQS42117.1	Ca. Tokpelaia hoelldobblerii	COG0174, GlnA, Glutamine synthetase	Amino acid transport and metabolism	6e-166	1230
BaO9_0822	WP_080643976.1	Mesorhizobium loti	COG0174, GlnA, Glutamine synthetase	Amino acid transport and metabolism	5e-173	1277
BaO9_0822	WP_010659122.1	Ochrobactrum anthropi	COG0174, GlnA, Glutamine synthetase	Amino acid transport and metabolism	7e-173	1276
BaO9_0822	WP_003527057.1	Sinorhizobium meliloti	COG0174, GlnA, Glutamine synthetase	Amino acid transport and metabolism	9e-169	1249
BaO9_0823	WP_006313108.1	Agrobacterium tumefasciens	COG1704, LemA, Uncharacterized conserved protein	Function unknown	2e-88	662
BaO9_0823	WP_077992123.1	Bartonella apis strain 122	COG1704, LemA, Uncharacterized conserved protein	Function unknown	9e-81	614
BaO9_0823	WP_077971444.1	Bartonella apis strain 178	COG1704, LemA, Uncharacterized conserved protein	Function unknown	8e-82	621
BaO9_0823	WP_077971444.1	Bartonella apis strain 244	COG1704, LemA, Uncharacterized conserved protein	Function unknown	4e-82	623
BaO9_0823	WP_015398081.1	Bartonella australis	COG1704, LemA, Uncharacterized conserved protein	Function unknown	6e-72	556
BaO9_0823	WP_005767319.1	Bartonella bacilliformis	COG1704, LemA, Uncharacterized conserved protein	Function unknown	7e-75	575
BaO9_0823	WP_017196459.1	Bartonella birtlesii	COG1704, LemA, Uncharacterized conserved protein	Function unknown	9e-76	581
BaO9_0823	WP_013545035.1	Bartonella clarridgeiae	COG1704, LemA, Uncharacterized conserved protein	Function unknown	3e-77	591
BaO9_0823	WP_015856539.1	Bartonella grahamii	COG1704, LemA, Uncharacterized conserved protein	Function unknown	9e-77	587
BaO9_0823	WP_011180688.1	Bartonella henselae	COG1704, LemA, Uncharacterized conserved protein	Function unknown	1e-77	593
BaO9_0823	ENN91740.1	Bartonella schoenbuchensis	COG1704, LemA, Uncharacterized conserved protein	Function unknown	3e-21	206
BaO9_0823	WP_012231959.1	Bartonella tribocorum	COG1704, LemA, Uncharacterized conserved protein	Function unknown	1e-78	600
BaO9_0823	WP_010705388.1	Bartonella vinsonii	COG1704, LemA, Uncharacterized conserved protein	Function unknown	3e-80	611
BaO9_0823	WP_011085281.1	Bradyrhizobium japonicum	COG1704, LemA, Uncharacterized conserved protein	Function unknown	2e-76	582
BaO9_0823	NP_773907.1	Bradyrhizobium japonicum	COG1704, LemA, Uncharacterized conserved protein	Function unknown	1e-75	579
BaO9_0823	WP_002964899.1	Brucella melitensis	COG1704, LemA, Uncharacterized conserved protein	Function unknown	4e-88	662
BaO9_0823	AQS41962.1	Ca. Tokpelaia hoelldobblerii	COG1704, LemA, Uncharacterized conserved protein	Function unknown	4e-80	609
BaO9_0823	WP_010912203.1	Mesorhizobium loti	COG1704, LemA, Uncharacterized conserved protein	Function unknown	7e-90	674
BaO9_0823	WP_012091242.1	Ochrobactrum anthropi	COG1704, LemA, Uncharacterized conserved protein	Function unknown	4e-85	642
BaO9_0823	WP_010968864.1	Sinorhizobium meliloti	COG1704, LemA, Uncharacterized conserved protein	Function unknown	8e-84	631
BaO9_0825	WP_010971108.1	Agrobacterium tumefasciens	COG2265, TrmA, SAM-dependent methyltransferases related to tRNA (uracil-5-)-methyltransferase	Translation, ribosomal structure and biogenesis	7e-127	964
BaO9_0825	WP_077991426.1	Bartonella apis strain 122	COG2265, TrmA, SAM-dependent methyltransferases related to tRNA (uracil-5-)-methyltransferase	Translation, ribosomal structure and biogenesis	9e-101	790
BaO9_0825	AQT42204.1	Bartonella apis strain 178	COG2265, TrmA, SAM-dependent methyltransferases related to tRNA (uracil-5-)-methyltransferase	Translation, ribosomal structure and biogenesis	7e-100	783
BaO9_0825	WP_077970780.1	Bartonella apis strain 244	COG2265, TrmA, SAM-dependent methyltransferases related to tRNA (uracil-5-)-methyltransferase	Translation, ribosomal structure and biogenesis	8e-100	783
BaO9_0825	WP_015397753.1	Bartonella australis	COG2265, TrmA, SAM-dependent methyltransferases related to tRNA (uracil-5-)-methyltransferase	Translation, ribosomal structure and biogenesis	6e-89	710
BaO9_0825	WP_005766412.1	Bartonella bacilliformis	COG2265, TrmA, SAM-dependent methyltransferases related to tRNA (uracil-5-)-methyltransferase	Translation, ribosomal structure and biogenesis	2e-90	720
BaO9_0825	WP_006589194.1	Bartonella birtlesii	COG2265, TrmA, SAM-dependent methyltransferases related to tRNA (uracil-5-)-methyltransferase	Translation, ribosomal structure and biogenesis	2e-94	747
BaO9_0825	WP_013544778.1	Bartonella clarridgeiae	COG2265, TrmA, SAM-dependent methyltransferases related to tRNA (uracil-5-)-methyltransferase	Translation, ribosomal structure and biogenesis	7e-86	689
BaO9_0825	WP_012754824.1	Bartonella grahamii	COG2265, TrmA, SAM-dependent methyltransferases related to tRNA (uracil-5-)-methyltransferase	Translation, ribosomal structure and biogenesis	3e-96	759
BaO9_0825	WP_082250944.1	Bartonella henselae	COG2265, TrmA, SAM-dependent methyltransferases related to tRNA (uracil-5-)-methyltransferase	Translation, ribosomal structure and biogenesis	5e-90	718
BaO9_0825	WP_010703479.1	Bartonella schoenbuchensis	COG2265, TrmA, SAM-dependent methyltransferases related to tRNA (uracil-5-)-methyltransferase	Translation, ribosomal structure and biogenesis	1e-98	774
BaO9_0825	WP_008038906	Bartonella tamiae strain 239	COG2265, TrmA, SAM-dependent methyltransferases related to tRNA (uracil-5-)-methyltransferase	Translation, ribosomal structure and biogenesis	5e-97	765
BaO9_0825	WP_012231190.1	Bartonella tribocorum	COG2265, TrmA, SAM-dependent methyltransferases related to tRNA (uracil-5-)-methyltransferase	Translation, ribosomal structure and biogenesis	1e-98	776
BaO9_0825	WP_015398835.1	Bartonella vinsonii	COG2265, TrmA, SAM-dependent methyltransferases related to tRNA (uracil-5-)-methyltransferase	Translation, ribosomal structure and biogenesis	1e-91	728
BaO9_0825	WP_011085434.1	Bradyrhizobium japonicum	COG2265, TrmA, SAM-dependent methyltransferases related to tRNA (uracil-5-)-methyltransferase	Translation, ribosomal structure and biogenesis	3e-94	745
BaO9_0825	WP_004683080.1	Brucella melitensis	COG2265, TrmA, SAM-dependent methyltransferases related to tRNA (uracil-5-)-methyltransferase	Translation, ribosomal structure and biogenesis	1e-129	981
BaO9_0825	AQS41092.1	Ca. Tokpelaia hoelldobblerii	COG2265, TrmA, SAM-dependent methyltransferases related to tRNA (uracil-5-)-methyltransferase	Translation, ribosomal structure and biogenesis	1e-103	809
BaO9_0825	WP_010914881.1	Mesorhizobium loti	COG2265, TrmA, SAM-dependent methyltransferases related to tRNA (uracil-5-)-methyltransferase	Translation, ribosomal structure and biogenesis	3e-119	913
BaO9_0825	WP_012090820.1	Ochrobactrum anthropi	COG2265, TrmA, SAM-dependent methyltransferases related to tRNA (uracil-5-)-methyltransferase	Translation, ribosomal structure and biogenesis	2e-121	927
BaO9_0825	WP_010968887.1	Sinorhizobium meliloti	COG2265, TrmA, SAM-dependent methyltransferases related to tRNA (uracil-5-)-methyltransferase	Translation, ribosomal structure and biogenesis	5e-124	945
BaO9_0826	WP_010971134.1	Agrobacterium tumefasciens	COG5342, COG5342, Invasion protein B, involved in pathogenesis	General function prediction only	7e-66	511
BaO9_0826	WP_077991431.1	Bartonella apis strain 122	COG5342, COG5342, Invasion protein B, involved in pathogenesis	General function prediction only	3e-37	320
BaO9_0826	AQT42207.1	Bartonella apis strain 178	COG5342, COG5342, Invasion protein B, involved in pathogenesis	General function prediction only	5e-36	312
BaO9_0826	WP_077970786.1	Bartonella apis strain 244	COG5342, COG5342, Invasion protein B, involved in pathogenesis	General function prediction only	2e-35	308
BaO9_0826	WP_015397755.1	Bartonella australis	COG5342, COG5342, Invasion protein B, involved in pathogenesis	General function prediction only	6e-32	284
BaO9_0826	WP_005766417.1	Bartonella bacilliformis	COG5342, COG5342, Invasion protein B, involved in pathogenesis	General function prediction only	2e-38	328
BaO9_0826	WP_006589196.1	Bartonella birtlesii	COG5342, COG5342, Invasion protein B, involved in pathogenesis	General function prediction only	1e-35	310
BaO9_0826	WP_026501098.1	Bartonella clarridgeiae	COG5342, COG5342, Invasion protein B, involved in pathogenesis	General function prediction only	2e-32	288
BaO9_0826	ACS50797.1	Bartonella grahamii	COG5342, COG5342, Invasion protein B, involved in pathogenesis	General function prediction only	4e-32	286
BaO9_0826	WP_011180372.1	Bartonella henselae	COG5342, COG5342, Invasion protein B, involved in pathogenesis	General function prediction only	3e-39	333
BaO9_0826	WP_010703481.1	Bartonella schoenbuchensis	COG5342, COG5342, Invasion protein B, involved in pathogenesis	General function prediction only	1e-35	309
BaO9_0826	WP_008038915	Bartonella tamiae strain 239	COG5342, COG5342, Invasion protein B, involved in pathogenesis	General function prediction only	6e-36	311
BaO9_0826	CAK01087.1	Bartonella tribocorum	COG5342, COG5342, Invasion protein B, involved in pathogenesis	General function prediction only	4e-32	287
BaO9_0826	WP_015398837.1	Bartonella vinsonii	COG5342, COG5342, Invasion protein B, involved in pathogenesis	General function prediction only	1e-36	316
BaO9_0826	WP_028173706.1	Bradyrhizobium japonicum	COG5342, COG5342, Invasion protein B, involved in pathogenesis	General function prediction only	2e-49	405
BaO9_0826	WP_002963624.1	Brucella melitensis	COG5342, COG5342, Invasion protein B, involved in pathogenesis	General function prediction only	5e-64	501
BaO9_0826	AQS42097.1	Ca. Tokpelaia hoelldobblerii	COG5342, COG5342, Invasion protein B, involved in pathogenesis	General function prediction only	2e-24	233
BaO9_0826	WP_032929369.1	Mesorhizobium loti	COG5342, COG5342, Invasion protein B, involved in pathogenesis	General function prediction only	2e-70	543
BaO9_0826	WP_012090846.1	Ochrobactrum anthropi	COG5342, COG5342, Invasion protein B, involved in pathogenesis	General function prediction only	1e-63	499
BaO9_0826	WP_017267949.1	Sinorhizobium meliloti	COG5342, COG5342, Invasion protein B, involved in pathogenesis	General function prediction only	2e-71	548
BaO9_0827	WP_006309831.1	Agrobacterium tumefasciens	COG4233, COG4233, Uncharacterized protein predicted to be involved in C-type cytochrome biogenesis	Posttranslational modification, protein turnover, chaperones / Energy production and conversion	1e-104	788
BaO9_0827	WP_077991442.1	Bartonella apis strain 122	COG4233, COG4233, Uncharacterized protein predicted to be involved in C-type cytochrome biogenesis	Posttranslational modification, protein turnover, chaperones / Energy production and conversion	3e-28	272
BaO9_0827	AQT42214.1	Bartonella apis strain 178	COG4233, COG4233, Uncharacterized protein predicted to be involved in C-type cytochrome biogenesis	Posttranslational modification, protein turnover, chaperones / Energy production and conversion	2e-27	265
BaO9_0827	WP_077970798.1	Bartonella apis strain 244	COG4233, COG4233, Uncharacterized protein predicted to be involved in C-type cytochrome biogenesis	Posttranslational modification, protein turnover, chaperones / Energy production and conversion	4e-27	262
BaO9_0827	WP_015397759.1	Bartonella australis	COG4233, COG4233, Uncharacterized protein predicted to be involved in C-type cytochrome biogenesis	Posttranslational modification, protein turnover, chaperones / Energy production and conversion	2e-29	281
BaO9_0827	WP_005766429.1	Bartonella bacilliformis	COG4233, COG4233, Uncharacterized protein predicted to be involved in C-type cytochrome biogenesis	Posttranslational modification, protein turnover, chaperones / Energy production and conversion	5e-23	233
BaO9_0827	WP_006589201.1	Bartonella birtlesii	COG4233, COG4233, Uncharacterized protein predicted to be involved in C-type cytochrome biogenesis	Posttranslational modification, protein turnover, chaperones / Energy production and conversion	2e-23	231
BaO9_0827	WP_026501084.1	Bartonella clarridgeiae	COG4233, COG4233, Uncharacterized protein predicted to be involved in C-type cytochrome biogenesis	Posttranslational modification, protein turnover, chaperones / Energy production and conversion	6e-26	254
BaO9_0827	WP_012754831.1	Bartonella grahamii	COG4233, COG4233, Uncharacterized protein predicted to be involved in C-type cytochrome biogenesis	Posttranslational modification, protein turnover, chaperones / Energy production and conversion	3e-25	250
BaO9_0827	WP_011180377.1	Bartonella henselae	COG4233, COG4233, Uncharacterized protein predicted to be involved in C-type cytochrome biogenesis	Posttranslational modification, protein turnover, chaperones / Energy production and conversion	4e-29	277
BaO9_0827	WP_010703486.1	Bartonella schoenbuchensis	COG4233, COG4233, Uncharacterized protein predicted to be involved in C-type cytochrome biogenesis	Posttranslational modification, protein turnover, chaperones / Energy production and conversion	6e-27	262
BaO9_0827	WP_008038927	Bartonella tamiae strain 239	COG4233, COG4233, Uncharacterized protein predicted to be involved in C-type cytochrome biogenesis	Posttranslational modification, protein turnover, chaperones / Energy production and conversion	2e-22	227
BaO9_0827	WP_012231197.1	Bartonella tribocorum	COG4233, COG4233, Uncharacterized protein predicted to be involved in C-type cytochrome biogenesis	Posttranslational modification, protein turnover, chaperones / Energy production and conversion	8e-25	246
BaO9_0827	WP_015398842.1	Bartonella vinsonii	COG4233, COG4233, Uncharacterized protein predicted to be involved in C-type cytochrome biogenesis	Posttranslational modification, protein turnover, chaperones / Energy production and conversion	6e-25	247
BaO9_0827	WP_011084307.1	Bradyrhizobium japonicum	COG4233, COG4233, Uncharacterized protein predicted to be involved in C-type cytochrome biogenesis	Posttranslational modification, protein turnover, chaperones / Energy production and conversion	4e-28	270
BaO9_0827	WP_002963637.1	Brucella melitensis	COG4233, COG4233, Uncharacterized protein predicted to be involved in C-type cytochrome biogenesis	Posttranslational modification, protein turnover, chaperones / Energy production and conversion	3e-97	736
BaO9_0827	AQS42090.1	Ca. Tokpelaia hoelldobblerii	COG4233, COG4233, Uncharacterized protein predicted to be involved in C-type cytochrome biogenesis	Posttranslational modification, protein turnover, chaperones / Energy production and conversion	1e-32	304
BaO9_0827	WP_010914903.1	Mesorhizobium loti	COG4233, COG4233, Uncharacterized protein predicted to be involved in C-type cytochrome biogenesis	Posttranslational modification, protein turnover, chaperones / Energy production and conversion	6e-96	728
BaO9_0827	WP_012090855.1	Ochrobactrum anthropi	COG4233, COG4233, Uncharacterized protein predicted to be involved in C-type cytochrome biogenesis	Posttranslational modification, protein turnover, chaperones / Energy production and conversion	1e-61	500
BaO9_0827	WP_010968916.1	Sinorhizobium meliloti	COG4233, COG4233, Uncharacterized protein predicted to be involved in C-type cytochrome biogenesis	Posttranslational modification, protein turnover, chaperones / Energy production and conversion	3e-98	748
BaO9_0828	WP_010971160.1	Agrobacterium tumefasciens	COG0574, PpsA, Phosphoenolpyruvate synthase/pyruvate phosphate dikinase	Carbohydrate transport and metabolism	0	1928
BaO9_0828	WP_077991468.1	Bartonella apis strain 122	COG0574, PpsA, Phosphoenolpyruvate synthase/pyruvate phosphate dikinase	Carbohydrate transport and metabolism	0	1895
BaO9_0828	AQT42229.1	Bartonella apis strain 178	COG0574, PpsA, Phosphoenolpyruvate synthase/pyruvate phosphate dikinase	Carbohydrate transport and metabolism	0	1890
BaO9_0828	WP_077970816.1	Bartonella apis strain 244	COG0574, PpsA, Phosphoenolpyruvate synthase/pyruvate phosphate dikinase	Carbohydrate transport and metabolism	0	1891
BaO9_0828	WP_015397768.1	Bartonella australis	COG0574, PpsA, Phosphoenolpyruvate synthase/pyruvate phosphate dikinase	Carbohydrate transport and metabolism	0	1825
BaO9_0828	WP_005766446.1	Bartonella bacilliformis	COG0574, PpsA, Phosphoenolpyruvate synthase/pyruvate phosphate dikinase	Carbohydrate transport and metabolism	0	1825
BaO9_0828	WP_006589213.1	Bartonella birtlesii	COG0574, PpsA, Phosphoenolpyruvate synthase/pyruvate phosphate dikinase	Carbohydrate transport and metabolism	0	1857
BaO9_0828	CBI76050.1	Bartonella clarridgeiae	COG0574, PpsA, Phosphoenolpyruvate synthase/pyruvate phosphate dikinase	Carbohydrate transport and metabolism	0	1819
BaO9_0828	WP_012754844.1	Bartonella grahamii	COG0574, PpsA, Phosphoenolpyruvate synthase/pyruvate phosphate dikinase	Carbohydrate transport and metabolism	0	1882
BaO9_0828	WP_082250929.1	Bartonella henselae	COG0574, PpsA, Phosphoenolpyruvate synthase/pyruvate phosphate dikinase	Carbohydrate transport and metabolism	0	1869
BaO9_0828	WP_010703496.1	Bartonella schoenbuchensis	COG0574, PpsA, Phosphoenolpyruvate synthase/pyruvate phosphate dikinase	Carbohydrate transport and metabolism	0	1888
BaO9_0828	WP_008038952	Bartonella tamiae strain 239	COG0574, PpsA, Phosphoenolpyruvate synthase/pyruvate phosphate dikinase	Carbohydrate transport and metabolism	4e-128	1010
BaO9_0828	WP_012231211.1	Bartonella tribocorum	COG0574, PpsA, Phosphoenolpyruvate synthase/pyruvate phosphate dikinase	Carbohydrate transport and metabolism	0	1873
BaO9_0828	WP_015398852.1	Bartonella vinsonii	COG0574, PpsA, Phosphoenolpyruvate synthase/pyruvate phosphate dikinase	Carbohydrate transport and metabolism	0	1866
BaO9_0828	WP_011085325.1	Bradyrhizobium japonicum	COG0574, PpsA, Phosphoenolpyruvate synthase/pyruvate phosphate dikinase	Carbohydrate transport and metabolism	0	1914
BaO9_0828	WP_004686566.1	Brucella melitensis	COG0574, PpsA, Phosphoenolpyruvate synthase/pyruvate phosphate dikinase	Carbohydrate transport and metabolism	0	1966
BaO9_0828	AQS41093.1	Ca. Tokpelaia hoelldobblerii	COG0574, PpsA, Phosphoenolpyruvate synthase/pyruvate phosphate dikinase	Carbohydrate transport and metabolism	4e-103	842
BaO9_0828	WP_010914919.1	Mesorhizobium loti	COG0574, PpsA, Phosphoenolpyruvate synthase/pyruvate phosphate dikinase	Carbohydrate transport and metabolism	0	1951
BaO9_0828	WP_012090941.1	Ochrobactrum anthropi	COG0574, PpsA, Phosphoenolpyruvate synthase/pyruvate phosphate dikinase	Carbohydrate transport and metabolism	0	1953
BaO9_0828	WP_010968929.1	Sinorhizobium meliloti	COG0574, PpsA, Phosphoenolpyruvate synthase/pyruvate phosphate dikinase	Carbohydrate transport and metabolism	0	1966
BaO9_0829	WP_010971235.1	Agrobacterium tumefasciens	COG1770, PtrB, Protease II	Amino acid transport and metabolism	0	2861
BaO9_0829	WP_077991501.1	Bartonella apis strain 122	COG1770, PtrB, Protease II	Amino acid transport and metabolism	0	2599
BaO9_0829	AQT42241.1	Bartonella apis strain 178	COG1770, PtrB, Protease II	Amino acid transport and metabolism	0	2590
BaO9_0829	WP_077970833.1	Bartonella apis strain 244	COG1770, PtrB, Protease II	Amino acid transport and metabolism	0	2597
BaO9_0829	WP_015397771.1	Bartonella australis	COG1770, PtrB, Protease II	Amino acid transport and metabolism	0	2447
BaO9_0829	WP_005766450.1	Bartonella bacilliformis	COG1770, PtrB, Protease II	Amino acid transport and metabolism	0	2457
BaO9_0829	WP_006589219.1	Bartonella birtlesii	COG1770, PtrB, Protease II	Amino acid transport and metabolism	0	2390
BaO9_0829	WP_013544722.1	Bartonella clarridgeiae	COG1770, PtrB, Protease II	Amino acid transport and metabolism	0	2388
BaO9_0829	WP_012754849.1	Bartonella grahamii	COG1770, PtrB, Protease II	Amino acid transport and metabolism	0	2394
BaO9_0829	WP_011180395.1	Bartonella henselae	COG1770, PtrB, Protease II	Amino acid transport and metabolism	0	2391
BaO9_0829	WP_034990061.1	Bartonella schoenbuchensis	COG1770, PtrB, Protease II	Amino acid transport and metabolism	0	2397
BaO9_0829	WP_008038978	Bartonella tamiae strain 239	COG1770, PtrB, Protease II	Amino acid transport and metabolism	0	2438
BaO9_0829	WP_012231221.1	Bartonella tribocorum	COG1770, PtrB, Protease II	Amino acid transport and metabolism	0	2465
BaO9_0829	WP_015398858.1	Bartonella vinsonii	COG1770, PtrB, Protease II	Amino acid transport and metabolism	0	2384
BaO9_0829	WP_011083208.1	Bradyrhizobium japonicum	COG1770, PtrB, Protease II	Amino acid transport and metabolism	0	2414
BaO9_0829	WP_002967492.1	Brucella melitensis	COG1770, PtrB, Protease II	Amino acid transport and metabolism	0	2854
BaO9_0829	AQS42048.1	Ca. Tokpelaia hoelldobblerii	COG1770, PtrB, Protease II	Amino acid transport and metabolism	0	2447
BaO9_0829	WP_010915012.1	Mesorhizobium loti	COG1770, PtrB, Protease II	Amino acid transport and metabolism	0	2789
BaO9_0829	WP_012092461.1	Ochrobactrum anthropi	COG1770, PtrB, Protease II	Amino acid transport and metabolism	0	2782
BaO9_0829	WP_010968970.1	Sinorhizobium meliloti	COG1770, PtrB, Protease II	Amino acid transport and metabolism	0	2868
BaO9_0830	WP_010971303.1	Agrobacterium tumefasciens	COG0642, BaeS, Signal transduction histidine kinase	Signal transduction mechanisms	3e-50	441
BaO9_0830	WP_077991544.1	Bartonella apis strain 122	COG0642, BaeS, Signal transduction histidine kinase	Signal transduction mechanisms	5e-50	440
BaO9_0830	AQT42263.1	Bartonella apis strain 178	COG0642, BaeS, Signal transduction histidine kinase	Signal transduction mechanisms	2e-49	436
BaO9_0830	WP_077970872.1	Bartonella apis strain 244	COG0642, BaeS, Signal transduction histidine kinase	Signal transduction mechanisms	3e-49	434
BaO9_0830	WP_015397786.1	Bartonella australis	COG0642, BaeS, Signal transduction histidine kinase	Signal transduction mechanisms	2e-46	414
BaO9_0830	WP_005766476.1	Bartonella bacilliformis	COG0642, BaeS, Signal transduction histidine kinase	Signal transduction mechanisms	1e-45	409
BaO9_0830	WP_017196316.1	Bartonella birtlesii	COG0642, BaeS, Signal transduction histidine kinase	Signal transduction mechanisms	6e-45	403
BaO9_0830	WP_013544741.1	Bartonella clarridgeiae	COG0642, BaeS, Signal transduction histidine kinase	Signal transduction mechanisms	1e-45	409
BaO9_0830	WP_012754869.1	Bartonella grahamii	COG0642, BaeS, Signal transduction histidine kinase	Signal transduction mechanisms	1e-44	400
BaO9_0830	WP_011180410.1	Bartonella henselae	COG0642, BaeS, Signal transduction histidine kinase	Signal transduction mechanisms	2e-45	406
BaO9_0830	WP_010703512.1	Bartonella schoenbuchensis	COG0642, BaeS, Signal transduction histidine kinase	Signal transduction mechanisms	8e-48	424
BaO9_0830	WP_008039015	Bartonella tamiae strain 239	COG0642, BaeS, Signal transduction histidine kinase	Signal transduction mechanisms	1e-46	415
BaO9_0830	WP_012231243.1	Bartonella tribocorum	COG0642, BaeS, Signal transduction histidine kinase	Signal transduction mechanisms	2e-46	413
BaO9_0830	WP_010704971.1	Bartonella vinsonii	COG0642, BaeS, Signal transduction histidine kinase	Signal transduction mechanisms	2e-44	400
BaO9_0830	WP_011085916.1	Bradyrhizobium japonicum	COG0642, BaeS, Signal transduction histidine kinase	Signal transduction mechanisms	5e-47	419
BaO9_0830	WP_005969562.1	Brucella melitensis	COG0642, BaeS, Signal transduction histidine kinase	Signal transduction mechanisms	7e-53	459
BaO9_0830	AQS42030.1	Ca. Tokpelaia hoelldobblerii	COG0642, BaeS, Signal transduction histidine kinase	Signal transduction mechanisms	8e-50	438
BaO9_0830	WP_044549803.1	Mesorhizobium loti	COG0642, BaeS, Signal transduction histidine kinase	Signal transduction mechanisms	7e-49	432
BaO9_0830	WP_012092438.1	Ochrobactrum anthropi	COG0642, BaeS, Signal transduction histidine kinase	Signal transduction mechanisms	9e-53	459
BaO9_0830	WP_010968992.1	Sinorhizobium meliloti	COG0642, BaeS, Signal transduction histidine kinase	Signal transduction mechanisms	1e-51	451
BaO9_0831	WP_010971379.1	Agrobacterium tumefasciens	COG1028, FabG, Dehydrogenases with different specificities (related to short-chain alcohol dehydrogenases)	Secondary metabolites biosynthesis, transport, and catabolism / General function prediction only	9e-48	402
BaO9_0831	WP_077991698.1	Bartonella apis strain 122	COG1028, FabG, Dehydrogenases with different specificities (related to short-chain alcohol dehydrogenases)	Secondary metabolites biosynthesis, transport, and catabolism / General function prediction only	4e-45	385
BaO9_0831	WP_077970974.1	Bartonella apis strain 178	COG1028, FabG, Dehydrogenases with different specificities (related to short-chain alcohol dehydrogenases)	Secondary metabolites biosynthesis, transport, and catabolism / General function prediction only	2e-45	386
BaO9_0831	WP_077970974.1	Bartonella apis strain 244	COG1028, FabG, Dehydrogenases with different specificities (related to short-chain alcohol dehydrogenases)	Secondary metabolites biosynthesis, transport, and catabolism / General function prediction only	4e-45	385
BaO9_0831	WP_041583194.1	Bartonella australis	COG1028, FabG, Dehydrogenases with different specificities (related to short-chain alcohol dehydrogenases)	Secondary metabolites biosynthesis, transport, and catabolism / General function prediction only	8e-47	396
BaO9_0831	WP_005766569.1	Bartonella bacilliformis	COG1028, FabG, Dehydrogenases with different specificities (related to short-chain alcohol dehydrogenases)	Secondary metabolites biosynthesis, transport, and catabolism / General function prediction only	6e-45	383
BaO9_0831	WP_017196338.1	Bartonella birtlesii	COG1028, FabG, Dehydrogenases with different specificities (related to short-chain alcohol dehydrogenases)	Secondary metabolites biosynthesis, transport, and catabolism / General function prediction only	3e-46	392
BaO9_0831	WP_013544883.1	Bartonella clarridgeiae	COG1028, FabG, Dehydrogenases with different specificities (related to short-chain alcohol dehydrogenases)	Secondary metabolites biosynthesis, transport, and catabolism / General function prediction only	4e-46	392
BaO9_0831	WP_012754950.1	Bartonella grahamii	COG1028, FabG, Dehydrogenases with different specificities (related to short-chain alcohol dehydrogenases)	Secondary metabolites biosynthesis, transport, and catabolism / General function prediction only	1e-51	429
BaO9_0831	WP_011180454.1	Bartonella henselae	COG1028, FabG, Dehydrogenases with different specificities (related to short-chain alcohol dehydrogenases)	Secondary metabolites biosynthesis, transport, and catabolism / General function prediction only	7e-49	410
BaO9_0831	WP_010703554.1	Bartonella schoenbuchensis	COG1028, FabG, Dehydrogenases with different specificities (related to short-chain alcohol dehydrogenases)	Secondary metabolites biosynthesis, transport, and catabolism / General function prediction only	3e-48	406
BaO9_0831	WP_008039139	Bartonella tamiae strain 239	COG1028, FabG, Dehydrogenases with different specificities (related to short-chain alcohol dehydrogenases)	Secondary metabolites biosynthesis, transport, and catabolism / General function prediction only	2e-45	387
BaO9_0831	WP_038473425.1	Bartonella tribocorum	COG1028, FabG, Dehydrogenases with different specificities (related to short-chain alcohol dehydrogenases)	Secondary metabolites biosynthesis, transport, and catabolism / General function prediction only	2e-48	408
BaO9_0831	WP_010705014.1	Bartonella vinsonii	COG1028, FabG, Dehydrogenases with different specificities (related to short-chain alcohol dehydrogenases)	Secondary metabolites biosynthesis, transport, and catabolism / General function prediction only	2e-44	380
BaO9_0831	WP_011086835.1	Bradyrhizobium japonicum	COG1028, FabG, Dehydrogenases with different specificities (related to short-chain alcohol dehydrogenases)	Secondary metabolites biosynthesis, transport, and catabolism / General function prediction only	2e-48	407
BaO9_0831	AAL52670.1	Brucella melitensis	COG1028, FabG, Dehydrogenases with different specificities (related to short-chain alcohol dehydrogenases)	Secondary metabolites biosynthesis, transport, and catabolism / General function prediction only	6e-48	404
BaO9_0831	AQS41204.1	Ca. Tokpelaia hoelldobblerii	COG1028, FabG, Dehydrogenases with different specificities (related to short-chain alcohol dehydrogenases)	Secondary metabolites biosynthesis, transport, and catabolism / General function prediction only	3e-45	386
BaO9_0831	WP_010915156.1	Mesorhizobium loti	COG1028, FabG, Dehydrogenases with different specificities (related to short-chain alcohol dehydrogenases)	Secondary metabolites biosynthesis, transport, and catabolism / General function prediction only	6e-47	396
BaO9_0831	WP_012090829.1	Ochrobactrum anthropi	COG1028, FabG, Dehydrogenases with different specificities (related to short-chain alcohol dehydrogenases)	Secondary metabolites biosynthesis, transport, and catabolism / General function prediction only	3e-46	392
BaO9_0831	WP_003532733.1	Sinorhizobium meliloti	COG1028, FabG, Dehydrogenases with different specificities (related to short-chain alcohol dehydrogenases)	Secondary metabolites biosynthesis, transport, and catabolism / General function prediction only	8e-45	382
BaO9_0832	WP_010971419.1	Agrobacterium tumefasciens	COG2961, ComJ, Protein involved in catabolism of external DNA	General function prediction only	1e-163	1178
BaO9_0832	WP_077991764.1	Bartonella apis strain 122	COG2961, ComJ, Protein involved in catabolism of external DNA	General function prediction only	4e-127	937
BaO9_0832	AQT42376.1	Bartonella apis strain 178	COG2961, ComJ, Protein involved in catabolism of external DNA	General function prediction only	1e-128	948
BaO9_0832	WP_077971043.1	Bartonella apis strain 244	COG2961, ComJ, Protein involved in catabolism of external DNA	General function prediction only	4e-128	944
BaO9_0832	WP_015397871.1	Bartonella australis	COG2961, ComJ, Protein involved in catabolism of external DNA	General function prediction only	9e-126	929
BaO9_0832	WP_005766630.1	Bartonella bacilliformis	COG2961, ComJ, Protein involved in catabolism of external DNA	General function prediction only	1e-136	1000
BaO9_0832	WP_006589308.1	Bartonella birtlesii	COG2961, ComJ, Protein involved in catabolism of external DNA	General function prediction only	1e-134	987
BaO9_0832	WP_013544917.1	Bartonella clarridgeiae	COG2961, ComJ, Protein involved in catabolism of external DNA	General function prediction only	1e-127	941
BaO9_0832	WP_012754981.1	Bartonella grahamii	COG2961, ComJ, Protein involved in catabolism of external DNA	General function prediction only	2e-135	992
BaO9_0832	WP_011180486.1	Bartonella henselae	COG2961, ComJ, Protein involved in catabolism of external DNA	General function prediction only	1e-132	974
BaO9_0832	WP_010703582.1	Bartonella schoenbuchensis	COG2961, ComJ, Protein involved in catabolism of external DNA	General function prediction only	3e-133	978
BaO9_0832	WP_008039180	Bartonella tamiae strain 239	COG2961, ComJ, Protein involved in catabolism of external DNA	General function prediction only	9e-128	942
BaO9_0832	WP_012231374.1	Bartonella tribocorum	COG2961, ComJ, Protein involved in catabolism of external DNA	General function prediction only	7e-137	1002
BaO9_0832	WP_010705044.1	Bartonella vinsonii	COG2961, ComJ, Protein involved in catabolism of external DNA	General function prediction only	4e-134	984
BaO9_0832	WP_011090201.1	Bradyrhizobium japonicum	COG2961, ComJ, Protein involved in catabolism of external DNA	General function prediction only	3e-115	859
BaO9_0832	WP_004683476.1	Brucella melitensis	COG2961, ComJ, Protein involved in catabolism of external DNA	General function prediction only	4e-163	1175
BaO9_0832	AQS41399.1	Ca. Tokpelaia hoelldobblerii	COG2961, ComJ, Protein involved in catabolism of external DNA	General function prediction only	2e-135	992
BaO9_0832	WP_010915198.1	Mesorhizobium loti	COG2961, ComJ, Protein involved in catabolism of external DNA	General function prediction only	9e-166	1190
BaO9_0832	WP_012092379.1	Ochrobactrum anthropi	COG2961, ComJ, Protein involved in catabolism of external DNA	General function prediction only	1e-159	1152
BaO9_0832	WP_010969089.1	Sinorhizobium meliloti	COG2961, ComJ, Protein involved in catabolism of external DNA	General function prediction only	2e-164	1183
BaO9_0834	WP_006312856.1	Agrobacterium tumefasciens	COG0855, Ppk, Polyphosphate kinase	Inorganic ion transport and metabolism	0	2910
BaO9_0834	WP_077992207.1	Bartonella apis strain 122	COG0855, Ppk, Polyphosphate kinase	Inorganic ion transport and metabolism	0	2778
BaO9_0834	AQT42672.1	Bartonella apis strain 178	COG0855, Ppk, Polyphosphate kinase	Inorganic ion transport and metabolism	0	2794
BaO9_0834	WP_077971537.1	Bartonella apis strain 244	COG0855, Ppk, Polyphosphate kinase	Inorganic ion transport and metabolism	0	2798
BaO9_0834	WP_015398111.1	Bartonella australis	COG0855, Ppk, Polyphosphate kinase	Inorganic ion transport and metabolism	0	2500
BaO9_0834	WP_035451636.1	Bartonella birtlesii	COG0855, Ppk, Polyphosphate kinase	Inorganic ion transport and metabolism	3e-164	1226
BaO9_0834	WP_035451636.1	Bartonella birtlesii	COG0855, Ppk, Polyphosphate kinase	Inorganic ion transport and metabolism	8e-166	1244
BaO9_0834	WP_041578865.1	Bartonella clarridgeiae	COG0855, Ppk, Polyphosphate kinase	Inorganic ion transport and metabolism	0	2477
BaO9_0834	WP_015856501.1	Bartonella grahamii	COG0855, Ppk, Polyphosphate kinase	Inorganic ion transport and metabolism	0	2460
BaO9_0834	WP_011180853.1	Bartonella henselae	COG0855, Ppk, Polyphosphate kinase	Inorganic ion transport and metabolism	0	2503
BaO9_0834	WP_010703827.1	Bartonella schoenbuchensis	COG0855, Ppk, Polyphosphate kinase	Inorganic ion transport and metabolism	0	2461
BaO9_0834	WP_008039431	Bartonella tamiae strain 239	COG0855, Ppk, Polyphosphate kinase	Inorganic ion transport and metabolism	0	2730
BaO9_0834	WP_012231904.1	Bartonella tribocorum	COG0855, Ppk, Polyphosphate kinase	Inorganic ion transport and metabolism	0	2444
BaO9_0834	WP_015399139.1	Bartonella vinsonii	COG0855, Ppk, Polyphosphate kinase	Inorganic ion transport and metabolism	0	2444
BaO9_0834	WP_011086896.1	Bradyrhizobium japonicum	COG0855, Ppk, Polyphosphate kinase	Inorganic ion transport and metabolism	0	2633
BaO9_0834	EEW88897.1	Brucella melitensis	COG0855, Ppk, Polyphosphate kinase	Inorganic ion transport and metabolism	0	2921
BaO9_0834	AQS41515.1	Ca. Tokpelaia hoelldobblerii	COG0855, Ppk, Polyphosphate kinase	Inorganic ion transport and metabolism	0	2670
BaO9_0834	WP_044550119.1	Mesorhizobium loti	COG0855, Ppk, Polyphosphate kinase	Inorganic ion transport and metabolism	0	2880
BaO9_0834	WP_040130164.1	Ochrobactrum anthropi	COG0855, Ppk, Polyphosphate kinase	Inorganic ion transport and metabolism	0	2877
BaO9_0834	WP_003529363.1	Sinorhizobium meliloti	COG0855, Ppk, Polyphosphate kinase	Inorganic ion transport and metabolism	0	2932
BaO9_0835	WP_003512508.1	Agrobacterium tumefasciens	COG1327, COG1327, Predicted transcriptional regulator, consists of a Zn-ribbon and ATP-cone domains	Transcription	8e-81	606
BaO9_0835	WP_077991950.1	Bartonella apis strain 122	COG1327, COG1327, Predicted transcriptional regulator, consists of a Zn-ribbon and ATP-cone domains	Transcription	2e-78	590
BaO9_0835	WP_077971234.1	Bartonella apis strain 178	COG1327, COG1327, Predicted transcriptional regulator, consists of a Zn-ribbon and ATP-cone domains	Transcription	2e-79	596
BaO9_0835	WP_077971234.1	Bartonella apis strain 244	COG1327, COG1327, Predicted transcriptional regulator, consists of a Zn-ribbon and ATP-cone domains	Transcription	2e-79	596
BaO9_0835	WP_015397972.1	Bartonella australis	COG1327, COG1327, Predicted transcriptional regulator, consists of a Zn-ribbon and ATP-cone domains	Transcription	6e-75	567
BaO9_0835	WP_005766835.1	Bartonella bacilliformis	COG1327, COG1327, Predicted transcriptional regulator, consists of a Zn-ribbon and ATP-cone domains	Transcription	1e-72	552
BaO9_0835	WP_006589364.1	Bartonella birtlesii	COG1327, COG1327, Predicted transcriptional regulator, consists of a Zn-ribbon and ATP-cone domains	Transcription	1e-76	579
BaO9_0835	WP_013545146.1	Bartonella clarridgeiae	COG1327, COG1327, Predicted transcriptional regulator, consists of a Zn-ribbon and ATP-cone domains	Transcription	6e-72	547
BaO9_0835	WP_015856456.1	Bartonella grahamii	COG1327, COG1327, Predicted transcriptional regulator, consists of a Zn-ribbon and ATP-cone domains	Transcription	2e-74	564
BaO9_0835	WP_011180657.1	Bartonella henselae	COG1327, COG1327, Predicted transcriptional regulator, consists of a Zn-ribbon and ATP-cone domains	Transcription	2e-76	578
BaO9_0835	WP_010703690.1	Bartonella schoenbuchensis	COG1327, COG1327, Predicted transcriptional regulator, consists of a Zn-ribbon and ATP-cone domains	Transcription	2e-75	571
BaO9_0835	WP_008039758	Bartonella tamiae strain 239	COG1327, COG1327, Predicted transcriptional regulator, consists of a Zn-ribbon and ATP-cone domains	Transcription	2e-75	571
BaO9_0835	WP_012231863.1	Bartonella tribocorum	COG1327, COG1327, Predicted transcriptional regulator, consists of a Zn-ribbon and ATP-cone domains	Transcription	2e-74	564
BaO9_0835	WP_010705217.1	Bartonella vinsonii	COG1327, COG1327, Predicted transcriptional regulator, consists of a Zn-ribbon and ATP-cone domains	Transcription	2e-73	557
BaO9_0835	WP_011087793.1	Bradyrhizobium japonicum	COG1327, COG1327, Predicted transcriptional regulator, consists of a Zn-ribbon and ATP-cone domains	Transcription	3e-69	530
BaO9_0835	WP_002966765.1	Brucella melitensis	COG1327, COG1327, Predicted transcriptional regulator, consists of a Zn-ribbon and ATP-cone domains	Transcription	1e-78	591
BaO9_0835	AQS41471.1	Ca. Tokpelaia hoelldobblerii	COG1327, COG1327, Predicted transcriptional regulator, consists of a Zn-ribbon and ATP-cone domains	Transcription	9e-76	572
BaO9_0835	WP_010915593.1	Mesorhizobium loti	COG1327, COG1327, Predicted transcriptional regulator, consists of a Zn-ribbon and ATP-cone domains	Transcription	1e-81	612
BaO9_0835	WP_012092340.1	Ochrobactrum anthropi	COG1327, COG1327, Predicted transcriptional regulator, consists of a Zn-ribbon and ATP-cone domains	Transcription	4e-77	581
BaO9_0835	WP_003529310.1	Sinorhizobium meliloti	COG1327, COG1327, Predicted transcriptional regulator, consists of a Zn-ribbon and ATP-cone domains	Transcription	4e-81	608
BaO9_0837	WP_006312548.1	Agrobacterium tumefasciens	No hit	Function unknown	-	-
BaO9_0837	WP_077991889.1	Bartonella apis strain 122	No hit	Function unknown	-	-
BaO9_0837	WP_077973508.1	Bartonella apis strain 178	No hit	Function unknown	-	-
BaO9_0837	WP_077973508.1	Bartonella apis strain 244	No hit	Function unknown	-	-
BaO9_0837	WP_015397927.1	Bartonella australis	No hit	Function unknown	-	-
BaO9_0837	WP_005766745.1	Bartonella bacilliformis	No hit	Function unknown	-	-
BaO9_0837	WP_035451216.1	Bartonella birtlesii	No hit	Function unknown	-	-
BaO9_0837	WP_026501143.1	Bartonella clarridgeiae	No hit	Function unknown	-	-
BaO9_0837	WP_012755040.1	Bartonella grahamii	No hit	Function unknown	-	-
BaO9_0837	WP_011180545.1	Bartonella henselae	No hit	Function unknown	-	-
BaO9_0837	WP_034990118.1	Bartonella schoenbuchensis	No hit	Function unknown	-	-
BaO9_0837	WP_008039337	Bartonella tamiae strain 239	No hit	Function unknown	-	-
BaO9_0837	WP_012231526.1	Bartonella tribocorum	No hit	Function unknown	-	-
BaO9_0837	WP_015398870.1	Bartonella vinsonii	No hit	Function unknown	-	-
BaO9_0837	WP_028171560.1	Bradyrhizobium japonicum	No hit	Function unknown	-	-
BaO9_0837	AAL52002.1	Brucella melitensis	No hit	Function unknown	-	-
BaO9_0837	AQS41447.1	Ca. Tokpelaia hoelldobblerii	No hit	Function unknown	-	-
BaO9_0837	WP_010909559.1	Mesorhizobium loti	No hit	Function unknown	-	-
BaO9_0837	WP_010659975.1	Ochrobactrum anthropi	No hit	Function unknown	-	-
BaO9_0837	WP_003534995.1	Sinorhizobium meliloti	No hit	Function unknown	-	-
BaO9_0838	WP_010971585.1	Agrobacterium tumefasciens	COG0658, ComEC, Predicted membrane metal-binding protein	General function prediction only	1e-41	397
BaO9_0838	WP_077992053.1	Bartonella apis strain 122	COG0658, ComEC, Predicted membrane metal-binding protein	General function prediction only	4e-32	321
BaO9_0838	AQT42567.1	Bartonella apis strain 178	COG0658, ComEC, Predicted membrane metal-binding protein	General function prediction only	3e-31	313
BaO9_0838	WP_077971329.1	Bartonella apis strain 244	COG0658, ComEC, Predicted membrane metal-binding protein	General function prediction only	1e-31	316
BaO9_0838	WP_015397947.1	Bartonella australis	COG0658, ComEC, Predicted membrane metal-binding protein	General function prediction only	3e-27	283
BaO9_0838	WP_005766778.1	Bartonella bacilliformis	COG0658, ComEC, Predicted membrane metal-binding protein	General function prediction only	5e-28	289
BaO9_0838	WP_035451223.1	Bartonella birtlesii	COG0658, ComEC, Predicted membrane metal-binding protein	General function prediction only	2e-26	272
BaO9_0838	WP_013545178.1	Bartonella clarridgeiae	COG0658, ComEC, Predicted membrane metal-binding protein	General function prediction only	5e-25	265
BaO9_0838	WP_012755060.1	Bartonella grahamii	COG0658, ComEC, Predicted membrane metal-binding protein	General function prediction only	6e-31	312
BaO9_0838	WP_011180564.1	Bartonella henselae	COG0658, ComEC, Predicted membrane metal-binding protein	General function prediction only	1e-32	326
BaO9_0838	WP_010703657.1	Bartonella schoenbuchensis	COG0658, ComEC, Predicted membrane metal-binding protein	General function prediction only	6e-24	257
BaO9_0838	WP_008039385	Bartonella tamiae strain 239	COG0658, ComEC, Predicted membrane metal-binding protein	General function prediction only	2e-28	292
BaO9_0838	WP_012231576.1	Bartonella tribocorum	COG0658, ComEC, Predicted membrane metal-binding protein	General function prediction only	1e-28	295
BaO9_0838	WP_015398870.1	Bartonella vinsonii	COG0658, ComEC, Predicted membrane metal-binding protein	General function prediction only	4e-30	306
BaO9_0838	WP_011087598.1	Bradyrhizobium japonicum	COG0658, ComEC, Predicted membrane metal-binding protein	General function prediction only	1e-32	327
BaO9_0838	WP_005973045.1	Brucella melitensis	COG0658, ComEC, Predicted membrane metal-binding protein	General function prediction only	5e-31	308
BaO9_0838	AQS41463.1	Ca. Tokpelaia hoelldobblerii	COG0658, ComEC, Predicted membrane metal-binding protein	General function prediction only	2e-32	325
BaO9_0838	WP_044547663.1	Mesorhizobium loti	COG0658, ComEC, Predicted membrane metal-binding protein	General function prediction only	2e-48	445
BaO9_0838	WP_040129258.1	Ochrobactrum anthropi	COG0658, ComEC, Predicted membrane metal-binding protein	General function prediction only	1e-39	382
BaO9_0838	WP_010969266.1	Sinorhizobium meliloti	COG0658, ComEC, Predicted membrane metal-binding protein	General function prediction only	8e-48	442
BaO9_0839	WP_010971587.1	Agrobacterium tumefasciens	COG1974, LexA, SOS-response transcriptional repressors (RecA-mediated autopeptidases)	Transcription / Signal transduction mechanisms	7e-84	639
BaO9_0839	WP_077992185.1	Bartonella apis strain 122	COG1974, LexA, SOS-response transcriptional repressors (RecA-mediated autopeptidases)	Transcription / Signal transduction mechanisms	4e-77	594
BaO9_0839	WP_077971517.1	Bartonella apis strain 178	COG1974, LexA, SOS-response transcriptional repressors (RecA-mediated autopeptidases)	Transcription / Signal transduction mechanisms	3e-77	595
BaO9_0839	WP_077971517.1	Bartonella apis strain 244	COG1974, LexA, SOS-response transcriptional repressors (RecA-mediated autopeptidases)	Transcription / Signal transduction mechanisms	4e-77	594
BaO9_0839	WP_015398029.1	Bartonella australis	COG1974, LexA, SOS-response transcriptional repressors (RecA-mediated autopeptidases)	Transcription / Signal transduction mechanisms	4e-67	527
BaO9_0839		Bartonella birtlesii	COG1974, LexA, SOS-response transcriptional repressors (RecA-mediated autopeptidases)	Transcription / Signal transduction mechanisms	3e-21	209
BaO9_0839	WP_006589644.1	Bartonella birtlesii	COG1974, LexA, SOS-response transcriptional repressors (RecA-mediated autopeptidases)	Transcription / Signal transduction mechanisms	2e-32	283
BaO9_0839	WP_026501122.1	Bartonella clarridgeiae	COG1974, LexA, SOS-response transcriptional repressors (RecA-mediated autopeptidases)	Transcription / Signal transduction mechanisms	6e-67	526
BaO9_0839	WP_015856402.1	Bartonella grahamii	COG1974, LexA, SOS-response transcriptional repressors (RecA-mediated autopeptidases)	Transcription / Signal transduction mechanisms	3e-57	461
BaO9_0839	WP_011180737.1	Bartonella henselae	COG1974, LexA, SOS-response transcriptional repressors (RecA-mediated autopeptidases)	Transcription / Signal transduction mechanisms	8e-67	525
BaO9_0839	WP_010703746.1	Bartonella schoenbuchensis	COG1974, LexA, SOS-response transcriptional repressors (RecA-mediated autopeptidases)	Transcription / Signal transduction mechanisms	6e-67	526
BaO9_0839	WP_008039826	Bartonella tamiae strain 239	COG1974, LexA, SOS-response transcriptional repressors (RecA-mediated autopeptidases)	Transcription / Signal transduction mechanisms	8e-77	592
BaO9_0839	WP_012231736.1	Bartonella tribocorum	COG1974, LexA, SOS-response transcriptional repressors (RecA-mediated autopeptidases)	Transcription / Signal transduction mechanisms	7e-61	486
BaO9_0839	WP_015399051.1	Bartonella vinsonii	COG1974, LexA, SOS-response transcriptional repressors (RecA-mediated autopeptidases)	Transcription / Signal transduction mechanisms	3e-56	455
BaO9_0839	WP_011087594.1	Bradyrhizobium japonicum	COG1974, LexA, SOS-response transcriptional repressors (RecA-mediated autopeptidases)	Transcription / Signal transduction mechanisms	1e-73	571
BaO9_0839	WP_004683851.1	Brucella melitensis	COG1974, LexA, SOS-response transcriptional repressors (RecA-mediated autopeptidases)	Transcription / Signal transduction mechanisms	7e-80	612
BaO9_0839	AQS41638.1	Ca. Tokpelaia hoelldobblerii	COG1974, LexA, SOS-response transcriptional repressors (RecA-mediated autopeptidases)	Transcription / Signal transduction mechanisms	3e-72	562
BaO9_0839	WP_010909536.1	Mesorhizobium loti	COG1974, LexA, SOS-response transcriptional repressors (RecA-mediated autopeptidases)	Transcription / Signal transduction mechanisms	3e-79	608
BaO9_0839	WP_010659992.1	Ochrobactrum anthropi	COG1974, LexA, SOS-response transcriptional repressors (RecA-mediated autopeptidases)	Transcription / Signal transduction mechanisms	5e-81	620
BaO9_0839	WP_003528303.1	Sinorhizobium meliloti	COG1974, LexA, SOS-response transcriptional repressors (RecA-mediated autopeptidases)	Transcription / Signal transduction mechanisms	3e-83	635
BaO9_0845	WP_006316338.1	Agrobacterium tumefasciens	COG0304, FabB, 3-oxoacyl-(acyl-carrier-protein) synthase	Lipid metabolism / Secondary metabolites biosynthesis, transport, and catabolism	6e-154	1142
BaO9_0845	WP_077992001.1	Bartonella apis strain 122	COG0304, FabB, 3-oxoacyl-(acyl-carrier-protein) synthase	Lipid metabolism / Secondary metabolites biosynthesis, transport, and catabolism	1e-145	1087
BaO9_0845	AQT42533.1	Bartonella apis strain 178	COG0304, FabB, 3-oxoacyl-(acyl-carrier-protein) synthase	Lipid metabolism / Secondary metabolites biosynthesis, transport, and catabolism	7e-150	1115
BaO9_0845	WP_077971275.1	Bartonella apis strain 244	COG0304, FabB, 3-oxoacyl-(acyl-carrier-protein) synthase	Lipid metabolism / Secondary metabolites biosynthesis, transport, and catabolism	2e-149	1112
BaO9_0845	WP_015397962.1	Bartonella australis	COG0304, FabB, 3-oxoacyl-(acyl-carrier-protein) synthase	Lipid metabolism / Secondary metabolites biosynthesis, transport, and catabolism	6e-143	1069
BaO9_0845	WP_035453156.1	Bartonella bacilliformis	COG0304, FabB, 3-oxoacyl-(acyl-carrier-protein) synthase	Lipid metabolism / Secondary metabolites biosynthesis, transport, and catabolism	1e-149	1115
BaO9_0845	WP_017196472.1	Bartonella birtlesii	COG0304, FabB, 3-oxoacyl-(acyl-carrier-protein) synthase	Lipid metabolism / Secondary metabolites biosynthesis, transport, and catabolism	1e-140	1054
BaO9_0845	WP_026501136.1	Bartonella clarridgeiae	COG0304, FabB, 3-oxoacyl-(acyl-carrier-protein) synthase	Lipid metabolism / Secondary metabolites biosynthesis, transport, and catabolism	5e-144	1076
BaO9_0845	WP_015856466.1	Bartonella grahamii	COG0304, FabB, 3-oxoacyl-(acyl-carrier-protein) synthase	Lipid metabolism / Secondary metabolites biosynthesis, transport, and catabolism	1e-142	1068
BaO9_0845	WP_011180646.1	Bartonella henselae	COG0304, FabB, 3-oxoacyl-(acyl-carrier-protein) synthase	Lipid metabolism / Secondary metabolites biosynthesis, transport, and catabolism	3e-142	1065
BaO9_0845	WP_010703679.1	Bartonella schoenbuchensis	COG0304, FabB, 3-oxoacyl-(acyl-carrier-protein) synthase	Lipid metabolism / Secondary metabolites biosynthesis, transport, and catabolism	2e-144	1080
BaO9_0845	WP_008039662	Bartonella tamiae strain 239	COG0304, FabB, 3-oxoacyl-(acyl-carrier-protein) synthase	Lipid metabolism / Secondary metabolites biosynthesis, transport, and catabolism	5e-148	1103
BaO9_0845	WP_012231874.1	Bartonella tribocorum	COG0304, FabB, 3-oxoacyl-(acyl-carrier-protein) synthase	Lipid metabolism / Secondary metabolites biosynthesis, transport, and catabolism	4e-142	1064
BaO9_0845	WP_015399114.1	Bartonella vinsonii	COG0304, FabB, 3-oxoacyl-(acyl-carrier-protein) synthase	Lipid metabolism / Secondary metabolites biosynthesis, transport, and catabolism	1e-144	1081
BaO9_0845	WP_011086589.1	Bradyrhizobium japonicum	COG0304, FabB, 3-oxoacyl-(acyl-carrier-protein) synthase	Lipid metabolism / Secondary metabolites biosynthesis, transport, and catabolism	4e-145	1084
BaO9_0845	WP_004683668.1	Brucella melitensis	COG0304, FabB, 3-oxoacyl-(acyl-carrier-protein) synthase	Lipid metabolism / Secondary metabolites biosynthesis, transport, and catabolism	1e-151	1127
BaO9_0845	AQS41653.1	Ca. Tokpelaia hoelldobblerii	COG0304, FabB, 3-oxoacyl-(acyl-carrier-protein) synthase	Lipid metabolism / Secondary metabolites biosynthesis, transport, and catabolism	1e-142	1068
BaO9_0845	WP_044547873.1	Mesorhizobium loti	COG0304, FabB, 3-oxoacyl-(acyl-carrier-protein) synthase	Lipid metabolism / Secondary metabolites biosynthesis, transport, and catabolism	2e-151	1125
BaO9_0845	WP_010661218.1	Ochrobactrum anthropi	COG0304, FabB, 3-oxoacyl-(acyl-carrier-protein) synthase	Lipid metabolism / Secondary metabolites biosynthesis, transport, and catabolism	3e-149	1111
BaO9_0845	WP_003530769.1	Sinorhizobium meliloti	COG0304, FabB, 3-oxoacyl-(acyl-carrier-protein) synthase	Lipid metabolism / Secondary metabolites biosynthesis, transport, and catabolism	1e-152	1135
BaO9_0846	NP_354593.2	Agrobacterium tumefasciens	COG0236, AcpP, Acyl carrier protein	Lipid metabolism / Secondary metabolites biosynthesis, transport, and catabolism	3e-17	169
BaO9_0846	WP_077992005.1	Bartonella apis strain 122	COG0236, AcpP, Acyl carrier protein	Lipid metabolism / Secondary metabolites biosynthesis, transport, and catabolism	3e-14	149
BaO9_0846	WP_077971280.1	Bartonella apis strain 178	COG0236, AcpP, Acyl carrier protein	Lipid metabolism / Secondary metabolites biosynthesis, transport, and catabolism	4e-17	169
BaO9_0846	WP_077971280.1	Bartonella apis strain 244	COG0236, AcpP, Acyl carrier protein	Lipid metabolism / Secondary metabolites biosynthesis, transport, and catabolism	4e-17	169
BaO9_0846	WP_015397964.1	Bartonella australis	COG0236, AcpP, Acyl carrier protein	Lipid metabolism / Secondary metabolites biosynthesis, transport, and catabolism	2e-14	150
BaO9_0846	WP_005766822.1	Bartonella bacilliformis	COG0236, AcpP, Acyl carrier protein	Lipid metabolism / Secondary metabolites biosynthesis, transport, and catabolism	2e-14	150
BaO9_0846	WP_006589559.1	Bartonella birtlesii	COG0236, AcpP, Acyl carrier protein	Lipid metabolism / Secondary metabolites biosynthesis, transport, and catabolism	6e-16	161
BaO9_0846	WP_013545155.1	Bartonella clarridgeiae	COG0236, AcpP, Acyl carrier protein	Lipid metabolism / Secondary metabolites biosynthesis, transport, and catabolism	3e-14	149
BaO9_0846	WP_015856464.1	Bartonella grahamii	COG0236, AcpP, Acyl carrier protein	Lipid metabolism / Secondary metabolites biosynthesis, transport, and catabolism	1e-15	159
BaO9_0846	WP_011180648.1	Bartonella henselae	COG0236, AcpP, Acyl carrier protein	Lipid metabolism / Secondary metabolites biosynthesis, transport, and catabolism	3e-14	149
BaO9_0846	WP_010703681.1	Bartonella schoenbuchensis	COG0236, AcpP, Acyl carrier protein	Lipid metabolism / Secondary metabolites biosynthesis, transport, and catabolism	6e-15	154
BaO9_0846	WP_008039668	Bartonella tamiae strain 239	COG0236, AcpP, Acyl carrier protein	Lipid metabolism / Secondary metabolites biosynthesis, transport, and catabolism	1e-17	172
BaO9_0846	WP_012231872.1	Bartonella tribocorum	COG0236, AcpP, Acyl carrier protein	Lipid metabolism / Secondary metabolites biosynthesis, transport, and catabolism	2e-15	157
BaO9_0846	WP_010705208.1	Bartonella vinsonii	COG0236, AcpP, Acyl carrier protein	Lipid metabolism / Secondary metabolites biosynthesis, transport, and catabolism	1e-14	151
BaO9_0846	WP_007592476.1	Bradyrhizobium japonicum	COG0236, AcpP, Acyl carrier protein	Lipid metabolism / Secondary metabolites biosynthesis, transport, and catabolism	1e-15	159
BaO9_0846	WP_002963985.1	Brucella melitensis	COG0236, AcpP, Acyl carrier protein	Lipid metabolism / Secondary metabolites biosynthesis, transport, and catabolism	8e-17	167
BaO9_0846	AQS41651.1	Ca. Tokpelaia hoelldobblerii	COG0236, AcpP, Acyl carrier protein	Lipid metabolism / Secondary metabolites biosynthesis, transport, and catabolism	3e-16	162
BaO9_0846	WP_027029416.1	Mesorhizobium loti	COG0236, AcpP, Acyl carrier protein	Lipid metabolism / Secondary metabolites biosynthesis, transport, and catabolism	8e-16	160
BaO9_0846	WP_006466638.1	Ochrobactrum anthropi	COG0236, AcpP, Acyl carrier protein	Lipid metabolism / Secondary metabolites biosynthesis, transport, and catabolism	7e-17	167
BaO9_0846	WP_010969581.1	Sinorhizobium meliloti	COG0236, AcpP, Acyl carrier protein	Lipid metabolism / Secondary metabolites biosynthesis, transport, and catabolism	6e-17	168
BaO9_0848	WP_010971787.1	Agrobacterium tumefasciens	COG1206, Gid, NAD(FAD)-utilizing enzyme possibly involved in translation	Translation, ribosomal structure and biogenesis	0	2071
BaO9_0848	WP_077991843.1	Bartonella apis strain 122	COG1206, Gid, NAD(FAD)-utilizing enzyme possibly involved in translation	Translation, ribosomal structure and biogenesis	0	1947
BaO9_0848	AQT42429.1	Bartonella apis strain 178	COG1206, Gid, NAD(FAD)-utilizing enzyme possibly involved in translation	Translation, ribosomal structure and biogenesis	0	1935
BaO9_0848	WP_077973502.1	Bartonella apis strain 244	COG1206, Gid, NAD(FAD)-utilizing enzyme possibly involved in translation	Translation, ribosomal structure and biogenesis	0	1942
BaO9_0848	WP_015397902.1	Bartonella australis	COG1206, Gid, NAD(FAD)-utilizing enzyme possibly involved in translation	Translation, ribosomal structure and biogenesis	0	1880
BaO9_0848	WP_005766693.1	Bartonella bacilliformis	COG1206, Gid, NAD(FAD)-utilizing enzyme possibly involved in translation	Translation, ribosomal structure and biogenesis	0	1897
BaO9_0848	WP_006589345.1	Bartonella birtlesii	COG1206, Gid, NAD(FAD)-utilizing enzyme possibly involved in translation	Translation, ribosomal structure and biogenesis	0	1896
BaO9_0848	WP_035450963.1	Bartonella clarridgeiae	COG1206, Gid, NAD(FAD)-utilizing enzyme possibly involved in translation	Translation, ribosomal structure and biogenesis	0	1910
BaO9_0848	WP_012755015.1	Bartonella grahamii	COG1206, Gid, NAD(FAD)-utilizing enzyme possibly involved in translation	Translation, ribosomal structure and biogenesis	0	1906
BaO9_0848	WP_011180520.1	Bartonella henselae	COG1206, Gid, NAD(FAD)-utilizing enzyme possibly involved in translation	Translation, ribosomal structure and biogenesis	0	1925
BaO9_0848	WP_010703614.1	Bartonella schoenbuchensis	COG1206, Gid, NAD(FAD)-utilizing enzyme possibly involved in translation	Translation, ribosomal structure and biogenesis	0	1929
BaO9_0848	WP_008039254	Bartonella tamiae strain 239	COG1206, Gid, NAD(FAD)-utilizing enzyme possibly involved in translation	Translation, ribosomal structure and biogenesis	0	1937
BaO9_0848	WP_012231445.1	Bartonella tribocorum	COG1206, Gid, NAD(FAD)-utilizing enzyme possibly involved in translation	Translation, ribosomal structure and biogenesis	0	1902
BaO9_0848	WP_015398942.1	Bartonella vinsonii	COG1206, Gid, NAD(FAD)-utilizing enzyme possibly involved in translation	Translation, ribosomal structure and biogenesis	0	1926
BaO9_0848	WP_011087495.1	Bradyrhizobium japonicum	COG1206, Gid, NAD(FAD)-utilizing enzyme possibly involved in translation	Translation, ribosomal structure and biogenesis	0	1879
BaO9_0848	WP_002967605.1	Brucella melitensis	COG1206, Gid, NAD(FAD)-utilizing enzyme possibly involved in translation	Translation, ribosomal structure and biogenesis	0	2049
BaO9_0848	AQS41290.1	Ca. Tokpelaia hoelldobblerii	COG1206, Gid, NAD(FAD)-utilizing enzyme possibly involved in translation	Translation, ribosomal structure and biogenesis	0	1900
BaO9_0848	WP_010909876.1	Mesorhizobium loti	COG1206, Gid, NAD(FAD)-utilizing enzyme possibly involved in translation	Translation, ribosomal structure and biogenesis	0	2042
BaO9_0848	WP_012092203.1	Ochrobactrum anthropi	COG1206, Gid, NAD(FAD)-utilizing enzyme possibly involved in translation	Translation, ribosomal structure and biogenesis	0	2039
BaO9_0848	WP_010969291.1	Sinorhizobium meliloti	COG1206, Gid, NAD(FAD)-utilizing enzyme possibly involved in translation	Translation, ribosomal structure and biogenesis	0	2053
BaO9_0851	WP_010971896.1	Agrobacterium tumefasciens	COG1225, Bcp, Peroxiredoxin	Posttranslational modification, protein turnover, chaperones	8e-82	612
BaO9_0851	WP_077994535.1	Bartonella apis strain 122	COG1225, Bcp, Peroxiredoxin	Posttranslational modification, protein turnover, chaperones	2e-74	564
BaO9_0851	WP_077971396.1	Bartonella apis strain 178	COG1225, Bcp, Peroxiredoxin	Posttranslational modification, protein turnover, chaperones	6e-74	560
BaO9_0851	WP_077971396.1	Bartonella apis strain 244	COG1225, Bcp, Peroxiredoxin	Posttranslational modification, protein turnover, chaperones	6e-74	560
BaO9_0851	WP_015398053.1	Bartonella australis	COG1225, Bcp, Peroxiredoxin	Posttranslational modification, protein turnover, chaperones	6e-75	567
BaO9_0851	WP_005767112.1	Bartonella bacilliformis	COG1225, Bcp, Peroxiredoxin	Posttranslational modification, protein turnover, chaperones	6e-73	554
BaO9_0851	WP_006589667.1	Bartonella birtlesii	COG1225, Bcp, Peroxiredoxin	Posttranslational modification, protein turnover, chaperones	1e-74	565
BaO9_0851	WP_013545064.1	Bartonella clarridgeiae	COG1225, Bcp, Peroxiredoxin	Posttranslational modification, protein turnover, chaperones	1e-70	539
BaO9_0851	WP_049757456.1	Bartonella grahamii	COG1225, Bcp, Peroxiredoxin	Posttranslational modification, protein turnover, chaperones	3e-73	555
BaO9_0851	WP_049784567.1	Bartonella henselae	COG1225, Bcp, Peroxiredoxin	Posttranslational modification, protein turnover, chaperones	5e-72	548
BaO9_0851	WP_010703788.1	Bartonella schoenbuchensis	COG1225, Bcp, Peroxiredoxin	Posttranslational modification, protein turnover, chaperones	5e-74	561
BaO9_0851	WP_008039819	Bartonella tamiae strain 239	COG1225, Bcp, Peroxiredoxin	Posttranslational modification, protein turnover, chaperones	1e-73	558
BaO9_0851	WP_049776889.1	Bartonella tribocorum	COG1225, Bcp, Peroxiredoxin	Posttranslational modification, protein turnover, chaperones	2e-75	570
BaO9_0851	WP_010705258.1	Bartonella vinsonii	COG1225, Bcp, Peroxiredoxin	Posttranslational modification, protein turnover, chaperones	6e-72	547
BaO9_0851	WP_011087097.1	Bradyrhizobium japonicum	COG1225, Bcp, Peroxiredoxin	Posttranslational modification, protein turnover, chaperones	8e-70	540
BaO9_0851	WP_004686807.1	Brucella melitensis	COG1225, Bcp, Peroxiredoxin	Posttranslational modification, protein turnover, chaperones	5e-80	600
BaO9_0851	AQS41631.1	Ca. Tokpelaia hoelldobblerii	COG1225, Bcp, Peroxiredoxin	Posttranslational modification, protein turnover, chaperones	9e-78	586
BaO9_0851	WP_010909054.1	Mesorhizobium loti	COG1225, Bcp, Peroxiredoxin	Posttranslational modification, protein turnover, chaperones	3e-77	582
BaO9_0851	WP_012092138.1	Ochrobactrum anthropi	COG1225, Bcp, Peroxiredoxin	Posttranslational modification, protein turnover, chaperones	2e-80	603
BaO9_0851	WP_010969433.1	Sinorhizobium meliloti	COG1225, Bcp, Peroxiredoxin	Posttranslational modification, protein turnover, chaperones	7e-75	566
BaO9_0854	WP_010972019.1	Agrobacterium tumefasciens	COG0265, DegQ, Trypsin-like serine proteases, typically periplasmic, contain C-terminal PDZ domain	Posttranslational modification, protein turnover, chaperones	4e-100	786
BaO9_0854	WP_077991930.1	Bartonella apis strain 122	COG0265, DegQ, Trypsin-like serine proteases, typically periplasmic, contain C-terminal PDZ domain	Posttranslational modification, protein turnover, chaperones	6e-92	730
BaO9_0854	AQT42492.1	Bartonella apis strain 178	COG0265, DegQ, Trypsin-like serine proteases, typically periplasmic, contain C-terminal PDZ domain	Posttranslational modification, protein turnover, chaperones	5e-91	724
BaO9_0854	WP_077971215.1	Bartonella apis strain 244	COG0265, DegQ, Trypsin-like serine proteases, typically periplasmic, contain C-terminal PDZ domain	Posttranslational modification, protein turnover, chaperones	9e-91	722
BaO9_0854	WP_041583248.1	Bartonella australis	COG0265, DegQ, Trypsin-like serine proteases, typically periplasmic, contain C-terminal PDZ domain	Posttranslational modification, protein turnover, chaperones	2e-83	674
BaO9_0854	WP_005767379.1	Bartonella bacilliformis	COG0265, DegQ, Trypsin-like serine proteases, typically periplasmic, contain C-terminal PDZ domain	Posttranslational modification, protein turnover, chaperones	1e-86	693
BaO9_0854	WP_006590262.1	Bartonella birtlesii	COG0265, DegQ, Trypsin-like serine proteases, typically periplasmic, contain C-terminal PDZ domain	Posttranslational modification, protein turnover, chaperones	7e-88	703
BaO9_0854	WP_013545281.1	Bartonella clarridgeiae	COG0265, DegQ, Trypsin-like serine proteases, typically periplasmic, contain C-terminal PDZ domain	Posttranslational modification, protein turnover, chaperones	7e-86	689
BaO9_0854	WP_015856614.1	Bartonella grahamii	COG0265, DegQ, Trypsin-like serine proteases, typically periplasmic, contain C-terminal PDZ domain	Posttranslational modification, protein turnover, chaperones	2e-86	693
BaO9_0854	WP_011180945.1	Bartonella henselae	COG0265, DegQ, Trypsin-like serine proteases, typically periplasmic, contain C-terminal PDZ domain	Posttranslational modification, protein turnover, chaperones	5e-87	697
BaO9_0854	WP_010703964.1	Bartonella schoenbuchensis	COG0265, DegQ, Trypsin-like serine proteases, typically periplasmic, contain C-terminal PDZ domain	Posttranslational modification, protein turnover, chaperones	4e-85	683
BaO9_0854	WP_008039373	Bartonella tamiae strain 239	COG0265, DegQ, Trypsin-like serine proteases, typically periplasmic, contain C-terminal PDZ domain	Posttranslational modification, protein turnover, chaperones	2e-88	706
BaO9_0854	WP_012232029.1	Bartonella tribocorum	COG0265, DegQ, Trypsin-like serine proteases, typically periplasmic, contain C-terminal PDZ domain	Posttranslational modification, protein turnover, chaperones	9e-87	696
BaO9_0854	WP_015399003.1	Bartonella vinsonii	COG0265, DegQ, Trypsin-like serine proteases, typically periplasmic, contain C-terminal PDZ domain	Posttranslational modification, protein turnover, chaperones	2e-86	693
BaO9_0854	WP_011089246.1	Bradyrhizobium japonicum	COG0265, DegQ, Trypsin-like serine proteases, typically periplasmic, contain C-terminal PDZ domain	Posttranslational modification, protein turnover, chaperones	4e-92	732
BaO9_0854	WP_004684003.1	Brucella melitensis	COG0265, DegQ, Trypsin-like serine proteases, typically periplasmic, contain C-terminal PDZ domain	Posttranslational modification, protein turnover, chaperones	3e-98	774
BaO9_0854	AQS41981.1	Ca. Tokpelaia hoelldobblerii	COG0265, DegQ, Trypsin-like serine proteases, typically periplasmic, contain C-terminal PDZ domain	Posttranslational modification, protein turnover, chaperones	3e-90	719
BaO9_0854	WP_010910176.1	Mesorhizobium loti	COG0265, DegQ, Trypsin-like serine proteases, typically periplasmic, contain C-terminal PDZ domain	Posttranslational modification, protein turnover, chaperones	9e-91	722
BaO9_0854	WP_012091792.1	Ochrobactrum anthropi	COG0265, DegQ, Trypsin-like serine proteases, typically periplasmic, contain C-terminal PDZ domain	Posttranslational modification, protein turnover, chaperones	2e-94	748
BaO9_0854	WP_003534918.1	Sinorhizobium meliloti	COG0265, DegQ, Trypsin-like serine proteases, typically periplasmic, contain C-terminal PDZ domain	Posttranslational modification, protein turnover, chaperones	5e-100	784
BaO9_0856	WP_010972033.1	Agrobacterium tumefasciens	COG1335, PncA, Amidases related to nicotinamidase	Secondary metabolites biosynthesis, transport, and catabolism	1e-43	367
BaO9_0856	WP_077992826.1	Bartonella apis strain 122	COG1335, PncA, Amidases related to nicotinamidase	Secondary metabolites biosynthesis, transport, and catabolism	2e-39	338
BaO9_0856	WP_077972025.1	Bartonella apis strain 244	COG1335, PncA, Amidases related to nicotinamidase	Secondary metabolites biosynthesis, transport, and catabolism	7e-42	355
BaO9_0856	WP_015398236.1	Bartonella australis	COG1335, PncA, Amidases related to nicotinamidase	Secondary metabolites biosynthesis, transport, and catabolism	2e-42	359
BaO9_0856	WP_005767452.1	Bartonella bacilliformis	COG1335, PncA, Amidases related to nicotinamidase	Secondary metabolites biosynthesis, transport, and catabolism	1e-44	374
BaO9_0856	WP_006590222.1	Bartonella birtlesii	COG1335, PncA, Amidases related to nicotinamidase	Secondary metabolites biosynthesis, transport, and catabolism	3e-45	377
BaO9_0856	WP_013545325.1	Bartonella clarridgeiae	COG1335, PncA, Amidases related to nicotinamidase	Secondary metabolites biosynthesis, transport, and catabolism	2e-41	351
BaO9_0856	WP_015856655.1	Bartonella grahamii	COG1335, PncA, Amidases related to nicotinamidase	Secondary metabolites biosynthesis, transport, and catabolism	6e-43	362
BaO9_0856	WP_011180986.1	Bartonella henselae	COG1335, PncA, Amidases related to nicotinamidase	Secondary metabolites biosynthesis, transport, and catabolism	4e-45	377
BaO9_0856	WP_010703999.1	Bartonella schoenbuchensis	COG1335, PncA, Amidases related to nicotinamidase	Secondary metabolites biosynthesis, transport, and catabolism	4e-43	363
BaO9_0856	WP_008040188	Bartonella tamiae strain 239	COG1335, PncA, Amidases related to nicotinamidase	Secondary metabolites biosynthesis, transport, and catabolism	7e-40	341
BaO9_0856	WP_012232070.1	Bartonella tribocorum	COG1335, PncA, Amidases related to nicotinamidase	Secondary metabolites biosynthesis, transport, and catabolism	5e-43	362
BaO9_0856	WP_010705444.1	Bartonella vinsonii	COG1335, PncA, Amidases related to nicotinamidase	Secondary metabolites biosynthesis, transport, and catabolism	4e-47	390
BaO9_0856	WP_011083504.1	Bradyrhizobium japonicum	COG1335, PncA, Amidases related to nicotinamidase	Secondary metabolites biosynthesis, transport, and catabolism	1e-41	357
BaO9_0856	WP_011087320.1	Bradyrhizobium japonicum	COG1335, PncA, Amidases related to nicotinamidase	Secondary metabolites biosynthesis, transport, and catabolism	4e-37	323
BaO9_0856	WP_002967816.1	Brucella melitensis	COG1335, PncA, Amidases related to nicotinamidase	Secondary metabolites biosynthesis, transport, and catabolism	1e-44	378
BaO9_0856	AQS41132.1	Ca. Tokpelaia hoelldobblerii	COG1335, PncA, Amidases related to nicotinamidase	Secondary metabolites biosynthesis, transport, and catabolism	1e-31	286
BaO9_0856	WP_010912780.1	Mesorhizobium loti	COG1335, PncA, Amidases related to nicotinamidase	Secondary metabolites biosynthesis, transport, and catabolism	7e-44	369
BaO9_0856	WP_012091720.1	Ochrobactrum anthropi	COG1335, PncA, Amidases related to nicotinamidase	Secondary metabolites biosynthesis, transport, and catabolism	3e-42	358
BaO9_0856	WP_010968676.1	Sinorhizobium meliloti	COG1335, PncA, Amidases related to nicotinamidase	Secondary metabolites biosynthesis, transport, and catabolism	1e-44	375
BaO9_0859	KEY56076.1	Agrobacterium tumefasciens	COG1304, idi, Isopentenyl diphosphate isomerase (BS_ypgA, MTH48 and related proteins)	Coenzyme transport and metabolism	4e-161	1180
BaO9_0859	WP_077993631.1	Bartonella apis strain 122	COG1304, idi, Isopentenyl diphosphate isomerase (BS_ypgA, MTH48 and related proteins)	Coenzyme transport and metabolism	1e-138	1031
BaO9_0859	WP_077993738.1	Bartonella apis strain 122	COG1304, idi, Isopentenyl diphosphate isomerase (BS_ypgA, MTH48 and related proteins)	Coenzyme transport and metabolism	1e-156	1150
BaO9_0859	WP_077973629.1	Bartonella apis strain 244	COG1304, idi, Isopentenyl diphosphate isomerase (BS_ypgA, MTH48 and related proteins)	Coenzyme transport and metabolism	2e-138	1030
BaO9_0859	WP_077972712.1	Bartonella apis strain 244	COG1304, idi, Isopentenyl diphosphate isomerase (BS_ypgA, MTH48 and related proteins)	Coenzyme transport and metabolism	8e-157	1152
BaO9_0859	WP_015397599.1	Bartonella australis	COG1304, idi, Isopentenyl diphosphate isomerase (BS_ypgA, MTH48 and related proteins)	Coenzyme transport and metabolism	5e-131	981
BaO9_0859	WP_006589057.1	Bartonella birtlesii	COG1304, idi, Isopentenyl diphosphate isomerase (BS_ypgA, MTH48 and related proteins)	Coenzyme transport and metabolism	5e-136	1015
BaO9_0859	WP_013544565.1	Bartonella clarridgeiae	COG1304, idi, Isopentenyl diphosphate isomerase (BS_ypgA, MTH48 and related proteins)	Coenzyme transport and metabolism	2e-137	1024
BaO9_0859	WP_012754680.1	Bartonella grahamii	COG1304, idi, Isopentenyl diphosphate isomerase (BS_ypgA, MTH48 and related proteins)	Coenzyme transport and metabolism	4e-135	1009
BaO9_0859	WP_011180221.1	Bartonella henselae	COG1304, idi, Isopentenyl diphosphate isomerase (BS_ypgA, MTH48 and related proteins)	Coenzyme transport and metabolism	1e-132	992
BaO9_0859	WP_010703338.1	Bartonella schoenbuchensis	COG1304, idi, Isopentenyl diphosphate isomerase (BS_ypgA, MTH48 and related proteins)	Coenzyme transport and metabolism	1e-133	998
BaO9_0859	WP_008040588	Bartonella tamiae strain 239	COG1304, idi, Isopentenyl diphosphate isomerase (BS_ypgA, MTH48 and related proteins)	Coenzyme transport and metabolism	7e-159	1165
BaO9_0859	WP_012230738.1	Bartonella tribocorum	COG1304, idi, Isopentenyl diphosphate isomerase (BS_ypgA, MTH48 and related proteins)	Coenzyme transport and metabolism	2e-134	1003
BaO9_0859	WP_026501309.1	Bartonella vinsonii	COG1304, idi, Isopentenyl diphosphate isomerase (BS_ypgA, MTH48 and related proteins)	Coenzyme transport and metabolism	1e-136	1019
BaO9_0859	WP_011090144.1	Bradyrhizobium japonicum	COG1304, idi, Isopentenyl diphosphate isomerase (BS_ypgA, MTH48 and related proteins)	Coenzyme transport and metabolism	3e-131	983
BaO9_0859	WP_004682313.1	Brucella melitensis	COG1304, idi, Isopentenyl diphosphate isomerase (BS_ypgA, MTH48 and related proteins)	Coenzyme transport and metabolism	1e-158	1164
BaO9_0859	AQS40903.1	Ca. Tokpelaia hoelldobblerii	COG1304, idi, Isopentenyl diphosphate isomerase (BS_ypgA, MTH48 and related proteins)	Coenzyme transport and metabolism	2e-150	1110
BaO9_0859	WP_010914417.1	Mesorhizobium loti	COG1304, idi, Isopentenyl diphosphate isomerase (BS_ypgA, MTH48 and related proteins)	Coenzyme transport and metabolism	3e-153	1128
BaO9_0859	WP_012091509.1	Ochrobactrum anthropi	COG1304, idi, Isopentenyl diphosphate isomerase (BS_ypgA, MTH48 and related proteins)	Coenzyme transport and metabolism	5e-160	1173
BaO9_0859	WP_010975975.1	Sinorhizobium meliloti	COG1304, idi, Isopentenyl diphosphate isomerase (BS_ypgA, MTH48 and related proteins)	Coenzyme transport and metabolism	1e-156	1151
BaO9_0860	WP_006314979.1	Agrobacterium tumefasciens	COG0559, LivH, Branched-chain amino acid ABC-type transport system, permease components	Amino acid transport and metabolism	8e-89	687
BaO9_0860	WP_077992338.1	Bartonella apis strain 122	COG0559, LivH, Branched-chain amino acid ABC-type transport system, permease components	Amino acid transport and metabolism	1e-63	524
BaO9_0860	WP_077994059.1	Bartonella apis strain 122	COG0559, LivH, Branched-chain amino acid ABC-type transport system, permease components	Amino acid transport and metabolism	3e-84	657
BaO9_0860	WP_077971662.1	Bartonella apis strain 244	COG0559, LivH, Branched-chain amino acid ABC-type transport system, permease components	Amino acid transport and metabolism	6e-64	526
BaO9_0860	WP_077973096.1	Bartonella apis strain 244	COG0559, LivH, Branched-chain amino acid ABC-type transport system, permease components	Amino acid transport and metabolism	1e-77	612
BaO9_0860	WP_015398015.1	Bartonella australis	COG0559, LivH, Branched-chain amino acid ABC-type transport system, permease components	Amino acid transport and metabolism	1e-66	543
BaO9_0860	WP_006589630.1	Bartonella birtlesii	COG0559, LivH, Branched-chain amino acid ABC-type transport system, permease components	Amino acid transport and metabolism	5e-40	345
BaO9_0860	WP_013545100.1	Bartonella clarridgeiae	COG0559, LivH, Branched-chain amino acid ABC-type transport system, permease components	Amino acid transport and metabolism	8e-66	538
BaO9_0860	WP_015856416.1	Bartonella grahamii	COG0559, LivH, Branched-chain amino acid ABC-type transport system, permease components	Amino acid transport and metabolism	7e-65	532
BaO9_0860	WP_034447792.1	Bartonella henselae	COG0559, LivH, Branched-chain amino acid ABC-type transport system, permease components	Amino acid transport and metabolism	1e-66	544
BaO9_0860	WP_010703733.1	Bartonella schoenbuchensis	COG0559, LivH, Branched-chain amino acid ABC-type transport system, permease components	Amino acid transport and metabolism	7e-66	539
BaO9_0860	WP_008037528	Bartonella tamiae strain 239	COG0559, LivH, Branched-chain amino acid ABC-type transport system, permease components	Amino acid transport and metabolism	2e-83	651
BaO9_0860	WP_012231722.1	Bartonella tribocorum	COG0559, LivH, Branched-chain amino acid ABC-type transport system, permease components	Amino acid transport and metabolism	1e-65	536
BaO9_0860	WP_015399044.1	Bartonella vinsonii	COG0559, LivH, Branched-chain amino acid ABC-type transport system, permease components	Amino acid transport and metabolism	2e-66	542
BaO9_0860	WP_011088417.1	Bradyrhizobium japonicum	COG0559, LivH, Branched-chain amino acid ABC-type transport system, permease components	Amino acid transport and metabolism	4e-81	636
BaO9_0860	WP_004684250.1	Brucella melitensis	COG0559, LivH, Branched-chain amino acid ABC-type transport system, permease components	Amino acid transport and metabolism	1e-86	673
BaO9_0860	AQS42187.1	Ca. Tokpelaia hoelldobblerii	COG0559, LivH, Branched-chain amino acid ABC-type transport system, permease components	Amino acid transport and metabolism	5e-84	656
BaO9_0860	WP_010912089.1	Mesorhizobium loti	COG0559, LivH, Branched-chain amino acid ABC-type transport system, permease components	Amino acid transport and metabolism	2e-88	684
BaO9_0860	WP_010661458.1	Ochrobactrum anthropi	COG0559, LivH, Branched-chain amino acid ABC-type transport system, permease components	Amino acid transport and metabolism	3e-88	683
BaO9_0860	WP_003525638.1	Sinorhizobium meliloti	COG0559, LivH, Branched-chain amino acid ABC-type transport system, permease components	Amino acid transport and metabolism	4e-88	682
BaO9_0870	WP_010972903.1	Agrobacterium tumefasciens	COG5342, COG5342, Invasion protein B, involved in pathogenesis	General function prediction only	1e-51	417
BaO9_0870	WP_077991133.1	Bartonella apis strain 122	COG5342, COG5342, Invasion protein B, involved in pathogenesis	General function prediction only	4e-28	258
BaO9_0870	AQT42069.1	Bartonella apis strain 178	COG5342, COG5342, Invasion protein B, involved in pathogenesis	General function prediction only	2e-27	255
BaO9_0870	WP_077970566.1	Bartonella apis strain 244	COG5342, COG5342, Invasion protein B, involved in pathogenesis	General function prediction only	1e-27	255
BaO9_0870	WP_041582913.1	Bartonella australis	COG5342, COG5342, Invasion protein B, involved in pathogenesis	General function prediction only	3e-27	254
BaO9_0870	WP_005766252.1	Bartonella bacilliformis	COG5342, COG5342, Invasion protein B, involved in pathogenesis	General function prediction only	2e-24	232
BaO9_0870	WP_006588954.1	Bartonella birtlesii	COG5342, COG5342, Invasion protein B, involved in pathogenesis	General function prediction only	5e-28	257
BaO9_0870	WP_026501228.1	Bartonella clarridgeiae	COG5342, COG5342, Invasion protein B, involved in pathogenesis	General function prediction only	3e-26	246
BaO9_0870	WP_012754582.1	Bartonella grahamii	COG5342, COG5342, Invasion protein B, involved in pathogenesis	General function prediction only	9e-28	256
BaO9_0870	WP_011180118.1	Bartonella henselae	COG5342, COG5342, Invasion protein B, involved in pathogenesis	General function prediction only	3e-26	245
BaO9_0870	WP_010703410.1	Bartonella schoenbuchensis	COG5342, COG5342, Invasion protein B, involved in pathogenesis	General function prediction only	3e-25	238
BaO9_0870	WP_008038653	Bartonella tamiae strain 239	COG5342, COG5342, Invasion protein B, involved in pathogenesis	General function prediction only	1e-24	235
BaO9_0870	WP_012230535.1	Bartonella tribocorum	COG5342, COG5342, Invasion protein B, involved in pathogenesis	General function prediction only	2e-27	254
BaO9_0870	WP_010704645.1	Bartonella vinsonii	COG5342, COG5342, Invasion protein B, involved in pathogenesis	General function prediction only	3e-27	253
BaO9_0870	WP_004682929.1	Brucella melitensis	COG5342, COG5342, Invasion protein B, involved in pathogenesis	General function prediction only	5e-52	419
BaO9_0870	AQS41806.1	Ca. Tokpelaia hoelldobblerii	COG5342, COG5342, Invasion protein B, involved in pathogenesis	General function prediction only	7e-24	228
BaO9_0870	WP_010911217.1	Mesorhizobium loti	COG5342, COG5342, Invasion protein B, involved in pathogenesis	General function prediction only	3e-57	454
BaO9_0870	WP_044550905.1	Mesorhizobium loti	COG5342, COG5342, Invasion protein B, involved in pathogenesis	General function prediction only	1e-48	406
BaO9_0870	WP_010658264.1	Ochrobactrum anthropi	COG5342, COG5342, Invasion protein B, involved in pathogenesis	General function prediction only	2e-45	374
BaO9_0870	WP_012091314.1	Ochrobactrum anthropi	COG5342, COG5342, Invasion protein B, involved in pathogenesis	General function prediction only	3e-45	373
BaO9_0873	WP_010973102.1	Agrobacterium tumefasciens	COG1040, ComFC, Predicted amidophosphoribosyltransferases	General function prediction only	3e-76	593
BaO9_0873	WP_077991273.1	Bartonella apis strain 122	COG1040, ComFC, Predicted amidophosphoribosyltransferases	General function prediction only	3e-55	446
BaO9_0873	AQT42132.1	Bartonella apis strain 178	COG1040, ComFC, Predicted amidophosphoribosyltransferases	General function prediction only	3e-65	517
BaO9_0873	AQT44366.1	Bartonella apis strain 244	COG1040, ComFC, Predicted amidophosphoribosyltransferases	General function prediction only	2e-53	435
BaO9_0873	WP_015397721.1	Bartonella australis	COG1040, ComFC, Predicted amidophosphoribosyltransferases	General function prediction only	9e-57	463
BaO9_0873	WP_005766344.1	Bartonella bacilliformis	COG1040, ComFC, Predicted amidophosphoribosyltransferases	General function prediction only	4e-52	430
BaO9_0873	WP_006589446.1	Bartonella birtlesii	COG1040, ComFC, Predicted amidophosphoribosyltransferases	General function prediction only	2e-57	467
BaO9_0873	WP_026501221.1	Bartonella clarridgeiae	COG1040, ComFC, Predicted amidophosphoribosyltransferases	General function prediction only	2e-58	473
BaO9_0873	WP_012754790.1	Bartonella grahamii	COG1040, ComFC, Predicted amidophosphoribosyltransferases	General function prediction only	8e-59	476
BaO9_0873	WP_034447412.1	Bartonella henselae	COG1040, ComFC, Predicted amidophosphoribosyltransferases	General function prediction only	5e-61	491
BaO9_0873	WP_010703446.1	Bartonella schoenbuchensis	COG1040, ComFC, Predicted amidophosphoribosyltransferases	General function prediction only	6e-57	462
BaO9_0873	WP_008038813	Bartonella tamiae strain 239	COG1040, ComFC, Predicted amidophosphoribosyltransferases	General function prediction only	1e-66	527
BaO9_0873	WP_012231141.1	Bartonella tribocorum	COG1040, ComFC, Predicted amidophosphoribosyltransferases	General function prediction only	1e-58	475
BaO9_0873	WP_010704822.1	Bartonella vinsonii	COG1040, ComFC, Predicted amidophosphoribosyltransferases	General function prediction only	2e-56	460
BaO9_0873	WP_011083041.1	Bradyrhizobium japonicum	COG1040, ComFC, Predicted amidophosphoribosyltransferases	General function prediction only	2e-61	494
BaO9_0873	WP_004684413.1	Brucella melitensis	COG1040, ComFC, Predicted amidophosphoribosyltransferases	General function prediction only	1e-73	575
BaO9_0873	AQS42194.1	Ca. Tokpelaia hoelldobblerii	COG1040, ComFC, Predicted amidophosphoribosyltransferases	General function prediction only	4e-69	544
BaO9_0873	WP_032931818.1	Mesorhizobium loti	COG1040, ComFC, Predicted amidophosphoribosyltransferases	General function prediction only	4e-78	603
BaO9_0873	WP_012091200.1	Ochrobactrum anthropi	COG1040, ComFC, Predicted amidophosphoribosyltransferases	General function prediction only	1e-73	575
BaO9_0873	WP_010970080.1	Sinorhizobium meliloti	COG1040, ComFC, Predicted amidophosphoribosyltransferases	General function prediction only	5e-77	596
BaO9_0875	WP_010973176.1	Agrobacterium tumefasciens	COG3264, COG3264, Small-conductance mechanosensitive channel	Cell envelope biogenesis, outer membrane	7e-04	95
BaO9_0875	WP_077990231.1	Bartonella apis strain 122	COG1196, Smc, Chromosome segregation ATPases	Cell division and chromosome partitioning	3e-05	105
BaO9_0875	AQT41531.1	Bartonella apis strain 178	COG1196, Smc, Chromosome segregation ATPases	Cell division and chromosome partitioning	3e-05	106
BaO9_0875	WP_077969658.1	Bartonella apis strain 244	COG1196, Smc, Chromosome segregation ATPases	Cell division and chromosome partitioning	3e-05	106
BaO9_0875	WP_015398620.1	Bartonella australis	COG1196, Smc, Chromosome segregation ATPases	Cell division and chromosome partitioning	1e-09	143
BaO9_0875	WP_005765779.1	Bartonella bacilliformis	COG1196, Smc, Chromosome segregation ATPases	Cell division and chromosome partitioning	9e-06	110
BaO9_0875	WP_017196543.1	Bartonella birtlesii	COG1196, Smc, Chromosome segregation ATPases	Cell division and chromosome partitioning	1e-08	134
BaO9_0875	WP_026501165.1	Bartonella clarridgeiae	COG1196, Smc, Chromosome segregation ATPases	Cell division and chromosome partitioning	1e-04	101
BaO9_0875	WP_015857069.1	Bartonella grahamii	COG0419, SbcC, ATPase involved in DNA repair	DNA replication, recombination, and repair	4e-07	121
BaO9_0875	WP_011181379.1	Bartonella henselae	COG1196, Smc, Chromosome segregation ATPases	Cell division and chromosome partitioning	2e-09	142
BaO9_0875	WP_010704418.1	Bartonella schoenbuchensis	COG1196, Smc, Chromosome segregation ATPases	Cell division and chromosome partitioning	1e-09	143
BaO9_0875	WP_008037856	Bartonella tamiae strain 239	COG1196, Smc, Chromosome segregation ATPases	Cell division and chromosome partitioning	7e-05	103
BaO9_0875	CAK02542.1	Bartonella tribocorum	COG1196, Smc, Chromosome segregation ATPases	Cell division and chromosome partitioning	1e-10	151
BaO9_0875	WP_015399417.1	Bartonella vinsonii	COG1196, Smc, Chromosome segregation ATPases	Cell division and chromosome partitioning	2e-08	134
BaO9_0875	WP_011084203.1	Bradyrhizobium japonicum	COG0628, yhhT, Predicted permease, member of the PurR regulon	General function prediction only	0.004	86
BaO9_0875	WP_004684486.1	Brucella melitensis	No hit	Function unknown	-	-
BaO9_0875	AQS42235.1	Ca. Tokpelaia hoelldobblerii	COG1196, Smc, Chromosome segregation ATPases	Cell division and chromosome partitioning	9e-07	119
BaO9_0875	WP_010911731.1	Mesorhizobium loti	COG0419, SbcC, ATPase involved in DNA repair	DNA replication, recombination, and repair	4e-04	96
BaO9_0875	WP_012091176.1	Ochrobactrum anthropi	COG2981, CysZ, Uncharacterized protein involved in cysteine biosynthesis	Amino acid transport and metabolism	8e-04	92
BaO9_0875	WP_010970102.1	Sinorhizobium meliloti	COG1196, Smc, Chromosome segregation ATPases	Cell division and chromosome partitioning	4e-04	97
BaO9_0880	WP_010973543.1	Agrobacterium tumefasciens	COG2030, MaoC, Acyl dehydratase	Lipid metabolism	1e-41	346
BaO9_0880	WP_077993792.1	Bartonella apis strain 122	COG2030, MaoC, Acyl dehydratase	Lipid metabolism	1e-38	325
BaO9_0880	WP_077972782.1	Bartonella apis strain 244	COG2030, MaoC, Acyl dehydratase	Lipid metabolism	3e-38	323
BaO9_0880	WP_015398392.1	Bartonella australis	COG2030, MaoC, Acyl dehydratase	Lipid metabolism	6e-37	314
BaO9_0880	WP_005767700.1	Bartonella bacilliformis	COG2030, MaoC, Acyl dehydratase	Lipid metabolism	7e-41	341
BaO9_0880	WP_006590384.1	Bartonella birtlesii	COG2030, MaoC, Acyl dehydratase	Lipid metabolism	7e-37	314
BaO9_0880	WP_013544842.1	Bartonella clarridgeiae	COG2030, MaoC, Acyl dehydratase	Lipid metabolism	2e-38	325
BaO9_0880	WP_015856781.1	Bartonella grahamii	COG2030, MaoC, Acyl dehydratase	Lipid metabolism	1e-40	339
BaO9_0880	WP_011181107.1	Bartonella henselae	COG2030, MaoC, Acyl dehydratase	Lipid metabolism	2e-39	330
BaO9_0880	WP_010704126.1	Bartonella schoenbuchensis	COG2030, MaoC, Acyl dehydratase	Lipid metabolism	3e-42	350
BaO9_0880	WP_008040592	Bartonella tamiae strain 239	COG2030, MaoC, Acyl dehydratase	Lipid metabolism	1e-39	332
BaO9_0880	WP_012232171.1	Bartonella tribocorum	COG2030, MaoC, Acyl dehydratase	Lipid metabolism	3e-39	329
BaO9_0880	WP_010705564.1	Bartonella vinsonii	COG2030, MaoC, Acyl dehydratase	Lipid metabolism	7e-40	334
BaO9_0880	WP_011086736.1	Bradyrhizobium japonicum	COG2030, MaoC, Acyl dehydratase	Lipid metabolism	2e-37	317
BaO9_0880	WP_002965680.1	Brucella melitensis	COG2030, MaoC, Acyl dehydratase	Lipid metabolism	7e-46	374
BaO9_0880	AQS42102.1	Ca. Tokpelaia hoelldobblerii	COG2030, MaoC, Acyl dehydratase	Lipid metabolism	9e-40	333
BaO9_0880	BAB50066.1	Mesorhizobium loti	COG2030, MaoC, Acyl dehydratase	Lipid metabolism	2e-45	372
BaO9_0880	WP_012091466.1	Ochrobactrum anthropi	COG2030, MaoC, Acyl dehydratase	Lipid metabolism	4e-44	362
BaO9_0880	WP_017264267.1	Sinorhizobium meliloti	COG2030, MaoC, Acyl dehydratase	Lipid metabolism	2e-42	352
BaO9_0880	WP_010970238.1	Sinorhizobium meliloti	COG2030, MaoC, Acyl dehydratase	Lipid metabolism	3e-42	350
BaO9_0881	WP_035255761.1	Agrobacterium tumefasciens	COG4575, ElaB, Uncharacterized conserved protein	Function unknown	4e-05	88
BaO9_0881	WP_077993954.1	Bartonella apis strain 122	COG4575, ElaB, Uncharacterized conserved protein	Function unknown	5e-08	105
BaO9_0881	WP_077972964.1	Bartonella apis strain 244	COG4575, ElaB, Uncharacterized conserved protein	Function unknown	3e-07	100
BaO9_0881	WP_015398501.1	Bartonella australis	COG4575, ElaB, Uncharacterized conserved protein	Function unknown	6e-06	91
BaO9_0881	WP_006589783.1	Bartonella birtlesii	COG4575, ElaB, Uncharacterized conserved protein	Function unknown	2e-07	101
BaO9_0881	WP_013545508.1	Bartonella clarridgeiae	COG4575, ElaB, Uncharacterized conserved protein	Function unknown	4e-09	114
BaO9_0881	WP_015856916.1	Bartonella grahamii	COG4575, ElaB, Uncharacterized conserved protein	Function unknown	2e-07	102
BaO9_0881	WP_011181243.1	Bartonella henselae	COG4575, ElaB, Uncharacterized conserved protein	Function unknown	5e-08	106
BaO9_0881	WP_010704318.1	Bartonella schoenbuchensis	COG4575, ElaB, Uncharacterized conserved protein	Function unknown	3e-04	79
BaO9_0881	WP_035000405	Bartonella tamiae strain 239	COG4575, ElaB, Uncharacterized conserved protein	Function unknown	3e-09	115
BaO9_0881	WP_012232402.1	Bartonella tribocorum	COG4575, ElaB, Uncharacterized conserved protein	Function unknown	5e-06	91
BaO9_0881	WP_010705766.1	Bartonella vinsonii	COG4575, ElaB, Uncharacterized conserved protein	Function unknown	2e-09	116
BaO9_0881	WP_028173485.1	Bradyrhizobium japonicum	COG4575, ElaB, Uncharacterized conserved protein	Function unknown	1e-04	85
BaO9_0881	WP_011088807.1	Bradyrhizobium japonicum	COG4575, ElaB, Uncharacterized conserved protein	Function unknown	0.004	70
BaO9_0881	WP_002964756.1	Brucella melitensis	No hit	Function unknown	-	-
BaO9_0881	AQS42209.1	Ca. Tokpelaia hoelldobblerii	COG4575, ElaB, Uncharacterized conserved protein	Function unknown	5e-06	91
BaO9_0881	WP_010911880.1	Mesorhizobium loti	COG4575, ElaB, Uncharacterized conserved protein	Function unknown	4e-07	99
BaO9_0881	WP_012091360.1	Ochrobactrum anthropi	No hit	Function unknown	-	-
BaO9_0881	WP_003527375.1	Sinorhizobium meliloti
BaO9_0881	WP_003536371.1	Sinorhizobium meliloti	COG4575, ElaB, Uncharacterized conserved protein	Function unknown	3e-05	86
BaO9_0884	WP_010973866.1	Agrobacterium tumefasciens	COG2981, CysZ, Uncharacterized protein involved in cysteine biosynthesis	Amino acid transport and metabolism	3e-83	640
BaO9_0884	WP_077990467.1	Bartonella apis strain 122	COG2981, CysZ, Uncharacterized protein involved in cysteine biosynthesis	Amino acid transport and metabolism	4e-60	485
BaO9_0884	AQT41707.1	Bartonella apis strain 178	COG2981, CysZ, Uncharacterized protein involved in cysteine biosynthesis	Amino acid transport and metabolism	6e-60	483
BaO9_0884	WP_077969977.1	Bartonella apis strain 244	COG2981, CysZ, Uncharacterized protein involved in cysteine biosynthesis	Amino acid transport and metabolism	9e-61	489
BaO9_0884	WP_015397434.1	Bartonella australis	COG2981, CysZ, Uncharacterized protein involved in cysteine biosynthesis	Amino acid transport and metabolism	3e-26	254
BaO9_0884	WP_005768156.1	Bartonella bacilliformis	COG2981, CysZ, Uncharacterized protein involved in cysteine biosynthesis	Amino acid transport and metabolism	1e-42	368
BaO9_0884	WP_017344804.1	Bartonella birtlesii	COG2981, CysZ, Uncharacterized protein involved in cysteine biosynthesis	Amino acid transport and metabolism	2e-09	121
BaO9_0884	WP_013544401.1	Bartonella clarridgeiae	COG2981, CysZ, Uncharacterized protein involved in cysteine biosynthesis	Amino acid transport and metabolism	6e-43	369
BaO9_0884	WP_012754465.1	Bartonella grahamii	COG2981, CysZ, Uncharacterized protein involved in cysteine biosynthesis	Amino acid transport and metabolism	7e-49	410
BaO9_0884	WP_011180002.1	Bartonella henselae	COG2981, CysZ, Uncharacterized protein involved in cysteine biosynthesis	Amino acid transport and metabolism	2e-43	372
BaO9_0884	WP_010703200.1	Bartonella schoenbuchensis	COG2981, CysZ, Uncharacterized protein involved in cysteine biosynthesis	Amino acid transport and metabolism	4e-35	315
BaO9_0884	WP_008038106	Bartonella tamiae strain 239	COG2981, CysZ, Uncharacterized protein involved in cysteine biosynthesis	Amino acid transport and metabolism	6e-53	437
BaO9_0884	WP_012230320.1	Bartonella tribocorum	COG2981, CysZ, Uncharacterized protein involved in cysteine biosynthesis	Amino acid transport and metabolism	6e-51	423
BaO9_0884	WP_015398679.1	Bartonella vinsonii	COG2981, CysZ, Uncharacterized protein involved in cysteine biosynthesis	Amino acid transport and metabolism	4e-50	418
BaO9_0884	NP_767332.1	Bradyrhizobium japonicum	COG2981, CysZ, Uncharacterized protein involved in cysteine biosynthesis	Amino acid transport and metabolism	5e-34	309
BaO9_0884	WP_004684685.1	Brucella melitensis	COG2981, CysZ, Uncharacterized protein involved in cysteine biosynthesis	Amino acid transport and metabolism	2e-81	626
BaO9_0884	AQS42375.1	Ca. Tokpelaia hoelldobblerii	COG2981, CysZ, Uncharacterized protein involved in cysteine biosynthesis	Amino acid transport and metabolism	7e-42	362
BaO9_0884	WP_010913146.1	Mesorhizobium loti	COG2981, CysZ, Uncharacterized protein involved in cysteine biosynthesis	Amino acid transport and metabolism	5e-72	564
BaO9_0884	WP_011982374.1	Ochrobactrum anthropi	COG2981, CysZ, Uncharacterized protein involved in cysteine biosynthesis	Amino acid transport and metabolism	3e-72	567
BaO9_0884	WP_003533444.1	Sinorhizobium meliloti	COG2981, CysZ, Uncharacterized protein involved in cysteine biosynthesis	Amino acid transport and metabolism	5e-82	632
BaO9_0887	WP_010972668.1	Agrobacterium tumefasciens	No hit	Function unknown	-	-
BaO9_0887	WP_077993035.1	Bartonella apis strain 122	No hit	Function unknown	-	-
BaO9_0887	WP_077972180.1	Bartonella apis strain 244	No hit	Function unknown	-	-
BaO9_0887	WP_015398277.1	Bartonella australis	No hit	Function unknown	-	-
BaO9_0887	WP_005767541.1	Bartonella bacilliformis	No hit	Function unknown	-	-
BaO9_0887	WP_035451476.1	Bartonella birtlesii	No hit	Function unknown	-	-
BaO9_0887	WP_006590168.1	Bartonella birtlesii	No hit	Function unknown	-	-
BaO9_0887	WP_013544653.1	Bartonella clarridgeiae	No hit	Function unknown	-	-
BaO9_0887	WP_012754874.1	Bartonella grahamii	COG3038, CybB, Cytochrome B561	Energy production and conversion	5e-04	92
BaO9_0887	WP_011181034.1	Bartonella henselae	No hit	Function unknown	-	-
BaO9_0887	WP_010704069.1	Bartonella schoenbuchensis	No hit	Function unknown	-	-
BaO9_0887	WP_008040378	Bartonella tamiae strain 239	No hit	Function unknown	-	-
BaO9_0887	WP_012231249.1	Bartonella tribocorum	No hit	Function unknown	-	-
BaO9_0887	WP_015399220.1	Bartonella vinsonii	COG5620, COG5620, Uncharacterized conserved protein	Function unknown	0.002	88
BaO9_0887	WP_011085250.1	Bradyrhizobium japonicum	No hit	Function unknown	-	-
BaO9_0887	WP_004684082.1	Brucella melitensis	No hit	Function unknown	-	-
BaO9_0887	AQS41196.1	Ca. Tokpelaia hoelldobblerii	No hit	Function unknown	-	-
BaO9_0887	WP_010911141.1	Mesorhizobium loti	No hit	Function unknown	-	-
BaO9_0887	WP_012091648.1	Ochrobactrum anthropi	No hit	Function unknown	-	-
BaO9_0887	WP_010969884.1	Sinorhizobium meliloti	No hit	Function unknown	-	-
BaO9_0888	WP_010974615.1	Agrobacterium tumefasciens	COG4991, COG4991, Uncharacterized protein with a bacterial SH3 domain homologue	Function unknown	2e-49	397
BaO9_0888	AQT47731.1	Bartonella apis strain 122	COG4991, COG4991, Uncharacterized protein with a bacterial SH3 domain homologue	Function unknown	1e-14	162
BaO9_0888	WP_077972121.1	Bartonella apis strain 244	COG4991, COG4991, Uncharacterized protein with a bacterial SH3 domain homologue	Function unknown	1e-12	151
BaO9_0888	WP_006590194.1	Bartonella birtlesii	COG4991, COG4991, Uncharacterized protein with a bacterial SH3 domain homologue	Function unknown	6e-15	158
BaO9_0888	WP_013544683.1	Bartonella clarridgeiae	COG4991, COG4991, Uncharacterized protein with a bacterial SH3 domain homologue	Function unknown	5e-12	137
BaO9_0888	WP_012754901.1	Bartonella grahamii	COG4991, COG4991, Uncharacterized protein with a bacterial SH3 domain homologue	Function unknown	2e-14	154
BaO9_0888	ENN90938.1	Bartonella schoenbuchensis	COG4991, COG4991, Uncharacterized protein with a bacterial SH3 domain homologue	Function unknown	4e-13	147
BaO9_0888	WP_008040313	Bartonella tamiae strain 239	COG4991, COG4991, Uncharacterized protein with a bacterial SH3 domain homologue	Function unknown	2e-12	139
BaO9_0888	WP_012231276.1	Bartonella tribocorum	COG4991, COG4991, Uncharacterized protein with a bacterial SH3 domain homologue	Function unknown	2e-14	153
BaO9_0888	AGF76103.1	Bartonella vinsonii	COG4991, COG4991, Uncharacterized protein with a bacterial SH3 domain homologue	Function unknown	5e-15	162
BaO9_0888	NP_770863.1	Bradyrhizobium japonicum	COG4991, COG4991, Uncharacterized protein with a bacterial SH3 domain homologue	Function unknown	2e-22	223
BaO9_0888	WP_004686346.1	Brucella melitensis	COG4991, COG4991, Uncharacterized protein with a bacterial SH3 domain homologue	Function unknown	1e-42	361
BaO9_0888	WP_004683523.1	Brucella melitensis	COG4991, COG4991, Uncharacterized protein with a bacterial SH3 domain homologue	Function unknown	7e-42	348
BaO9_0888	WP_004684621.1	Brucella melitensis	No hit	Function unknown	-	-
BaO9_0888	AQS41350.1	Ca. Tokpelaia hoelldobblerii	COG4991, COG4991, Uncharacterized protein with a bacterial SH3 domain homologue	Function unknown	8e-15	160
BaO9_0888	giBAB52797.1	Mesorhizobium loti	COG4991, COG4991, Uncharacterized protein with a bacterial SH3 domain homologue	Function unknown	8e-07	107
BaO9_0888	WP_011982285.1	Ochrobactrum anthropi	COG4991, COG4991, Uncharacterized protein with a bacterial SH3 domain homologue	Function unknown	4e-11	137
BaO9_0888	WP_012091679.1	Ochrobactrum anthropi	COG4991, COG4991, Uncharacterized protein with a bacterial SH3 domain homologue	Function unknown	7e-30	269
BaO9_0888	WP_012092367.1	Ochrobactrum anthropi	COG4991, COG4991, Uncharacterized protein with a bacterial SH3 domain homologue	Function unknown	1e-35	306
BaO9_0888	WP_010968180.1	Sinorhizobium meliloti	COG4991, COG4991, Uncharacterized protein with a bacterial SH3 domain homologue	Function unknown	8e-56	451
BaO9_0898	WP_010973275.1	Agrobacterium tumefasciens	COG0824, FcbC, Predicted thioesterase	General function prediction only	4e-41	339
BaO9_0898	WP_077994008.1	Bartonella apis strain 122	COG0824, FcbC, Predicted thioesterase	General function prediction only	4e-33	286
BaO9_0898	WP_077973030.1	Bartonella apis strain 244	COG0824, FcbC, Predicted thioesterase	General function prediction only	6e-34	292
BaO9_0898	WP_015398519.1	Bartonella australis	COG0824, FcbC, Predicted thioesterase	General function prediction only	5e-34	292
BaO9_0898	WP_005765932.1	Bartonella bacilliformis	COG0824, FcbC, Predicted thioesterase	General function prediction only	1e-32	283
BaO9_0898	WP_006589799.1	Bartonella birtlesii	COG0824, FcbC, Predicted thioesterase	General function prediction only	2e-34	295
BaO9_0898	WP_013545528.1	Bartonella clarridgeiae	COG0824, FcbC, Predicted thioesterase	General function prediction only	3e-31	274
BaO9_0898	WP_015856946.1	Bartonella grahamii	COG0824, FcbC, Predicted thioesterase	General function prediction only	2e-34	295
BaO9_0898	WP_011181257.1	Bartonella henselae	COG0824, FcbC, Predicted thioesterase	General function prediction only	1e-33	290
BaO9_0898	WP_008037431	Bartonella tamiae strain 239	COG0824, FcbC, Predicted thioesterase	General function prediction only	4e-35	300
BaO9_0898	WP_012232437.1	Bartonella tribocorum	COG0824, FcbC, Predicted thioesterase	General function prediction only	3e-34	293
BaO9_0898	WP_026501455.1	Bartonella vinsonii	COG0824, FcbC, Predicted thioesterase	General function prediction only	4e-33	286
BaO9_0898	WP_082755885.1	Bradyrhizobium japonicum	COG0824, FcbC, Predicted thioesterase	General function prediction only	1e-25	232
BaO9_0898	WP_041953872.1	Bradyrhizobium japonicum	COG0824, FcbC, Predicted thioesterase	General function prediction only	2e-35	301
BaO9_0898	WP_004684151.1	Brucella melitensis	COG0824, FcbC, Predicted thioesterase	General function prediction only	4e-39	326
BaO9_0898	AQS40918.1	Ca. Tokpelaia hoelldobblerii	COG0824, FcbC, Predicted thioesterase	General function prediction only	3e-36	313
BaO9_0898	WP_010912031.1	Mesorhizobium loti	COG0824, FcbC, Predicted thioesterase	General function prediction only	1e-39	331
BaO9_0898	WP_012091336.1	Ochrobactrum anthropi	COG0824, FcbC, Predicted thioesterase	General function prediction only	5e-39	326
BaO9_0898	WP_003527598.1	Sinorhizobium meliloti	COG0824, FcbC, Predicted thioesterase	General function prediction only	2e-42	349
BaO9_0900	WP_006310099.1	Agrobacterium tumefasciens	COG3672, COG3672, Predicted transglutaminase-like cysteine proteinase	General function prediction only	1e-98	729
BaO9_0900	WP_006314336.1	Agrobacterium tumefasciens	COG3672, COG3672, Predicted transglutaminase-like cysteine proteinase	General function prediction only	4e-108	794
BaO9_0900	WP_006315519.1	Agrobacterium tumefasciens	COG3672, COG3672, Predicted transglutaminase-like cysteine proteinase	General function prediction only	2e-105	778
BaO9_0900	WP_077990559.1	Bartonella apis strain 122	COG3672, COG3672, Predicted transglutaminase-like cysteine proteinase	General function prediction only	3e-96	716
BaO9_0900	WP_077970060.1	Bartonella apis strain 178	COG3672, COG3672, Predicted transglutaminase-like cysteine proteinase	General function prediction only	1e-95	712
BaO9_0900	WP_077970060.1	Bartonella apis strain 244	COG3672, COG3672, Predicted transglutaminase-like cysteine proteinase	General function prediction only	5e-95	708
BaO9_0900	WP_008038207	Bartonella tamiae strain 239	COG3672, COG3672, Predicted transglutaminase-like cysteine proteinase	General function prediction only	2e-95	710
BaO9_0900	NP_772209.1	Bradyrhizobium japonicum	COG3672, COG3672, Predicted transglutaminase-like cysteine proteinase	General function prediction only	4e-68	531
BaO9_0900	WP_004686957.1	Brucella melitensis	COG3672, COG3672, Predicted transglutaminase-like cysteine proteinase	General function prediction only	1e-104	770
BaO9_0900	WP_004684570.1	Brucella melitensis	COG3672, COG3672, Predicted transglutaminase-like cysteine proteinase	General function prediction only	3e-105	773
BaO9_0900	AQS41864.1	Ca. Tokpelaia hoelldobblerii	COG3672, COG3672, Predicted transglutaminase-like cysteine proteinase	General function prediction only	2e-95	710
BaO9_0900	WP_010909192.1	Mesorhizobium loti	COG3672, COG3672, Predicted transglutaminase-like cysteine proteinase	General function prediction only	5e-109	800
BaO9_0900	WP_010912521.1	Mesorhizobium loti	COG3672, COG3672, Predicted transglutaminase-like cysteine proteinase	General function prediction only	6e-108	793
BaO9_0900	WP_010914884.1	Mesorhizobium loti	COG3672, COG3672, Predicted transglutaminase-like cysteine proteinase	General function prediction only	6e-91	686
BaO9_0900	WP_032930079.1	Mesorhizobium loti	COG3672, COG3672, Predicted transglutaminase-like cysteine proteinase	General function prediction only	8e-107	786
BaO9_0900	WP_012091016.1	Ochrobactrum anthropi	COG3672, COG3672, Predicted transglutaminase-like cysteine proteinase	General function prediction only	5e-104	767
BaO9_0900	WP_010659895.1	Ochrobactrum anthropi	COG3672, COG3672, Predicted transglutaminase-like cysteine proteinase	General function prediction only	5e-103	761
BaO9_0900	WP_010968472.1	Sinorhizobium meliloti	COG3672, COG3672, Predicted transglutaminase-like cysteine proteinase	General function prediction only	7e-104	767
BaO9_0900	WP_010969216.1	Sinorhizobium meliloti	COG3672, COG3672, Predicted transglutaminase-like cysteine proteinase	General function prediction only	1e-100	744
BaO9_0906	WP_006309915.1	Agrobacterium tumefasciens	COG2814, AraJ, Arabinose efflux permease	Carbohydrate transport and metabolism	8e-16	189
BaO9_0906	WP_077990648.1	Bartonella apis strain 122	COG2814, AraJ, Arabinose efflux permease	Carbohydrate transport and metabolism	5e-16	191
BaO9_0906	AQT41801.1	Bartonella apis strain 178	COG2814, AraJ, Arabinose efflux permease	Carbohydrate transport and metabolism	3e-15	185
BaO9_0906	WP_077970146.1	Bartonella apis strain 244	COG2814, AraJ, Arabinose efflux permease	Carbohydrate transport and metabolism	5e-15	183
BaO9_0906	WP_015397542.1	Bartonella australis	COG2814, AraJ, Arabinose efflux permease	Carbohydrate transport and metabolism	9e-16	189
BaO9_0906	WP_006589007.1	Bartonella birtlesii	COG2814, AraJ, Arabinose efflux permease	Carbohydrate transport and metabolism	4e-11	151
BaO9_0906	WP_013544507.1	Bartonella clarridgeiae	COG2814, AraJ, Arabinose efflux permease	Carbohydrate transport and metabolism	2e-16	194
BaO9_0906	WP_012754625.1	Bartonella grahamii	COG2814, AraJ, Arabinose efflux permease	Carbohydrate transport and metabolism	1e-13	171
BaO9_0906	WP_011180163.1	Bartonella henselae	COG2814, AraJ, Arabinose efflux permease	Carbohydrate transport and metabolism	6e-13	166
BaO9_0906	WP_010703283.1	Bartonella schoenbuchensis	COG2814, AraJ, Arabinose efflux permease	Carbohydrate transport and metabolism	8e-11	149
BaO9_0906	WP_008038284	Bartonella tamiae strain 239	COG2814, AraJ, Arabinose efflux permease	Carbohydrate transport and metabolism	1e-16	196
BaO9_0906	WP_012230629.1	Bartonella tribocorum	COG2814, AraJ, Arabinose efflux permease	Carbohydrate transport and metabolism	7e-15	182
BaO9_0906	WP_015398745.1	Bartonella vinsonii	COG2814, AraJ, Arabinose efflux permease	Carbohydrate transport and metabolism	9e-13	164
BaO9_0906	WP_011083388.1	Bradyrhizobium japonicum	COG2814, AraJ, Arabinose efflux permease	Carbohydrate transport and metabolism	9e-15	181
BaO9_0906	WP_002975923.1	Brucella melitensis	COG2814, AraJ, Arabinose efflux permease	Carbohydrate transport and metabolism	1e-07	120
BaO9_0906	AQS42152.1	Ca. Tokpelaia hoelldobblerii	COG2814, AraJ, Arabinose efflux permease	Carbohydrate transport and metabolism	2e-17	201
BaO9_0906	WP_010911299.1	Mesorhizobium loti	COG2814, AraJ, Arabinose efflux permease	Carbohydrate transport and metabolism	1e-15	187
BaO9_0906	WP_012092793.1	Ochrobactrum anthropi	COG2814, AraJ, Arabinose efflux permease	Carbohydrate transport and metabolism	7e-17	197
BaO9_0906	WP_010968443.1	Sinorhizobium meliloti	COG2814, AraJ, Arabinose efflux permease	Carbohydrate transport and metabolism	3e-16	193
BaO9_0908	WP_010971004.1	Agrobacterium tumefasciens	COG0665, DadA, Glycine/D-amino acid oxidases (deaminating)	Amino acid transport and metabolism	5e-71	586
BaO9_0908	WP_077994683.1	Bartonella apis strain 122	COG0665, DadA, Glycine/D-amino acid oxidases (deaminating)	Amino acid transport and metabolism	4e-72	593
BaO9_0908	AQT45664.1	Bartonella apis strain 244	COG0665, DadA, Glycine/D-amino acid oxidases (deaminating)	Amino acid transport and metabolism	1e-47	416
BaO9_0908	WP_015397613.1	Bartonella australis	COG0665, DadA, Glycine/D-amino acid oxidases (deaminating)	Amino acid transport and metabolism	1e-68	570
BaO9_0908	WP_005766195.1	Bartonella bacilliformis	COG0665, DadA, Glycine/D-amino acid oxidases (deaminating)	Amino acid transport and metabolism	1e-66	556
BaO9_0908	WP_017196293.1	Bartonella birtlesii	COG0665, DadA, Glycine/D-amino acid oxidases (deaminating)	Amino acid transport and metabolism	1e-72	597
BaO9_0908	WP_013544586.1	Bartonella clarridgeiae	COG0665, DadA, Glycine/D-amino acid oxidases (deaminating)	Amino acid transport and metabolism	9e-71	584
BaO9_0908	WP_012754779.1	Bartonella grahamii	COG0665, DadA, Glycine/D-amino acid oxidases (deaminating)	Amino acid transport and metabolism	1e-71	590
BaO9_0908	WP_011180326.1	Bartonella henselae	COG0665, DadA, Glycine/D-amino acid oxidases (deaminating)	Amino acid transport and metabolism	4e-75	613
BaO9_0908	WP_010703382.1	Bartonella schoenbuchensis	COG0665, DadA, Glycine/D-amino acid oxidases (deaminating)	Amino acid transport and metabolism	1e-68	570
BaO9_0908	WP_008040695	Bartonella tamiae strain 239	COG0665, DadA, Glycine/D-amino acid oxidases (deaminating)	Amino acid transport and metabolism	5e-75	613
BaO9_0908	WP_012231124.1	Bartonella tribocorum	COG0665, DadA, Glycine/D-amino acid oxidases (deaminating)	Amino acid transport and metabolism	1e-73	603
BaO9_0908	WP_015398808.1	Bartonella vinsonii	COG0665, DadA, Glycine/D-amino acid oxidases (deaminating)	Amino acid transport and metabolism	5e-71	585
BaO9_0908	WP_011089565.1	Bradyrhizobium japonicum	COG0665, DadA, Glycine/D-amino acid oxidases (deaminating)	Amino acid transport and metabolism	2e-56	486
BaO9_0908	WP_002965873.1	Brucella melitensis	COG0665, DadA, Glycine/D-amino acid oxidases (deaminating)	Amino acid transport and metabolism	4e-79	650
BaO9_0908	AQS42116.1	Ca. Tokpelaia hoelldobblerii	COG0665, DadA, Glycine/D-amino acid oxidases (deaminating)	Amino acid transport and metabolism	2e-66	554
BaO9_0908	WP_010914112.1	Mesorhizobium loti	COG0665, DadA, Glycine/D-amino acid oxidases (deaminating)	Amino acid transport and metabolism	6e-75	612
BaO9_0908	WP_012093282.1	Ochrobactrum anthropi	COG0665, DadA, Glycine/D-amino acid oxidases (deaminating)	Amino acid transport and metabolism	2e-75	616
BaO9_0908	WP_010968759.1	Sinorhizobium meliloti	COG0665, DadA, Glycine/D-amino acid oxidases (deaminating)	Amino acid transport and metabolism	2e-73	602
BaO9_0909	WP_010971041.1	Agrobacterium tumefasciens	No hit	Function unknown	-	-
BaO9_0909	WP_077991397.1	Bartonella apis strain 122	No hit	Function unknown	-	-
BaO9_0909	AQT42187.1	Bartonella apis strain 178	No hit	Function unknown	-	-
BaO9_0909	WP_077970743.1	Bartonella apis strain 244	No hit	Function unknown	-	-
BaO9_0909	WP_005766393.1	Bartonella bacilliformis	No hit	Function unknown	-	-
BaO9_0909	WP_006589183.1	Bartonella birtlesii	No hit	Function unknown	-	-
BaO9_0909	WP_013544765.1	Bartonella clarridgeiae	No hit	Function unknown	-	-
BaO9_0909	WP_012754813.1	Bartonella grahamii	No hit	Function unknown	-	-
BaO9_0909	WP_011180359.1	Bartonella henselae	No hit	Function unknown	-	-
BaO9_0909	WP_010703469.1	Bartonella schoenbuchensis	No hit	Function unknown	-	-
BaO9_0909	WP_008038886	Bartonella tamiae strain 239	No hit	Function unknown	-	-
BaO9_0909	WP_012231180.1	Bartonella tribocorum	No hit	Function unknown	-	-
BaO9_0909	WP_015398831.1	Bartonella vinsonii	No hit	Function unknown	-	-
BaO9_0909	WP_011090252.1	Bradyrhizobium japonicum	No hit	Function unknown	-	-
BaO9_0909	AAL52704.1	Brucella melitensis	No hit	Function unknown	-	-
BaO9_0909	AQS42237.1	Ca. Tokpelaia hoelldobblerii	No hit	Function unknown	-	-
BaO9_0909	WP_010914851.1	Mesorhizobium loti	No hit	Function unknown	-	-
BaO9_0909	WP_010658347.1	Ochrobactrum anthropi	No hit	Function unknown	-	-
BaO9_0909	WP_010968874.1	Sinorhizobium meliloti	No hit	Function unknown	-	-
BaO9_0910	KJX89194.1	Agrobacterium tumefasciens	COG1678, COG1678, Putative transcriptional regulator	Transcription	5e-92	688
BaO9_0910	WP_077994480.1	Bartonella apis strain 122	COG1678, COG1678, Putative transcriptional regulator	Transcription	8e-76	580
BaO9_0910	WP_077970800.1	Bartonella apis strain 178	COG1678, COG1678, Putative transcriptional regulator	Transcription	4e-75	576
BaO9_0910	WP_077970800.1	Bartonella apis strain 244	COG1678, COG1678, Putative transcriptional regulator	Transcription	4e-75	576
BaO9_0910	WP_015397760.1	Bartonella australis	COG1678, COG1678, Putative transcriptional regulator	Transcription	3e-77	590
BaO9_0910	WP_006589202.1	Bartonella birtlesii	COG1678, COG1678, Putative transcriptional regulator	Transcription	5e-73	561
BaO9_0910	WP_013544708.1	Bartonella clarridgeiae	COG1678, COG1678, Putative transcriptional regulator	Transcription	1e-74	572
BaO9_0910	WP_012754832.1	Bartonella grahamii	COG1678, COG1678, Putative transcriptional regulator	Transcription	2e-71	551
BaO9_0910	WP_011180378.1	Bartonella henselae	COG1678, COG1678, Putative transcriptional regulator	Transcription	8e-72	554
BaO9_0910	WP_034990060.1	Bartonella schoenbuchensis	COG1678, COG1678, Putative transcriptional regulator	Transcription	3e-71	551
BaO9_0910	WP_035000257	Bartonella tamiae strain 239	COG1678, COG1678, Putative transcriptional regulator	Transcription	3e-66	517
BaO9_0910	WP_012231198.1	Bartonella tribocorum	COG1678, COG1678, Putative transcriptional regulator	Transcription	1e-71	552
BaO9_0910	WP_010704865.1	Bartonella vinsonii	COG1678, COG1678, Putative transcriptional regulator	Transcription	2e-72	557
BaO9_0910	WP_011084308.1	Bradyrhizobium japonicum	COG1678, COG1678, Putative transcriptional regulator	Transcription	8e-79	602
BaO9_0910	WP_004683145.1	Brucella melitensis	COG1678, COG1678, Putative transcriptional regulator	Transcription	2e-89	671
BaO9_0910	AQS42089.1	Ca. Tokpelaia hoelldobblerii	COG1678, COG1678, Putative transcriptional regulator	Transcription	3e-72	556
BaO9_0910	WP_027046619.1	Mesorhizobium loti	COG1678, COG1678, Putative transcriptional regulator	Transcription	8e-93	693
BaO9_0910	WP_029925498.1	Ochrobactrum anthropi	COG1678, COG1678, Putative transcriptional regulator	Transcription	3e-85	645
BaO9_0910	WP_003532305.1	Sinorhizobium meliloti	COG1678, COG1678, Putative transcriptional regulator	Transcription	3e-90	676
BaO9_0912	WP_006316637.1	Agrobacterium tumefasciens	No hit	Function unknown	-	-
BaO9_0912	AQT46882.1	Bartonella apis strain 122	No hit	Function unknown	-	-
BaO9_0912	AQT42245.1	Bartonella apis strain 178	No hit	Function unknown	-	-
BaO9_0912	AQT42245.1	Bartonella apis strain 244	No hit	Function unknown	-	-
BaO9_0912	WP_005766455.1	Bartonella bacilliformis	No hit	Function unknown	-	-
BaO9_0912	WP_035451188.1	Bartonella birtlesii	No hit	Function unknown	-	-
BaO9_0912	WP_013544725.1	Bartonella clarridgeiae	No hit	Function unknown	-	-
BaO9_0912	WP_012754846.1	Bartonella grahamii	No hit	Function unknown	-	-
BaO9_0912	WP_011180392.1	Bartonella henselae	No hit	Function unknown	-	-
BaO9_0912	WP_010703501.1	Bartonella schoenbuchensis	No hit	Function unknown	-	-
BaO9_0912	WP_008038982	Bartonella tamiae strain 239	No hit	Function unknown	-	-
BaO9_0912	WP_012231216.1	Bartonella tribocorum	No hit	Function unknown	-	-
BaO9_0912	WP_015398855.1	Bartonella vinsonii	No hit	Function unknown	-	-
BaO9_0912	NP_769710.1	Bradyrhizobium japonicum	No hit	Function unknown	-	-
BaO9_0912	WP_004683280.1	Brucella melitensis	No hit	Function unknown	-	-
[truncated: 4,713 more rows]

## Sheet: Shared in Dolichoderus spp. sym
Table S8 F. Genes presents in all Dolichoderus spp. symbionts.
[truncated: 905 more rows]

[truncated: 1 more sheets: Tokpelaia core-genome]
