# Supplementary material for: Genome Evolution of Bartonellaceae Symbionts of Ants at the Opposite Ends of the Trophic Scale
Source: Genome Biol Evol. 2018 Jul 2;10(7):1687–704. doi: 10.1093/gbe/evy126 (PMC6044324; doi:10.1093/gbe/evy126)
Supplement: Supplementary Data [file evy126_suppl.zip › Tables S9.xlsx]

## Sheet: gained in Dolichoderus spp. sym
Table S9 A. Genes gained in the Dolichoderus spp. symbionts.
OrthoMCL family	gene_id	Species	COG	Function	COG e-value	COG score
BaO9_0023	WP_035257085.1	Agrobacterium tumefasciens	COG3451, VirB4, Type IV secretory pathway, VirB4 components	Intracellular trafficking and secretion	0	2276
BaO9_0023	WP_010974916.1	Agrobacterium tumefasciens	COG3451, VirB4, Type IV secretory pathway, VirB4 components	Intracellular trafficking and secretion	0	2061
BaO9_0023	WP_077993479.1	Bartonella apis strain 122	COG3451, VirB4, Type IV secretory pathway, VirB4 components	Intracellular trafficking and secretion	0	1490
BaO9_0023	WP_015398430.1	Bartonella australis	COG3451, VirB4, Type IV secretory pathway, VirB4 components	Intracellular trafficking and secretion	0	2044
BaO9_0023	WP_015398574.1	Bartonella australis	COG3451, VirB4, Type IV secretory pathway, VirB4 components	Intracellular trafficking and secretion	0	1585
BaO9_0023	WP_017195936.1	Bartonella birtlesii	COG3451, VirB4, Type IV secretory pathway, VirB4 components	Intracellular trafficking and secretion	0	2067
BaO9_0023	WP_006590455.1	Bartonella birtlesii	COG3451, VirB4, Type IV secretory pathway, VirB4 components	Intracellular trafficking and secretion	0	2021
BaO9_0023	WP_017196097.1	Bartonella birtlesii	COG3451, VirB4, Type IV secretory pathway, VirB4 components	Intracellular trafficking and secretion	0	1604
BaO9_0023	WP_013544435.1	Bartonella clarridgeiae	COG3451, VirB4, Type IV secretory pathway, VirB4 components	Intracellular trafficking and secretion	0	2013
BaO9_0023	WP_013544435.1	Bartonella clarridgeiae	COG3451, VirB4, Type IV secretory pathway, VirB4 components	Intracellular trafficking and secretion	0	2013
BaO9_0023	WP_013544435.1	Bartonella clarridgeiae	COG3451, VirB4, Type IV secretory pathway, VirB4 components	Intracellular trafficking and secretion	0	2013
BaO9_0023	WP_015856706.1	Bartonella grahamii	COG3451, VirB4, Type IV secretory pathway, VirB4 components	Intracellular trafficking and secretion	0	2019
BaO9_0023	WP_015856921.1	Bartonella grahamii	COG3451, VirB4, Type IV secretory pathway, VirB4 components	Intracellular trafficking and secretion	0	2031
BaO9_0023	WP_015857020.1	Bartonella grahamii	COG3451, VirB4, Type IV secretory pathway, VirB4 components	Intracellular trafficking and secretion	0	1625
BaO9_0023	WP_012755109.1	Bartonella grahamii	COG3451, VirB4, Type IV secretory pathway, VirB4 components	Intracellular trafficking and secretion	0	2026
BaO9_0023	WP_011181129.1	Bartonella henselae	COG3451, VirB4, Type IV secretory pathway, VirB4 components	Intracellular trafficking and secretion	0	2030
BaO9_0023	WP_011181332.1	Bartonella henselae	COG3451, VirB4, Type IV secretory pathway, VirB4 components	Intracellular trafficking and secretion	0	1608
BaO9_0023	WP_010703091.1	Bartonella schoenbuchensis	COG3451, VirB4, Type IV secretory pathway, VirB4 components	Intracellular trafficking and secretion	0	2002
BaO9_0023	WP_012232117.1	Bartonella tribocorum	COG3451, VirB4, Type IV secretory pathway, VirB4 components	Intracellular trafficking and secretion	0	2026
BaO9_0023	WP_012232522.1	Bartonella tribocorum	COG3451, VirB4, Type IV secretory pathway, VirB4 components	Intracellular trafficking and secretion	0	1628
BaO9_0023	WP_015398986.1	Bartonella vinsonii	COG3451, VirB4, Type IV secretory pathway, VirB4 components	Intracellular trafficking and secretion	0	2031
BaO9_0023	WP_015399335.1	Bartonella vinsonii	COG3451, VirB4, Type IV secretory pathway, VirB4 components	Intracellular trafficking and secretion	0	1989
BaO9_0023	WP_015399402.1	Bartonella vinsonii	COG3451, VirB4, Type IV secretory pathway, VirB4 components	Intracellular trafficking and secretion	0	1634
BaO9_0023	WP_004681223.1	Brucella melitensis	COG3451, VirB4, Type IV secretory pathway, VirB4 components	Intracellular trafficking and secretion	0	2156
BaO9_0023	JSC189_contig_27_9	Dolichoderus spp. symbiont	COG3451, VirB4, Type IV secretory pathway, VirB4 components	Intracellular trafficking and secretion	8e-13	149
BaO9_0023	WP_010915840.1	Mesorhizobium loti	COG3451, VirB4, Type IV secretory pathway, VirB4 components	Intracellular trafficking and secretion	0	2170
BaO9_0023	WP_012090932.1	Ochrobactrum anthropi	COG3451, VirB4, Type IV secretory pathway, VirB4 components	Intracellular trafficking and secretion	0	2219
BaO9_0023	WP_011982850.1	Ochrobactrum anthropi	COG3451, VirB4, Type IV secretory pathway, VirB4 components	Intracellular trafficking and secretion	0	1617
BaO9_0023	WP_010967693.1	Sinorhizobium meliloti	COG3451, VirB4, Type IV secretory pathway, VirB4 components	Intracellular trafficking and secretion	0	2348
BaO9_0079	WP_015397620.1	Bartonella australis	No hit	Function unknown	-	-
BaO9_0079	WP_015398360.1	Bartonella australis	No hit	Function unknown	-	-
BaO9_0079	EKS43598.1	Bartonella bacilliformis	No hit	Function unknown	-	-
BaO9_0079	WP_006589135.1	Bartonella birtlesii	COG5377, COG5377, Phage-related protein, predicted endonuclease	DNA replication, recombination, and repair	0.004	79
BaO9_0079	WP_017196530.1	Bartonella birtlesii	COG5377, COG5377, Phage-related protein, predicted endonuclease	DNA replication, recombination, and repair	1e-04	91
BaO9_0079	WP_012754753.1	Bartonella grahamii	COG5377, COG5377, Phage-related protein, predicted endonuclease	DNA replication, recombination, and repair	0.008	77
BaO9_0079	WP_012755085.1	Bartonella grahamii	COG5377, COG5377, Phage-related protein, predicted endonuclease	DNA replication, recombination, and repair	0.002	81
BaO9_0079	WP_015856271.1	Bartonella grahamii	COG5377, COG5377, Phage-related protein, predicted endonuclease	DNA replication, recombination, and repair	0.002	82
BaO9_0079	WP_015856314.1	Bartonella grahamii	COG5377, COG5377, Phage-related protein, predicted endonuclease	DNA replication, recombination, and repair	0.001	83
BaO9_0079	WP_011180312.1	Bartonella henselae	No hit	Function unknown	-	-
BaO9_0079	WP_011180604.1	Bartonella henselae	No hit	Function unknown	-	-
BaO9_0079	WP_010703902.1	Bartonella schoenbuchensis	COG5377, COG5377, Phage-related protein, predicted endonuclease	DNA replication, recombination, and repair	4e-07	110
BaO9_0079	WP_010704031.1	Bartonella schoenbuchensis	COG5377, COG5377, Phage-related protein, predicted endonuclease	DNA replication, recombination, and repair	5e-07	109
BaO9_0079	WP_010703902.1	Bartonella schoenbuchensis	COG5377, COG5377, Phage-related protein, predicted endonuclease	DNA replication, recombination, and repair	4e-07	110
BaO9_0079	WP_008037255	Bartonella tamiae strain 239	COG5377, COG5377, Phage-related protein, predicted endonuclease	DNA replication, recombination, and repair	2e-04	89
BaO9_0079	WP_012230877.1	Bartonella tribocorum	No hit	Function unknown	-	-
BaO9_0079	WP_012230954.1	Bartonella tribocorum	No hit	Function unknown	-	-
BaO9_0079	WP_012231098.1	Bartonella tribocorum	No hit	Function unknown	-	-
BaO9_0079	WP_012231598.1	Bartonella tribocorum	No hit	Function unknown	-	-
BaO9_0079	WP_012231602.1	Bartonella tribocorum	No hit	Function unknown	-	-
BaO9_0079	WP_012232389.1	Bartonella tribocorum	No hit	Function unknown	-	-
BaO9_0079	WP_015399032.1	Bartonella vinsonii	COG5377, COG5377, Phage-related protein, predicted endonuclease	DNA replication, recombination, and repair	4e-05	95
BaO9_0079	WP_015399244.1	Bartonella vinsonii	COG5377, COG5377, Phage-related protein, predicted endonuclease	DNA replication, recombination, and repair	4e-05	95
BaO9_0079	JSC189_contig_23_9	Dolichoderus spp. symbiont	No hit	Function unknown	-	-
BaO9_0414	WP_015397656.1	Bartonella australis	COG3561, COG3561, Phage anti-repressor protein	Transcription	1e-30	275
BaO9_0414	WP_015398318.1	Bartonella australis	COG3561, COG3561, Phage anti-repressor protein	Transcription	4e-32	285
BaO9_0414	WP_005767639.1	Bartonella bacilliformis	COG3561, COG3561, Phage anti-repressor protein	Transcription	8e-28	255
BaO9_0414	WP_017196247.1	Bartonella birtlesii	COG3561, COG3561, Phage anti-repressor protein	Transcription	2e-28	259
BaO9_0414	WP_017196274.1	Bartonella birtlesii	COG3561, COG3561, Phage anti-repressor protein	Transcription	4e-28	257
BaO9_0414	WP_012754727.1	Bartonella grahamii	COG3561, COG3561, Phage anti-repressor protein	Transcription	4e-24	229
BaO9_0414	WP_015856249.1	Bartonella grahamii	COG3561, COG3561, Phage anti-repressor protein	Transcription	3e-32	285
BaO9_0414	WP_015856317.1	Bartonella grahamii	COG3561, COG3561, Phage anti-repressor protein	Transcription	6e-31	278
BaO9_0414	WP_011180243.1	Bartonella henselae	COG3561, COG3561, Phage anti-repressor protein	Transcription	9e-32	282
BaO9_0414	WP_011180282.1	Bartonella henselae	COG3561, COG3561, Phage anti-repressor protein	Transcription	5e-28	257
BaO9_0414	CAF27179.1	Bartonella henselae	COG3561, COG3561, Phage anti-repressor protein	Transcription	1e-22	214
BaO9_0414	WP_010703904.1	Bartonella schoenbuchensis	COG3561, COG3561, Phage anti-repressor protein	Transcription	2e-32	287
BaO9_0414	WP_010704029.1	Bartonella schoenbuchensis	COG3561, COG3561, Phage anti-repressor protein	Transcription	3e-28	260
BaO9_0414	WP_010704148.1	Bartonella schoenbuchensis	COG3561, COG3561, Phage anti-repressor protein	Transcription	7e-30	270
BaO9_0414	WP_012230767.1	Bartonella tribocorum	COG3561, COG3561, Phage anti-repressor protein	Transcription	6e-33	290
BaO9_0414	WP_012230867.1	Bartonella tribocorum	COG3561, COG3561, Phage anti-repressor protein	Transcription	5e-22	215
BaO9_0414	WP_038474476.1	Bartonella tribocorum	COG3561, COG3561, Phage anti-repressor protein	Transcription	8e-22	212
BaO9_0414	WP_012230767.1	Bartonella tribocorum	COG3561, COG3561, Phage anti-repressor protein	Transcription	6e-33	290
BaO9_0414	WP_012231093.1	Bartonella tribocorum	COG3561, COG3561, Phage anti-repressor protein	Transcription	1e-21	212
BaO9_0414	WP_012231606.1	Bartonella tribocorum	COG3561, COG3561, Phage anti-repressor protein	Transcription	4e-32	285
BaO9_0414	WP_012232386.1	Bartonella tribocorum	COG3561, COG3561, Phage anti-repressor protein	Transcription	1e-27	254
BaO9_0414	WP_010704775.1	Bartonella vinsonii	COG3561, COG3561, Phage anti-repressor protein	Transcription	3e-29	265
BaO9_0414	JSC189_contig_23_10	Dolichoderus spp. symbiont	COG3561, COG3561, Phage anti-repressor protein	Transcription	5e-19	189
BaO9_0464	WP_010971449.1	Agrobacterium tumefasciens	COG0789, SoxR, Predicted transcriptional regulators	Transcription	5e-19	190
BaO9_0464	WP_077991968.1	Bartonella apis strain 122	COG0789, SoxR, Predicted transcriptional regulators	Transcription	2e-15	164
BaO9_0464	WP_077971252.1	Bartonella apis strain 178	COG0789, SoxR, Predicted transcriptional regulators	Transcription	3e-15	163
BaO9_0464	WP_077971252.1	Bartonella apis strain 244	COG0789, SoxR, Predicted transcriptional regulators	Transcription	3e-15	163
BaO9_0464	WP_015397982.1	Bartonella australis	COG0789, SoxR, Predicted transcriptional regulators	Transcription	1e-13	152
BaO9_0464	WP_005766853.1	Bartonella bacilliformis	COG0789, SoxR, Predicted transcriptional regulators	Transcription	1e-15	167
BaO9_0464	WP_017196362.1	Bartonella birtlesii	COG0789, SoxR, Predicted transcriptional regulators	Transcription	9e-16	167
BaO9_0464	WP_013545135.1	Bartonella clarridgeiae	COG0789, SoxR, Predicted transcriptional regulators	Transcription	9e-17	174
BaO9_0464	WP_015856446.1	Bartonella grahamii	COG0789, SoxR, Predicted transcriptional regulators	Transcription	7e-15	160
BaO9_0464	WP_011180667.1	Bartonella henselae	COG0789, SoxR, Predicted transcriptional regulators	Transcription	5e-15	161
BaO9_0464	WP_010703700.1	Bartonella schoenbuchensis	COG0789, SoxR, Predicted transcriptional regulators	Transcription	1e-15	166
BaO9_0464	WP_008039736	Bartonella tamiae strain 239	COG0789, SoxR, Predicted transcriptional regulators	Transcription	4e-14	155
BaO9_0464	WP_012231853.1	Bartonella tribocorum	COG0789, SoxR, Predicted transcriptional regulators	Transcription	4e-15	162
BaO9_0464	WP_015399100.1	Bartonella vinsonii	COG0789, SoxR, Predicted transcriptional regulators	Transcription	4e-16	170
BaO9_0464	WP_011087779.1	Bradyrhizobium japonicum	COG0789, SoxR, Predicted transcriptional regulators	Transcription	2e-16	173
BaO9_0464	WP_002969420.1	Brucella melitensis	COG0789, SoxR, Predicted transcriptional regulators	Transcription	1e-16	175
BaO9_0464	AQS41481.1	Ca. Tokpelaia hoelldobblerii	COG0789, SoxR, Predicted transcriptional regulators	Transcription	3e-16	170
BaO9_0464	JSC188_contig_5_59	Dolichoderus spp. symbiont	No hit	Function unknown	-	-
BaO9_0464	JSC188_contig_5_60	Dolichoderus spp. symbiont	COG0789, SoxR, Predicted transcriptional regulators	Transcription	7e-08	101
BaO9_0464	WP_027046741.1	Mesorhizobium loti	COG0789, SoxR, Predicted transcriptional regulators	Transcription	4e-17	178
BaO9_0464	WP_010661103.1	Ochrobactrum anthropi	COG0789, SoxR, Predicted transcriptional regulators	Transcription	1e-16	174
BaO9_0464	WP_003529274.1	Sinorhizobium meliloti	COG0789, SoxR, Predicted transcriptional regulators	Transcription	7e-18	183
BaO9_0892	WP_017195962.1	Bartonella birtlesii	COG1396, HipB, Predicted transcriptional regulators	Transcription	6e-08	105
BaO9_0892	WP_026017259.1	Bartonella birtlesii	COG1396, HipB, Predicted transcriptional regulators	Transcription	2e-04	78
BaO9_0892	WP_035451367.1	Bartonella birtlesii	COG1396, HipB, Predicted transcriptional regulators	Transcription	2e-08	109
BaO9_0892	WP_015856702.1	Bartonella grahamii	COG1396, HipB, Predicted transcriptional regulators	Transcription	3e-07	99
BaO9_0892	WP_015856954.1	Bartonella grahamii	COG1396, HipB, Predicted transcriptional regulators	Transcription	4e-07	99
BaO9_0892	ACS51943.1	Bartonella grahamii	COG1396, HipB, Predicted transcriptional regulators	Transcription	2e-08	109
BaO9_0892	WP_015856956.1	Bartonella grahamii	COG1396, HipB, Predicted transcriptional regulators	Transcription	1e-07	103
BaO9_0892	WP_011181192.1	Bartonella henselae	COG1396, HipB, Predicted transcriptional regulators	Transcription	1e-07	103
BaO9_0892	WP_011181192.1	Bartonella henselae	COG1396, HipB, Predicted transcriptional regulators	Transcription	1e-07	103
BaO9_0892	WP_034990178.1	Bartonella schoenbuchensis	COG1396, HipB, Predicted transcriptional regulators	Transcription	3e-06	91
BaO9_0892	WP_034989847.1	Bartonella schoenbuchensis	COG1396, HipB, Predicted transcriptional regulators	Transcription	4e-07	97
BaO9_0892	WP_012232113.1	Bartonella tribocorum	COG1396, HipB, Predicted transcriptional regulators	Transcription	1e-07	102
BaO9_0892	WP_012232450.1	Bartonella tribocorum	COG1396, HipB, Predicted transcriptional regulators	Transcription	1e-07	103
BaO9_0892	CAK02394.1	Bartonella tribocorum	COG1396, HipB, Predicted transcriptional regulators	Transcription	4e-08	108
BaO9_0892	WP_012232450.1	Bartonella tribocorum	COG1396, HipB, Predicted transcriptional regulators	Transcription	1e-07	103
BaO9_0892	WP_012232453.1	Bartonella tribocorum	COG1396, HipB, Predicted transcriptional regulators	Transcription	4e-07	99
BaO9_0892	WP_010705783.1	Bartonella vinsonii	COG1396, HipB, Predicted transcriptional regulators	Transcription	6e-07	97
BaO9_0892	WP_010705789.1	Bartonella vinsonii	COG1396, HipB, Predicted transcriptional regulators	Transcription	7e-06	90
BaO9_0892	JSC189_contig_1_148	Dolichoderus spp. symbiont	COG1396, HipB, Predicted transcriptional regulators	Transcription	1e-04	84
BaO9_0964	WP_015398329.1	Bartonella australis	No hit	Function unknown	-	-
BaO9_0964	WP_017196255.1	Bartonella birtlesii	No hit	Function unknown	-	-
BaO9_0964	WP_012754719.1	Bartonella grahamii	No hit	Function unknown	-	-
BaO9_0964	WP_015856248.1	Bartonella grahamii	No hit	Function unknown	-	-
BaO9_0964	WP_011180257.1	Bartonella henselae	No hit	Function unknown	-	-
BaO9_0964	WP_010703939.1	Bartonella schoenbuchensis	No hit	Function unknown	-	-
BaO9_0964	WP_010704189.1	Bartonella schoenbuchensis	No hit	Function unknown	-	-
BaO9_0964	WP_012230782.1	Bartonella tribocorum	No hit	Function unknown	-	-
BaO9_0964	WP_012230782.1	Bartonella tribocorum	No hit	Function unknown	-	-
BaO9_0964	WP_012231800.1	Bartonella tribocorum	No hit	Function unknown	-	-
BaO9_0964	WP_012231834.1	Bartonella tribocorum	No hit	Function unknown	-	-
BaO9_0964	WP_012231800.1	Bartonella tribocorum	No hit	Function unknown	-	-
BaO9_0964	WP_012231800.1	Bartonella tribocorum	No hit	Function unknown	-	-
BaO9_0964	WP_012231800.1	Bartonella tribocorum	No hit	Function unknown	-	-
BaO9_0964	WP_015399074.1	Bartonella vinsonii	No hit	Function unknown	-	-
BaO9_0964	WP_015399279.1	Bartonella vinsonii	No hit	Function unknown	-	-
BaO9_0964	JSC189_contig_20_8	Dolichoderus spp. symbiont	No hit	Function unknown	-	-
BaO9_0964	WP_012091550.1	Ochrobactrum anthropi	No hit	Function unknown	-	-
BaO9_1015	WP_006589483.1	Bartonella birtlesii	COG0338, Dam, Site-specific DNA methylase	DNA replication, recombination, and repair	3e-35	320
BaO9_1015	WP_012754706.1	Bartonella grahamii	COG0338, Dam, Site-specific DNA methylase	DNA replication, recombination, and repair	1e-36	329
BaO9_1015	WP_012754706.1	Bartonella grahamii	COG0338, Dam, Site-specific DNA methylase	DNA replication, recombination, and repair	1e-37	336
BaO9_1015	WP_012754706.1	Bartonella grahamii	COG0338, Dam, Site-specific DNA methylase	DNA replication, recombination, and repair	1e-36	329
BaO9_1015	ACS51421.1	Bartonella grahamii	COG0338, Dam, Site-specific DNA methylase	DNA replication, recombination, and repair	5e-36	325
BaO9_1015	WP_012231790.1	Bartonella tribocorum	COG0338, Dam, Site-specific DNA methylase	DNA replication, recombination, and repair	2e-32	300
BaO9_1015	WP_012231790.1	Bartonella tribocorum	COG0338, Dam, Site-specific DNA methylase	DNA replication, recombination, and repair	2e-32	300
BaO9_1015	WP_012231790.1	Bartonella tribocorum	COG0338, Dam, Site-specific DNA methylase	DNA replication, recombination, and repair	2e-32	300
BaO9_1015	WP_012231790.1	Bartonella tribocorum	COG0338, Dam, Site-specific DNA methylase	DNA replication, recombination, and repair	2e-32	300
BaO9_1015	WP_012231790.1	Bartonella tribocorum	COG0338, Dam, Site-specific DNA methylase	DNA replication, recombination, and repair	2e-32	300
BaO9_1015	WP_012231790.1	Bartonella tribocorum	COG0338, Dam, Site-specific DNA methylase	DNA replication, recombination, and repair	2e-32	300
BaO9_1015	WP_015398964.1	Bartonella vinsonii	COG0338, Dam, Site-specific DNA methylase	DNA replication, recombination, and repair	6e-29	276
BaO9_1015	WP_015399076.1	Bartonella vinsonii	COG0338, Dam, Site-specific DNA methylase	DNA replication, recombination, and repair	2e-28	272
BaO9_1015	WP_015399117.1	Bartonella vinsonii	COG0338, Dam, Site-specific DNA methylase	DNA replication, recombination, and repair	1e-28	273
BaO9_1015	WP_015399228.1	Bartonella vinsonii	COG0338, Dam, Site-specific DNA methylase	DNA replication, recombination, and repair	3e-28	271
BaO9_1015	WP_015399423.1	Bartonella vinsonii	COG0338, Dam, Site-specific DNA methylase	DNA replication, recombination, and repair	8e-29	275
BaO9_1015	JSC189_contig_1_47	Dolichoderus spp. symbiont	No hit	Function unknown	-	-
BaO9_1031	WP_010972409.1	Agrobacterium tumefasciens	COG0422, ThiC, Thiamine biosynthesis protein ThiC	Coenzyme metabolism	0	2111
BaO9_1031	WP_015397798.1	Bartonella australis	COG0422, ThiC, Thiamine biosynthesis protein ThiC	Coenzyme metabolism	0	2099
BaO9_1031	WP_005766492.1	Bartonella bacilliformis	COG0422, ThiC, Thiamine biosynthesis protein ThiC	Coenzyme metabolism	0	2096
BaO9_1031	WP_017196323.1	Bartonella birtlesii	COG0422, ThiC, Thiamine biosynthesis protein ThiC	Coenzyme metabolism	0	2064
BaO9_1031	WP_013544753.1	Bartonella clarridgeiae	COG0422, ThiC, Thiamine biosynthesis protein ThiC	Coenzyme metabolism	0	2104
BaO9_1031	WP_012754919.1	Bartonella grahamii	COG0422, ThiC, Thiamine biosynthesis protein ThiC	Coenzyme metabolism	0	2075
BaO9_1031	WP_011180422.1	Bartonella henselae	COG0422, ThiC, Thiamine biosynthesis protein ThiC	Coenzyme metabolism	0	2071
BaO9_1031	WP_010703522.1	Bartonella schoenbuchensis	COG0422, ThiC, Thiamine biosynthesis protein ThiC	Coenzyme metabolism	0	2123
BaO9_1031	WP_012231296.1	Bartonella tribocorum	COG0422, ThiC, Thiamine biosynthesis protein ThiC	Coenzyme metabolism	0	2073
BaO9_1031	WP_015398887.1	Bartonella vinsonii	COG0422, ThiC, Thiamine biosynthesis protein ThiC	Coenzyme metabolism	0	2087
BaO9_1031	WP_011089399.1	Bradyrhizobium japonicum	COG0422, ThiC, Thiamine biosynthesis protein ThiC	Coenzyme metabolism	0	2073
BaO9_1031	JSC085_contig_2_16	Dolichoderus spp. symbiont	COG0422, ThiC, Thiamine biosynthesis protein ThiC	Coenzyme metabolism	0	2025
BaO9_1031	WP_044548955.1	Mesorhizobium loti	COG0422, ThiC, Thiamine biosynthesis protein ThiC	Coenzyme metabolism	0	2081
BaO9_1031	WP_010976311.1	Sinorhizobium meliloti	COG0422, ThiC, Thiamine biosynthesis protein ThiC	Coenzyme metabolism	0	2105
BaO9_1050	WP_010974375.1	Agrobacterium tumefasciens	COG0507, RecD, ATP-dependent exoDNAse (exonuclease V), alpha subunit - helicase superfamily I member	DNA replication, recombination, and repair	7e-130	1082
BaO9_1050	WP_010974791.1	Agrobacterium tumefasciens	COG0507, RecD, ATP-dependent exoDNAse (exonuclease V), alpha subunit - helicase superfamily I member	DNA replication, recombination, and repair	3e-125	1030
BaO9_1050	WP_006590445.1	Bartonella birtlesii	COG2184, Fic, Protein involved in cell division	Cell division and chromosome partitioning	7e-53	429
BaO9_1050	WP_015856933.1	Bartonella grahamii	COG2184, Fic, Protein involved in cell division	Cell division and chromosome partitioning	9e-49	423
BaO9_1050	WP_012755119.1	Bartonella grahamii	COG2184, Fic, Protein involved in cell division	Cell division and chromosome partitioning	4e-50	432
BaO9_1050	WP_012755121.1	Bartonella grahamii	COG0507, RecD, ATP-dependent exoDNAse (exonuclease V), alpha subunit - helicase superfamily I member	DNA replication, recombination, and repair	1e-86	757
BaO9_1050	WP_034989836.1	Bartonella schoenbuchensis	COG2184, Fic, Protein involved in cell division	Cell division and chromosome partitioning	6e-53	450
BaO9_1050	WP_010703108.1	Bartonella schoenbuchensis	COG0507, RecD, ATP-dependent exoDNAse (exonuclease V), alpha subunit - helicase superfamily I member	DNA replication, recombination, and repair	2e-81	717
BaO9_1050	WP_012232419.1	Bartonella tribocorum	COG2184, Fic, Protein involved in cell division	Cell division and chromosome partitioning	1e-49	407
BaO9_1050	WP_026312809.1	Bradyrhizobium japonicum	COG0507, RecD, ATP-dependent exoDNAse (exonuclease V), alpha subunit - helicase superfamily I member	DNA replication, recombination, and repair	6e-04	86
BaO9_1050	JSC188_contig_2_137	Dolichoderus spp. symbiont	No hit	Function unknown	-	-
BaO9_1050	WP_010909791.1	Mesorhizobium loti	COG0507, RecD, ATP-dependent exoDNAse (exonuclease V), alpha subunit - helicase superfamily I member	DNA replication, recombination, and repair	3e-125	1024
BaO9_1050	WP_010913459.1	Mesorhizobium loti	COG0507, RecD, ATP-dependent exoDNAse (exonuclease V), alpha subunit - helicase superfamily I member	DNA replication, recombination, and repair	3e-116	962
BaO9_1050	WP_012090908.1	Ochrobactrum anthropi	COG0507, RecD, ATP-dependent exoDNAse (exonuclease V), alpha subunit - helicase superfamily I member	DNA replication, recombination, and repair	1e-108	926
BaO9_1050	WP_010975542.1	Sinorhizobium meliloti	COG0507, RecD, ATP-dependent exoDNAse (exonuclease V), alpha subunit - helicase superfamily I member	DNA replication, recombination, and repair	3e-131	1091
BaO9_1050	WP_010967486.1	Sinorhizobium meliloti	COG0507, RecD, ATP-dependent exoDNAse (exonuclease V), alpha subunit - helicase superfamily I member	DNA replication, recombination, and repair	3e-133	1106
BaO9_1095	KEY54874.1	Agrobacterium tumefasciens	COG3497, COG3497, Phage tail sheath protein FI	General function prediction only	5e-75	625
BaO9_1095	WP_015397641.1	Bartonella australis	COG3497, COG3497, Phage tail sheath protein FI	General function prediction only	3e-83	673
BaO9_1095	WP_015398325.1	Bartonella australis	COG3497, COG3497, Phage tail sheath protein FI	General function prediction only	2e-82	666
BaO9_1095	WP_017196252.1	Bartonella birtlesii	COG3497, COG3497, Phage tail sheath protein FI	General function prediction only	3e-82	666
BaO9_1095	WP_012754717.1	Bartonella grahamii	COG3497, COG3497, Phage tail sheath protein FI	General function prediction only	1e-82	669
BaO9_1095	WP_015856242.1	Bartonella grahamii	COG3497, COG3497, Phage tail sheath protein FI	General function prediction only	3e-129	974
BaO9_1095	WP_011180252.1	Bartonella henselae	COG3497, COG3497, Phage tail sheath protein FI	General function prediction only	4e-127	961
BaO9_1095	WP_010703943.1	Bartonella schoenbuchensis	COG3497, COG3497, Phage tail sheath protein FI	General function prediction only	6e-78	637
BaO9_1095	WP_010704193.1	Bartonella schoenbuchensis	COG3497, COG3497, Phage tail sheath protein FI	General function prediction only	3e-80	652
BaO9_1095	WP_012230766.1	Bartonella tribocorum	COG3497, COG3497, Phage tail sheath protein FI	General function prediction only	8e-126	952
BaO9_1095	WP_012230766.1	Bartonella tribocorum	COG3497, COG3497, Phage tail sheath protein FI	General function prediction only	8e-126	952
BaO9_1095	WP_015399285.1	Bartonella vinsonii	COG3497, COG3497, Phage tail sheath protein FI	General function prediction only	3e-82	666
BaO9_1095	JSC189_contig_1_38	Dolichoderus spp. symbiont	COG3497, COG3497, Phage tail sheath protein FI	General function prediction only	3e-19	203
BaO9_1095	WP_010914132.1	Mesorhizobium loti	COG3497, COG3497, Phage tail sheath protein FI	General function prediction only	3e-15	184
BaO9_1095	WP_012092168.1	Ochrobactrum anthropi	COG3497, COG3497, Phage tail sheath protein FI	General function prediction only	2e-117	907
BaO9_1178	WP_010972343.1	Agrobacterium tumefasciens	COG0788, PurU, Formyltetrahydrofolate hydrolase	Nucleotide transport and metabolism	0	1357
BaO9_1178	WP_010973664.1	Agrobacterium tumefasciens	COG0788, PurU, Formyltetrahydrofolate hydrolase	Nucleotide transport and metabolism	0	1355
BaO9_1178	AQT46688.1	Bartonella apis strain 122	COG0788, PurU, Formyltetrahydrofolate hydrolase	Nucleotide transport and metabolism	0	1237
BaO9_1178	AQT42054.1	Bartonella apis strain 178	COG0788, PurU, Formyltetrahydrofolate hydrolase	Nucleotide transport and metabolism	0	1223
BaO9_1178	AQT44288.1	Bartonella apis strain 244	COG0788, PurU, Formyltetrahydrofolate hydrolase	Nucleotide transport and metabolism	6e-170	1214
BaO9_1178	WP_011088696.1	Bradyrhizobium japonicum	COG0788, PurU, Formyltetrahydrofolate hydrolase	Nucleotide transport and metabolism	2e-163	1178
BaO9_1178	WP_004682299.1	Brucella melitensis	COG0788, PurU, Formyltetrahydrofolate hydrolase	Nucleotide transport and metabolism	0	1310
BaO9_1178	JSC085_contig_1_357	Dolichoderus spp. symbiont	COG0788, PurU, Formyltetrahydrofolate hydrolase	Nucleotide transport and metabolism	3e-158	1144
BaO9_1178	WP_010659527.1	Ochrobactrum anthropi	COG0788, PurU, Formyltetrahydrofolate hydrolase	Nucleotide transport and metabolism	0	1327
BaO9_1178	WP_003536756.1	Sinorhizobium meliloti	COG0788, PurU, Formyltetrahydrofolate hydrolase	Nucleotide transport and metabolism	0	1347
BaO9_1178	WP_010968350.1	Sinorhizobium meliloti	COG0788, PurU, Formyltetrahydrofolate hydrolase	Nucleotide transport and metabolism	0	1354
BaO9_1187	WP_049757451.1	Bartonella grahamii	COG1396, HipB, Predicted transcriptional regulators	Transcription	3e-07	101
BaO9_1187	WP_049757461.1	Bartonella grahamii	COG1396, HipB, Predicted transcriptional regulators	Transcription	3e-08	107
BaO9_1187	WP_015856866.1	Bartonella grahamii	COG1396, HipB, Predicted transcriptional regulators	Transcription	3e-09	115
BaO9_1187	ETS05920.1	Bartonella henselae	COG1396, HipB, Predicted transcriptional regulators	Transcription	1e-08	109
BaO9_1187	WP_075328064.1	Bartonella henselae	COG1396, HipB, Predicted transcriptional regulators	Transcription	3e-11	130
BaO9_1187	WP_049784559.1	Bartonella henselae	COG1396, HipB, Predicted transcriptional regulators	Transcription	5e-11	128
BaO9_1187	CDO49536.1	Bartonella tribocorum	COG1396, HipB, Predicted transcriptional regulators	Transcription	2e-10	125
BaO9_1187	WP_012232311.1	Bartonella tribocorum	COG1396, HipB, Predicted transcriptional regulators	Transcription	1e-08	111
BaO9_1187	WP_012232312.1	Bartonella tribocorum	COG1396, HipB, Predicted transcriptional regulators	Transcription	5e-09	113
BaO9_1187	WP_012232313.1	Bartonella tribocorum	COG1396, HipB, Predicted transcriptional regulators	Transcription	4e-10	122
BaO9_1187	CAK02246.1	Bartonella tribocorum	COG1396, HipB, Predicted transcriptional regulators	Transcription	1e-04	81
BaO9_1187	WP_010705558.1	Bartonella vinsonii	COG1396, HipB, Predicted transcriptional regulators	Transcription	7e-09	112
BaO9_1187	WP_014497036.1	Bradyrhizobium japonicum	COG1396, HipB, Predicted transcriptional regulators	Transcription	6e-08	105
BaO9_1187	JSC188_contig_4_53	Dolichoderus spp. symbiont	COG1396, HipB, Predicted transcriptional regulators	Transcription	2e-05	90
BaO9_1188	WP_005767638.1	Bartonella bacilliformis	No hit	Function unknown	-	-
BaO9_1188	WP_017196281.1	Bartonella birtlesii	No hit	Function unknown	-	-
BaO9_1188	WP_012754750.1	Bartonella grahamii	No hit	Function unknown	-	-
BaO9_1188	WP_015856267.1	Bartonella grahamii	No hit	Function unknown	-	-
BaO9_1188	WP_015856318.1	Bartonella grahamii	No hit	Function unknown	-	-
BaO9_1188	WP_011180304.1	Bartonella henselae	No hit	Function unknown	-	-
BaO9_1188	WP_011180607.1	Bartonella henselae	No hit	Function unknown	-	-
BaO9_1188	WP_010703905.1	Bartonella schoenbuchensis	No hit	Function unknown	-	-
BaO9_1188	WP_010704150.1	Bartonella schoenbuchensis	No hit	Function unknown	-	-
BaO9_1188	WP_012230863.1	Bartonella tribocorum	No hit	Function unknown	-	-
BaO9_1188	WP_012231090.1	Bartonella tribocorum	No hit	Function unknown	-	-
BaO9_1188	WP_012231594.1	Bartonella tribocorum	No hit	Function unknown	-	-
BaO9_1188	WP_015399248.1	Bartonella vinsonii	No hit	Function unknown	-	-
BaO9_1188	JSC189_contig_25_5	Dolichoderus spp. symbiont	No hit	Function unknown	-	-
BaO9_1238	WP_015398343.1	Bartonella australis	No hit	Function unknown	-	-
BaO9_1238	WP_006589115.1	Bartonella birtlesii	No hit	Function unknown	-	-
BaO9_1238	WP_012754735.1	Bartonella grahamii	No hit	Function unknown	-	-
BaO9_1238	WP_012754735.1	Bartonella grahamii	No hit	Function unknown	-	-
BaO9_1238	WP_011180287.1	Bartonella henselae	No hit	Function unknown	-	-
BaO9_1238	WP_010703920.1	Bartonella schoenbuchensis	No hit	Function unknown	-	-
BaO9_1238	WP_012230840.1	Bartonella tribocorum	No hit	Function unknown	-	-
BaO9_1238	WP_012231073.1	Bartonella tribocorum	No hit	Function unknown	-	-
BaO9_1238	WP_012231073.1	Bartonella tribocorum	No hit	Function unknown	-	-
BaO9_1238	WP_041578581.1	Bartonella vinsonii	No hit	Function unknown	-	-
BaO9_1238	WP_041578600.1	Bartonella vinsonii	No hit	Function unknown	-	-
BaO9_1238	JSC189_contig_15_22	Dolichoderus spp. symbiont	No hit	Function unknown	-	-
BaO9_1238	WP_049768396.1	Ochrobactrum anthropi	No hit	Function unknown	-	-
BaO9_1264	WP_010972084.1	Agrobacterium tumefasciens	COG1192, Soj, ATPases involved in chromosome partitioning	Cell division and chromosome partitioning	6e-30	280
BaO9_1264	WP_077993391.1	Bartonella apis strain 122	COG1192, Soj, ATPases involved in chromosome partitioning	Cell division and chromosome partitioning	6e-15	168
BaO9_1264	WP_005766170.1	Bartonella bacilliformis	COG1192, Soj, ATPases involved in chromosome partitioning	Cell division and chromosome partitioning	8e-18	190
BaO9_1264	WP_012755131.1	Bartonella grahamii	COG1192, Soj, ATPases involved in chromosome partitioning	Cell division and chromosome partitioning	5e-07	110
BaO9_1264	WP_010703116.1	Bartonella schoenbuchensis	COG1192, Soj, ATPases involved in chromosome partitioning	Cell division and chromosome partitioning	2e-18	195
BaO9_1264	WP_007478103.1	Bartonella schoenbuchensis	COG1192, Soj, ATPases involved in chromosome partitioning	Cell division and chromosome partitioning	3e-17	185
BaO9_1264	WP_012230204.1	Bartonella tribocorum	COG1192, Soj, ATPases involved in chromosome partitioning	Cell division and chromosome partitioning	6e-18	190
BaO9_1264	WP_015398976.1	Bartonella vinsonii	COG1192, Soj, ATPases involved in chromosome partitioning	Cell division and chromosome partitioning	3e-18	193
BaO9_1264	WP_011090120.1	Bradyrhizobium japonicum	COG1192, Soj, ATPases involved in chromosome partitioning	Cell division and chromosome partitioning	2e-31	292
BaO9_1264	JSC189_contig_21_8	Dolichoderus spp. symbiont	COG1192, Soj, ATPases involved in chromosome partitioning	Cell division and chromosome partitioning	1e-12	151
BaO9_1264	WP_010915811.1	Mesorhizobium loti	COG1192, Soj, ATPases involved in chromosome partitioning	Cell division and chromosome partitioning	2e-30	282
BaO9_1264	WP_080514372.1	Ochrobactrum anthropi	COG1192, Soj, ATPases involved in chromosome partitioning	Cell division and chromosome partitioning	1e-17	189
BaO9_1264	WP_003529183.1	Sinorhizobium meliloti	COG1192, Soj, ATPases involved in chromosome partitioning	Cell division and chromosome partitioning	9e-36	320
BaO9_1268	WP_010972235.1	Agrobacterium tumefasciens	COG0726, CDA1, Predicted xylanase/chitin deacetylase	Carbohydrate transport and metabolism	3e-48	411
BaO9_1268	WP_077993118.1	Bartonella apis strain 122	COG0726, CDA1, Predicted xylanase/chitin deacetylase	Carbohydrate transport and metabolism	7e-39	347
BaO9_1268	WP_077972313.1	Bartonella apis strain 244	COG0726, CDA1, Predicted xylanase/chitin deacetylase	Carbohydrate transport and metabolism	2e-38	344
BaO9_1268	WP_011088905.1	Bradyrhizobium japonicum	COG0726, CDA1, Predicted xylanase/chitin deacetylase	Carbohydrate transport and metabolism	2e-41	365
BaO9_1268	ENQ69616.1	Brucella melitensis	COG3195, COG3195, Uncharacterized protein conserved in bacteria	Function unknown	4e-88	686
BaO9_1268	JSC085_contig_1_465	Dolichoderus spp. symbiont	COG0726, CDA1, Predicted xylanase/chitin deacetylase	Carbohydrate transport and metabolism	1e-35	326
BaO9_1268	WP_010912972.1	Mesorhizobium loti	COG3195, COG3195, Uncharacterized protein conserved in bacteria	Function unknown	3e-87	680
BaO9_1268	WP_012090738.1	Ochrobactrum anthropi	COG3195, COG3195, Uncharacterized protein conserved in bacteria	Function unknown	4e-84	660
BaO9_1268	WP_010976120.1	Sinorhizobium meliloti	COG0726, CDA1, Predicted xylanase/chitin deacetylase	Carbohydrate transport and metabolism	1e-41	367
BaO9_1268	WP_010975644.1	Sinorhizobium meliloti	COG3195, COG3195, Uncharacterized protein conserved in bacteria	Function unknown	4e-86	673
BaO9_1315	WP_015397653.1	Bartonella australis	COG3645, COG3645, Uncharacterized phage-encoded protein	Function unknown	1e-10	134
BaO9_1315	WP_017196283.1	Bartonella birtlesii	COG3646, COG3646, Uncharacterized phage-encoded protein	Function unknown	2e-14	161
BaO9_1315	WP_012754751.1	Bartonella grahamii	COG3646, COG3646, Uncharacterized phage-encoded protein	Function unknown	3e-14	160
BaO9_1315	WP_015856269.1	Bartonella grahamii	COG3646, COG3646, Uncharacterized phage-encoded protein	Function unknown	3e-14	160
BaO9_1315	WP_011180605.1	Bartonella henselae	COG3646, COG3646, Uncharacterized phage-encoded protein	Function unknown	4e-15	167
BaO9_1315	WP_010704161.1	Bartonella schoenbuchensis	COG3646, COG3646, Uncharacterized phage-encoded protein	Function unknown	2e-12	147
BaO9_1315	WP_012230839.1	Bartonella tribocorum	COG3646, COG3646, Uncharacterized phage-encoded protein	Function unknown	7e-16	173
BaO9_1315	WP_012230966.1	Bartonella tribocorum	COG3646, COG3646, Uncharacterized phage-encoded protein	Function unknown	7e-14	158
BaO9_1315	WP_012231056.1	Bartonella tribocorum	COG3646, COG3646, Uncharacterized phage-encoded protein	Function unknown	4e-16	175
BaO9_1315	WP_012230839.1	Bartonella tribocorum	COG3646, COG3646, Uncharacterized phage-encoded protein	Function unknown	7e-16	173
BaO9_1315	WP_015399247.1	Bartonella vinsonii	COG3645, COG3645, Uncharacterized phage-encoded protein	Function unknown	1e-13	154
BaO9_1315	JSC189_contig_23_11	Dolichoderus spp. symbiont	COG3646, COG3646, Uncharacterized phage-encoded protein	Function unknown	2e-08	112
BaO9_13151	JSC085_contig_1_10	Dolichoderus spp. symbiont	COG1200, RecG, RecG-like helicase	DNA replication, recombination, and repair / Transcription	1e-37	333
BaO9_13152	JSC085_contig_1_26	Dolichoderus spp. symbiont	No hit	Function unknown	-	-
BaO9_13153	JSC085_contig_1_175	Dolichoderus spp. symbiont	No hit	Function unknown	-	-
BaO9_13154	JSC085_contig_1_201	Dolichoderus spp. symbiont	No hit	Function unknown	-	-
BaO9_13155	JSC085_contig_1_219	Dolichoderus spp. symbiont	No hit	Function unknown	-	-
BaO9_13156	JSC085_contig_1_221	Dolichoderus spp. symbiont	No hit	Function unknown	-	-
BaO9_13157	JSC085_contig_1_225	Dolichoderus spp. symbiont	No hit	Function unknown	-	-
BaO9_13158	JSC085_contig_1_234	Dolichoderus spp. symbiont	No hit	Function unknown	-	-
BaO9_13159	JSC085_contig_1_292	Dolichoderus spp. symbiont	No hit	Function unknown	-	-
BaO9_13160	JSC085_contig_1_298	Dolichoderus spp. symbiont	No hit	Function unknown	-	-
BaO9_13161	JSC085_contig_1_313	Dolichoderus spp. symbiont	No hit	Function unknown	-	-
BaO9_13162	JSC085_contig_1_322	Dolichoderus spp. symbiont	COG0348, NapH, Polyferredoxin	Energy production and conversion	3e-07	110
BaO9_13163	JSC085_contig_1_331	Dolichoderus spp. symbiont	No hit	Function unknown	-	-
BaO9_13164	JSC085_contig_1_341	Dolichoderus spp. symbiont	No hit	Function unknown	-	-
BaO9_13165	JSC085_contig_1_348	Dolichoderus spp. symbiont	No hit	Function unknown	-	-
BaO9_13166	JSC085_contig_1_360	Dolichoderus spp. symbiont	No hit	Function unknown	-	-
BaO9_13167	JSC085_contig_1_365	Dolichoderus spp. symbiont	No hit	Function unknown	-	-
BaO9_13168	JSC085_contig_1_374	Dolichoderus spp. symbiont	No hit	Function unknown	-	-
BaO9_13169	JSC085_contig_1_375	Dolichoderus spp. symbiont	COG0438, RfaG, Glycosyltransferase	Cell envelope biogenesis, outer membrane	9e-19	212
BaO9_13170	JSC085_contig_1_397	Dolichoderus spp. symbiont	No hit	Function unknown	-	-
BaO9_13171	JSC085_contig_1_444	Dolichoderus spp. symbiont	No hit	Function unknown	-	-
BaO9_13172	JSC085_contig_1_476	Dolichoderus spp. symbiont	COG0749, PolA, DNA polymerase I - 3'-5' exonuclease and polymerase domains	DNA replication, recombination, and repair	2e-12	142
BaO9_13173	JSC085_contig_1_477	Dolichoderus spp. symbiont	COG0749, PolA, DNA polymerase I - 3'-5' exonuclease and polymerase domains	DNA replication, recombination, and repair	1e-14	161
BaO9_13174	JSC085_contig_1_478	Dolichoderus spp. symbiont	COG0749, PolA, DNA polymerase I - 3'-5' exonuclease and polymerase domains	DNA replication, recombination, and repair	6e-14	156
BaO9_13175	JSC085_contig_1_493	Dolichoderus spp. symbiont	No hit	Function unknown	-	-
BaO9_13176	JSC085_contig_1_523	Dolichoderus spp. symbiont	COG0249, MutS, Mismatch repair ATPase (MutS family)	DNA replication, recombination, and repair	2e-15	169
BaO9_13178	JSC085_contig_1_566	Dolichoderus spp. symbiont	No hit	Function unknown	-	-
BaO9_13179	JSC085_contig_1_573	Dolichoderus spp. symbiont	No hit	Function unknown	-	-
BaO9_13180	JSC085_contig_1_578	Dolichoderus spp. symbiont	COG1126, GlnQ, ABC-type polar amino acid transport system, ATPase component	Amino acid transport and metabolism	4e-15	159
BaO9_13181	JSC085_contig_1_579	Dolichoderus spp. symbiont	No hit	Function unknown	-	-
BaO9_13182	JSC085_contig_1_586	Dolichoderus spp. symbiont	No hit	Function unknown	-	-
BaO9_13183	JSC085_contig_1_624	Dolichoderus spp. symbiont	No hit	Function unknown	-	-
BaO9_13184	JSC085_contig_1_626	Dolichoderus spp. symbiont	COG2204, AtoC, Response regulator containing CheY-like receiver, AAA-type ATPase, and DNA-binding domains	Signal transduction mechanisms	2e-07	104
BaO9_13185	JSC085_contig_1_644	Dolichoderus spp. symbiont	No hit	Function unknown	-	-
BaO9_13186	JSC085_contig_1_645	Dolichoderus spp. symbiont	No hit	Function unknown	-	-
BaO9_13187	JSC085_contig_1_646	Dolichoderus spp. symbiont	No hit	Function unknown	-	-
BaO9_13188	JSC085_contig_1_651	Dolichoderus spp. symbiont	No hit	Function unknown	-	-
BaO9_13189	JSC085_contig_1_665	Dolichoderus spp. symbiont	No hit	Function unknown	-	-
BaO9_13190	JSC085_contig_1_673	Dolichoderus spp. symbiont	No hit	Function unknown	-	-
BaO9_13191	JSC085_contig_2_2	Dolichoderus spp. symbiont	No hit	Function unknown	-	-
BaO9_13192	JSC085_contig_2_12	Dolichoderus spp. symbiont	No hit	Function unknown	-	-
BaO9_13193	JSC085_contig_2_21	Dolichoderus spp. symbiont	No hit	Function unknown	-	-
BaO9_13194	JSC085_contig_2_32	Dolichoderus spp. symbiont	No hit	Function unknown	-	-
BaO9_13195	JSC085_contig_2_36	Dolichoderus spp. symbiont	COG4166, OppA, ABC-type oligopeptide transport system, periplasmic component	Amino acid transport and metabolism	0.004	71
BaO9_13196	JSC085_contig_2_47	Dolichoderus spp. symbiont	No hit	Function unknown	-	-
BaO9_13197	JSC085_contig_2_83	Dolichoderus spp. symbiont	No hit	Function unknown	-	-
BaO9_13198	JSC085_contig_2_129	Dolichoderus spp. symbiont	COG0849, ftsA, Cell division ATPase FtsA	Cell division and chromosome partitioning	3e-15	169
BaO9_13199	JSC085_contig_2_131	Dolichoderus spp. symbiont	No hit	Function unknown	-	-
BaO9_13200	JSC085_contig_2_145	Dolichoderus spp. symbiont	No hit	Function unknown	-	-
BaO9_13201	JSC085_contig_2_169	Dolichoderus spp. symbiont	No hit	Function unknown	-	-
BaO9_13202	JSC085_contig_2_200	Dolichoderus spp. symbiont	No hit	Function unknown	-	-
BaO9_13203	JSC085_contig_2_245	Dolichoderus spp. symbiont	No hit	Function unknown	-	-
BaO9_13204	JSC085_contig_3_1	Dolichoderus spp. symbiont	No hit	Function unknown	-	-
BaO9_13205	JSC085_contig_3_9	Dolichoderus spp. symbiont	No hit	Function unknown	-	-
BaO9_13206	JSC085_contig_3_14	Dolichoderus spp. symbiont	COG0305, DnaB, Replicative DNA helicase	DNA replication, recombination, and repair	2e-85	692
BaO9_13207	JSC085_contig_3_17	Dolichoderus spp. symbiont	No hit	Function unknown	-	-
BaO9_1333	WP_006310264.1	Agrobacterium tumefasciens	COG0175, CysH, 3'-phosphoadenosine 5'-phosphosulfate sulfotransferase (PAPS reductase)/FAD synthetase and related enzymes	Amino acid transport and metabolism / Coenzyme metabolism	2e-78	616
BaO9_1333	WP_011084292.1	Bradyrhizobium japonicum	COG0175, CysH, 3'-phosphoadenosine 5'-phosphosulfate sulfotransferase (PAPS reductase)/FAD synthetase and related enzymes	Amino acid transport and metabolism / Coenzyme metabolism	8e-53	439
BaO9_1333	WP_004686641.1	Brucella melitensis	COG0175, CysH, 3'-phosphoadenosine 5'-phosphosulfate sulfotransferase (PAPS reductase)/FAD synthetase and related enzymes	Amino acid transport and metabolism / Coenzyme metabolism	6e-81	631
BaO9_1333	JSC085_contig_1_336	Dolichoderus spp. symbiont	COG0175, CysH, 3'-phosphoadenosine 5'-phosphosulfate sulfotransferase (PAPS reductase)/FAD synthetase and related enzymes	Amino acid transport and metabolism / Coenzyme metabolism	2e-66	533
BaO9_1333	WP_010914955.1	Mesorhizobium loti	COG0175, CysH, 3'-phosphoadenosine 5'-phosphosulfate sulfotransferase (PAPS reductase)/FAD synthetase and related enzymes	Amino acid transport and metabolism / Coenzyme metabolism	2e-81	634
BaO9_1333	WP_011982391.1	Ochrobactrum anthropi	COG0175, CysH, 3'-phosphoadenosine 5'-phosphosulfate sulfotransferase (PAPS reductase)/FAD synthetase and related enzymes	Amino acid transport and metabolism / Coenzyme metabolism	1e-83	649
BaO9_1333	WP_010975591.1	Sinorhizobium meliloti	COG0175, CysH, 3'-phosphoadenosine 5'-phosphosulfate sulfotransferase (PAPS reductase)/FAD synthetase and related enzymes	Amino acid transport and metabolism / Coenzyme metabolism	3e-78	613
BaO9_1333	WP_010967449.1	Sinorhizobium meliloti	COG0175, CysH, 3'-phosphoadenosine 5'-phosphosulfate sulfotransferase (PAPS reductase)/FAD synthetase and related enzymes	Amino acid transport and metabolism / Coenzyme metabolism	6e-78	611
BaO9_1333	WP_003536273.1	Sinorhizobium meliloti	COG0175, CysH, 3'-phosphoadenosine 5'-phosphosulfate sulfotransferase (PAPS reductase)/FAD synthetase and related enzymes	Amino acid transport and metabolism / Coenzyme metabolism	4e-77	607
BaO9_1334	WP_010971170.1	Agrobacterium tumefasciens	COG2895, CysN, GTPases - Sulfate adenylate transferase subunit 1	Inorganic ion transport and metabolism	0	1748
BaO9_1334	NP_768115.1	Bradyrhizobium japonicum	COG2895, CysN, GTPases - Sulfate adenylate transferase subunit 1	Inorganic ion transport and metabolism	4e-133	1026
BaO9_1334	WP_004684694.1	Brucella melitensis	COG2895, CysN, GTPases - Sulfate adenylate transferase subunit 1	Inorganic ion transport and metabolism	0	1979
BaO9_1334	JSC085_contig_1_335	Dolichoderus spp. symbiont	COG2895, CysN, GTPases - Sulfate adenylate transferase subunit 1	Inorganic ion transport and metabolism	0	1543
BaO9_1334	WP_080511980.1	Mesorhizobium loti	COG2895, CysN, GTPases - Sulfate adenylate transferase subunit 1	Inorganic ion transport and metabolism	0	1974
BaO9_1334	WP_011982392.1	Ochrobactrum anthropi	COG2895, CysN, GTPases - Sulfate adenylate transferase subunit 1	Inorganic ion transport and metabolism	0	1924
BaO9_1334	WP_010975592.1	Sinorhizobium meliloti	COG2895, CysN, GTPases - Sulfate adenylate transferase subunit 1	Inorganic ion transport and metabolism	0	1897
BaO9_1334	WP_010967450.1	Sinorhizobium meliloti	COG2895, CysN, GTPases - Sulfate adenylate transferase subunit 1	Inorganic ion transport and metabolism	0	1906
BaO9_1334	WP_010968937.1	Sinorhizobium meliloti	COG2895, CysN, GTPases - Sulfate adenylate transferase subunit 1	Inorganic ion transport and metabolism	0	1769
BaO9_1337	WP_080728781.1	Agrobacterium tumefasciens	COG1600, COG1600, Uncharacterized Fe-S protein	Energy production and conversion	2e-128	955
BaO9_1337	WP_077993322.1	Bartonella apis strain 122	COG1600, COG1600, Uncharacterized Fe-S protein	Energy production and conversion	1e-126	949
BaO9_1337	WP_077972511.1	Bartonella apis strain 244	COG1600, COG1600, Uncharacterized Fe-S protein	Energy production and conversion	8e-128	957
BaO9_1337	WP_008038614	Bartonella tamiae strain 239	COG1600, COG1600, Uncharacterized Fe-S protein	Energy production and conversion	4e-135	1006
BaO9_1337	WP_011083539.1	Bradyrhizobium japonicum	COG1600, COG1600, Uncharacterized Fe-S protein	Energy production and conversion	3e-129	968
BaO9_1337	WP_004686910.1	Brucella melitensis	COG1600, COG1600, Uncharacterized Fe-S protein	Energy production and conversion	6e-153	1126
BaO9_1337	AQS41724.1	Ca. Tokpelaia hoelldobblerii	COG1600, COG1600, Uncharacterized Fe-S protein	Energy production and conversion	1e-132	988
BaO9_1337	JSC189_contig_5_43	Dolichoderus spp. symbiont	COG1600, COG1600, Uncharacterized Fe-S protein	Energy production and conversion	3e-19	194
BaO9_1337	JSC189_contig_5_44	Dolichoderus spp. symbiont	COG1600, COG1600, Uncharacterized Fe-S protein	Energy production and conversion	2e-16	173
BaO9_1337	WP_010912587.1	Mesorhizobium loti	COG1600, COG1600, Uncharacterized Fe-S protein	Energy production and conversion	3e-145	1073
BaO9_1337	WP_012091432.1	Ochrobactrum anthropi	COG1600, COG1600, Uncharacterized Fe-S protein	Energy production and conversion	2e-149	1102
BaO9_1337	WP_010968507.1	Sinorhizobium meliloti	COG1600, COG1600, Uncharacterized Fe-S protein	Energy production and conversion	6e-146	1075
BaO9_1360	WP_010972231.1	Agrobacterium tumefasciens	COG3194, DAL3, Ureidoglycolate hydrolase	Nucleotide transport and metabolism	9e-94	693
BaO9_1360	WP_077993115.1	Bartonella apis strain 122	COG3194, DAL3, Ureidoglycolate hydrolase	Nucleotide transport and metabolism	1e-60	477
BaO9_1360	WP_077972304.1	Bartonella apis strain 244	COG3194, DAL3, Ureidoglycolate hydrolase	Nucleotide transport and metabolism	3e-61	482
BaO9_1360	WP_004683193.1	Brucella melitensis	COG3194, DAL3, Ureidoglycolate hydrolase	Nucleotide transport and metabolism	9e-94	693
BaO9_1360	JSC085_contig_1_464	Dolichoderus spp. symbiont	COG3194, DAL3, Ureidoglycolate hydrolase	Nucleotide transport and metabolism	7e-66	511
BaO9_1360	WP_010912970.1	Mesorhizobium loti	COG3194, DAL3, Ureidoglycolate hydrolase	Nucleotide transport and metabolism	4e-89	662
BaO9_1360	WP_012090949.1	Ochrobactrum anthropi	COG3194, DAL3, Ureidoglycolate hydrolase	Nucleotide transport and metabolism	1e-88	660
BaO9_1360	WP_010976201.1	Sinorhizobium meliloti	COG3194, DAL3, Ureidoglycolate hydrolase	Nucleotide transport and metabolism	1e-85	639
BaO9_1360	WP_010975999.1	Sinorhizobium meliloti	COG3194, DAL3, Ureidoglycolate hydrolase	Nucleotide transport and metabolism	4e-91	676
BaO9_1372	WP_035257451.1	Agrobacterium tumefasciens	COG3257, GlxB, Uncharacterized protein, possibly involved in glyoxylate utilization	General function prediction only	1e-157	1134
BaO9_1372	WP_077993136.1	Bartonella apis strain 122	COG3257, GlxB, Uncharacterized protein, possibly involved in glyoxylate utilization	General function prediction only	1e-131	963
BaO9_1372	WP_077972336.1	Bartonella apis strain 244	COG3257, GlxB, Uncharacterized protein, possibly involved in glyoxylate utilization	General function prediction only	1e-132	971
BaO9_1372	NP_766893.2	Bradyrhizobium japonicum	COG3257, GlxB, Uncharacterized protein, possibly involved in glyoxylate utilization	General function prediction only	4e-60	488
BaO9_1372	WP_004682943.1	Brucella melitensis	COG3257, GlxB, Uncharacterized protein, possibly involved in glyoxylate utilization	General function prediction only	2e-166	1189
BaO9_1372	JSC085_contig_1_467	Dolichoderus spp. symbiont	COG3257, GlxB, Uncharacterized protein, possibly involved in glyoxylate utilization	General function prediction only	2e-127	936
BaO9_1372	BAB51632.1	Mesorhizobium loti	COG3257, GlxB, Uncharacterized protein, possibly involved in glyoxylate utilization	General function prediction only	0	1197
BaO9_1372	WP_012090737.1	Ochrobactrum anthropi	COG3257, GlxB, Uncharacterized protein, possibly involved in glyoxylate utilization	General function prediction only	9e-164	1174
BaO9_1372	WP_010976208.1	Sinorhizobium meliloti	COG3257, GlxB, Uncharacterized protein, possibly involved in glyoxylate utilization	General function prediction only	0	1213
BaO9_1379	WP_010972613.1	Agrobacterium tumefasciens	COG0230, RpmH, Ribosomal protein L34	Translation, ribosomal structure and biogenesis	3e-07	94
BaO9_1379	WP_005767604.1	Bartonella bacilliformis	COG0230, RpmH, Ribosomal protein L34	Translation, ribosomal structure and biogenesis	2e-07	95
BaO9_1379	WP_013544616.1	Bartonella clarridgeiae	COG0230, RpmH, Ribosomal protein L34	Translation, ribosomal structure and biogenesis	1e-07	97
BaO9_1379	WP_007476702.1	Bartonella schoenbuchensis	COG0230, RpmH, Ribosomal protein L34	Translation, ribosomal structure and biogenesis	7e-07	91
BaO9_1379	WP_035000293	Bartonella tamiae strain 239	COG0230, RpmH, Ribosomal protein L34	Translation, ribosomal structure and biogenesis	2e-08	102
BaO9_1379	WP_008542748.1	Bradyrhizobium japonicum	COG0230, RpmH, Ribosomal protein L34	Translation, ribosomal structure and biogenesis	1e-06	89
BaO9_1379	WP_002965629.1	Brucella melitensis	COG0230, RpmH, Ribosomal protein L34	Translation, ribosomal structure and biogenesis	8e-07	91
BaO9_1379	JSC085_contig_1_304	Dolichoderus spp. symbiont	COG0230, RpmH, Ribosomal protein L34	Translation, ribosomal structure and biogenesis	1e-09	112
BaO9_1379	WP_008833937.1	Mesorhizobium loti	COG0230, RpmH, Ribosomal protein L34	Translation, ribosomal structure and biogenesis	6e-07	92
BaO9_1379	WP_010659431.1	Ochrobactrum anthropi	COG0230, RpmH, Ribosomal protein L34	Translation, ribosomal structure and biogenesis	1e-06	89
BaO9_1379	WP_003531576.1	Sinorhizobium meliloti	COG0230, RpmH, Ribosomal protein L34	Translation, ribosomal structure and biogenesis	2e-06	89
BaO9_1400	WP_015398342.1	Bartonella australis	No hit	Function unknown	-	-
BaO9_1400	WP_017196270.1	Bartonella birtlesii	No hit	Function unknown	-	-
BaO9_1400	WP_012754734.1	Bartonella grahamii	No hit	Function unknown	-	-
BaO9_1400	WP_012754734.1	Bartonella grahamii	No hit	Function unknown	-	-
BaO9_1400	WP_011180276.1	Bartonella henselae	No hit	Function unknown	-	-
BaO9_1400	WP_010703923.1	Bartonella schoenbuchensis	No hit	Function unknown	-	-
BaO9_1400	WP_010704173.1	Bartonella schoenbuchensis	No hit	Function unknown	-	-
BaO9_1400	WP_012230827.1	Bartonella tribocorum	No hit	Function unknown	-	-
BaO9_1400	WP_012230827.1	Bartonella tribocorum	No hit	Function unknown	-	-
BaO9_1400	WP_015399267.1	Bartonella vinsonii	No hit	Function unknown	-	-
BaO9_1400	JSC189_contig_15_23	Dolichoderus spp. symbiont	No hit	Function unknown	-	-
BaO9_1412	WP_015398480.1	Bartonella australis	No hit	Function unknown	-	-
BaO9_1412	WP_005766027.1	Bartonella bacilliformis	No hit	Function unknown	-	-
BaO9_1412	WP_006589746.1	Bartonella birtlesii	No hit	Function unknown	-	-
BaO9_1412	WP_013545495.1	Bartonella clarridgeiae	No hit	Function unknown	-	-
BaO9_1412	WP_015856872.1	Bartonella grahamii	No hit	Function unknown	-	-
BaO9_1412	WP_011181220.1	Bartonella henselae	No hit	Function unknown	-	-
BaO9_1412	WP_010704307.1	Bartonella schoenbuchensis	No hit	Function unknown	-	-
BaO9_1412	WP_012232319.1	Bartonella tribocorum	No hit	Function unknown	-	-
BaO9_1412	WP_010705741.1	Bartonella vinsonii	No hit	Function unknown	-	-
BaO9_1412	JSC189_contig_34_3	Dolichoderus spp. symbiont	No hit	Function unknown	-	-
BaO9_1412	JSC189_contig_8_60	Dolichoderus spp. symbiont	No hit	Function unknown	-	-
BaO9_1439	AQT47861.1	Bartonella apis strain 122	COG2932, COG2932, Predicted transcriptional regulator	Transcription	2e-09	130
BaO9_1439	WP_077972402.1	Bartonella apis strain 244	COG2932, COG2932, Predicted transcriptional regulator	Transcription	4e-10	135
BaO9_1439	WP_004865405.1	Bartonella birtlesii	COG2932, COG2932, Predicted transcriptional regulator	Transcription	2e-10	133
BaO9_1439	WP_015856319.1	Bartonella grahamii	COG2932, COG2932, Predicted transcriptional regulator	Transcription	4e-10	130
BaO9_1439	WP_010703909.1	Bartonella schoenbuchensis	COG2932, COG2932, Predicted transcriptional regulator	Transcription	2e-10	133
BaO9_1439	WP_012230862.1	Bartonella tribocorum	COG2932, COG2932, Predicted transcriptional regulator	Transcription	6e-14	159
BaO9_1439	WP_012230972.1	Bartonella tribocorum	COG2932, COG2932, Predicted transcriptional regulator	Transcription	6e-13	151
BaO9_1439	WP_015399249.1	Bartonella vinsonii	COG2932, COG2932, Predicted transcriptional regulator	Transcription	1e-12	149
BaO9_1439	WP_011088876.1	Bradyrhizobium japonicum	COG2932, COG2932, Predicted transcriptional regulator	Transcription	0.001	82
BaO9_1439	JSC189_contig_30_6	Dolichoderus spp. symbiont	COG2932, COG2932, Predicted transcriptional regulator	Transcription	7e-13	151
BaO9_1439	WP_010915266.1	Mesorhizobium loti	No hit	Function unknown	-	-
BaO9_1492	WP_010973105.1	Agrobacterium tumefasciens	COG0456, RimI, Acetyltransferases	General function prediction only	2e-07	111
BaO9_1492	WP_077991289.1	Bartonella apis strain 122	COG0456, RimI, Acetyltransferases	General function prediction only	4e-05	94
BaO9_1492	AQT42137.1	Bartonella apis strain 178	COG0456, RimI, Acetyltransferases	General function prediction only	4e-05	94
BaO9_1492	WP_077970682.1	Bartonella apis strain 244	COG0456, RimI, Acetyltransferases	General function prediction only	2e-05	94
BaO9_1492	WP_077970683.1	Bartonella apis strain 244	No hit	Function unknown	-	-
BaO9_1492	WP_011085354.1	Bradyrhizobium japonicum	COG0456, RimI, Acetyltransferases	General function prediction only	2e-15	164
BaO9_1492	WP_004686250.1	Brucella melitensis	COG0456, RimI, Acetyltransferases	General function prediction only	6e-06	100
BaO9_1492	JSC161_contig_1_141	Dolichoderus spp. symbiont	No hit	Function unknown	-	-
BaO9_1492	WP_019861363.1	Mesorhizobium loti	COG0456, RimI, Acetyltransferases	General function prediction only	1e-10	136
BaO9_1492	WP_010657504.1	Ochrobactrum anthropi	COG0456, RimI, Acetyltransferases	General function prediction only	4e-05	94
BaO9_1492	WP_003533502.1	Sinorhizobium meliloti	COG0456, RimI, Acetyltransferases	General function prediction only	5e-12	147
BaO9_1500	WP_003497670.1	Agrobacterium tumefasciens	COG0257, RpmJ, Ribosomal protein L36	Translation, ribosomal structure and biogenesis	3e-07	94
BaO9_1500	WP_008037464	Bartonella tamiae strain 239	COG0257, RpmJ, Ribosomal protein L36	Translation, ribosomal structure and biogenesis	3e-08	100
BaO9_1500	WP_004863016.1	Bartonella vinsonii	COG0257, RpmJ, Ribosomal protein L36	Translation, ribosomal structure and biogenesis	9e-07	90
BaO9_1500	WP_006611362.1	Bradyrhizobium japonicum	COG0257, RpmJ, Ribosomal protein L36	Translation, ribosomal structure and biogenesis	4e-05	78
BaO9_1500	WP_002967908.1	Brucella melitensis	COG0257, RpmJ, Ribosomal protein L36	Translation, ribosomal structure and biogenesis	1e-11	127
BaO9_1500	JSC161_contig_2_93	Dolichoderus spp. symbiont	COG0257, RpmJ, Ribosomal protein L36	Translation, ribosomal structure and biogenesis	6e-06	85
BaO9_1500	WP_006327841.1	Mesorhizobium loti	COG0257, RpmJ, Ribosomal protein L36	Translation, ribosomal structure and biogenesis	2e-07	95
BaO9_1500	WP_010661422.1	Ochrobactrum anthropi	COG0257, RpmJ, Ribosomal protein L36	Translation, ribosomal structure and biogenesis	2e-08	102
BaO9_1500	WP_010970191.1	Sinorhizobium meliloti	COG0257, RpmJ, Ribosomal protein L36	Translation, ribosomal structure and biogenesis	3e-07	94
BaO9_15089	JSC161_contig_1_55	Dolichoderus spp. symbiont	No hit	Function unknown	-	-
BaO9_15090	JSC161_contig_1_56	Dolichoderus spp. symbiont	No hit	Function unknown	-	-
BaO9_15091	JSC161_contig_1_66	Dolichoderus spp. symbiont	No hit	Function unknown	-	-
BaO9_15092	JSC161_contig_1_85	Dolichoderus spp. symbiont	COG2386, CcmB, ABC-type transport system involved in cytochrome c biogenesis, permease component	Posttranslational modification, protein turnover, chaperones	9e-11	128
BaO9_15093	JSC161_contig_1_95	Dolichoderus spp. symbiont	No hit	Function unknown	-	-
BaO9_15094	JSC161_contig_1_142	Dolichoderus spp. symbiont	No hit	Function unknown	-	-
BaO9_15095	JSC161_contig_1_175	Dolichoderus spp. symbiont	No hit	Function unknown	-	-
BaO9_15096	JSC161_contig_1_224	Dolichoderus spp. symbiont	COG3459, COG3459, Cellobiose phosphorylase	Carbohydrate transport and metabolism	1e-15	175
BaO9_15097	JSC161_contig_1_265	Dolichoderus spp. symbiont	No hit	Function unknown	-	-
BaO9_15098	JSC161_contig_1_339	Dolichoderus spp. symbiont	No hit	Function unknown	-	-
BaO9_15099	JSC161_contig_1_390	Dolichoderus spp. symbiont	No hit	Function unknown	-	-
BaO9_15100	JSC161_contig_1_440	Dolichoderus spp. symbiont	No hit	Function unknown	-	-
BaO9_15101	JSC161_contig_1_501	Dolichoderus spp. symbiont	No hit	Function unknown	-	-
BaO9_15102	JSC161_contig_1_541	Dolichoderus spp. symbiont	No hit	Function unknown	-	-
BaO9_15103	JSC161_contig_1_579	Dolichoderus spp. symbiont	No hit	Function unknown	-	-
BaO9_15104	JSC161_contig_2_23	Dolichoderus spp. symbiont	No hit	Function unknown	-	-
BaO9_15105	JSC161_contig_2_88	Dolichoderus spp. symbiont	COG5567, COG5567, Predicted small periplasmic lipoprotein	Cell motility and secretion	6e-04	70
BaO9_15106	JSC161_contig_2_96	Dolichoderus spp. symbiont	COG5570, COG5570, Uncharacterized small protein	Function unknown	1e-09	112
BaO9_15107	JSC161_contig_2_105	Dolichoderus spp. symbiont	No hit	Function unknown	-	-
BaO9_15108	JSC161_contig_3_7	Dolichoderus spp. symbiont	No hit	Function unknown	-	-
BaO9_15109	JSC161_contig_3_51	Dolichoderus spp. symbiont	No hit	Function unknown	-	-
BaO9_15110	JSC161_contig_5_3	Dolichoderus spp. symbiont	No hit	Function unknown	-	-
BaO9_15111	JSC188_contig_1_13	Dolichoderus spp. symbiont	No hit	Function unknown	-	-
BaO9_15112	JSC188_contig_1_74	Dolichoderus spp. symbiont	No hit	Function unknown	-	-
BaO9_15113	JSC188_contig_1_120	Dolichoderus spp. symbiont	No hit	Function unknown	-	-
BaO9_15114	JSC188_contig_1_129	Dolichoderus spp. symbiont	No hit	Function unknown	-	-
BaO9_15115	JSC188_contig_1_231	Dolichoderus spp. symbiont	No hit	Function unknown	-	-
BaO9_15116	JSC188_contig_1_238	Dolichoderus spp. symbiont	No hit	Function unknown	-	-
BaO9_15117	JSC188_contig_1_239	Dolichoderus spp. symbiont	COG2205, KdpD, Osmosensitive K+ channel histidine kinase	Signal transduction mechanisms	6e-07	103
BaO9_15118	JSC188_contig_1_251	Dolichoderus spp. symbiont	No hit	Function unknown	-	-
BaO9_15119	JSC188_contig_1_258	Dolichoderus spp. symbiont	No hit	Function unknown	-	-
BaO9_15120	JSC188_contig_1_278	Dolichoderus spp. symbiont	No hit	Function unknown	-	-
BaO9_15121	JSC188_contig_1_304	Dolichoderus spp. symbiont	No hit	Function unknown	-	-
BaO9_15122	JSC188_contig_2_1	Dolichoderus spp. symbiont	No hit	Function unknown	-	-
BaO9_15123	JSC188_contig_2_13	Dolichoderus spp. symbiont	No hit	Function unknown	-	-
BaO9_15124	JSC188_contig_2_62	Dolichoderus spp. symbiont	No hit	Function unknown	-	-
BaO9_15125	JSC188_contig_2_78	Dolichoderus spp. symbiont	No hit	Function unknown	-	-
BaO9_15126	JSC188_contig_2_97	Dolichoderus spp. symbiont	No hit	Function unknown	-	-
BaO9_15127	JSC188_contig_2_122	Dolichoderus spp. symbiont	No hit	Function unknown	-	-
BaO9_15128	JSC188_contig_2_138	Dolichoderus spp. symbiont	COG0285, FolC, Folylpolyglutamate synthase	Coenzyme metabolism	0.005	69
BaO9_15129	JSC188_contig_2_140	Dolichoderus spp. symbiont	COG1988, COG1988, Predicted membrane-bound metal-dependent hydrolases	General function prediction only	1e-07	110
BaO9_15130	JSC188_contig_2_141	Dolichoderus spp. symbiont	No hit	Function unknown	-	-
BaO9_15131	JSC188_contig_2_144	Dolichoderus spp. symbiont	No hit	Function unknown	-	-
BaO9_15132	JSC188_contig_2_145	Dolichoderus spp. symbiont	COG2524, COG2524, Predicted transcriptional regulator, contains C-terminal CBS domains	Transcription	1e-04	84
BaO9_15133	JSC188_contig_2_146	Dolichoderus spp. symbiont	No hit	Function unknown	-	-
BaO9_15134	JSC188_contig_2_147	Dolichoderus spp. symbiont	No hit	Function unknown	-	-
BaO9_15135	JSC188_contig_3_21	Dolichoderus spp. symbiont	No hit	Function unknown	-	-
BaO9_15136	JSC188_contig_3_27	Dolichoderus spp. symbiont	No hit	Function unknown	-	-
BaO9_15137	JSC188_contig_4_54	Dolichoderus spp. symbiont	No hit	Function unknown	-	-
BaO9_15138	JSC188_contig_4_64	Dolichoderus spp. symbiont	No hit	Function unknown	-	-
BaO9_15139	JSC188_contig_4_72	Dolichoderus spp. symbiont	No hit	Function unknown	-	-
BaO9_15140	JSC188_contig_4_73	Dolichoderus spp. symbiont	No hit	Function unknown	-	-
BaO9_15141	JSC188_contig_4_75	Dolichoderus spp. symbiont	No hit	Function unknown	-	-
BaO9_15142	JSC188_contig_5_16	Dolichoderus spp. symbiont	COG5000, NtrY, Signal transduction histidine kinase involved in nitrogen fixation and metabolism regulation	Signal transduction mechanisms	1e-17	196
BaO9_15143	JSC188_contig_5_18	Dolichoderus spp. symbiont	COG5000, NtrY, Signal transduction histidine kinase involved in nitrogen fixation and metabolism regulation	Signal transduction mechanisms	1e-42	375
BaO9_15144	JSC188_contig_5_61	Dolichoderus spp. symbiont	No hit	Function unknown	-	-
BaO9_15145	JSC188_contig_6_3	Dolichoderus spp. symbiont	COG1651, DsbG, Protein-disulfide isomerase	Posttranslational modification, protein turnover, chaperones	3e-06	106
BaO9_15146	JSC188_contig_6_5	Dolichoderus spp. symbiont	No hit	Function unknown	-	-
BaO9_15147	JSC188_contig_6_11	Dolichoderus spp. symbiont	COG3477, COG3477, Predicted periplasmic/secreted protein	Function unknown	7e-15	156
BaO9_15148	JSC188_contig_6_15	Dolichoderus spp. symbiont	COG2356, EndA, Endonuclease I	DNA replication, recombination, and repair	2e-71	560
BaO9_15149	JSC188_contig_6_16	Dolichoderus spp. symbiont	COG4770, COG4770, Acetyl/propionyl-CoA carboxylase, alpha subunit	Lipid metabolism	0	1554
BaO9_15150	JSC188_contig_6_17	Dolichoderus spp. symbiont	COG5016, COG5016, Pyruvate/oxaloacetate carboxyltransferase	Energy production and conversion	0	1928
BaO9_15151	JSC188_contig_6_35	Dolichoderus spp. symbiont	No hit	Function unknown	-	-
BaO9_15152	JSC188_contig_6_45	Dolichoderus spp. symbiont	No hit	Function unknown	-	-
BaO9_15153	JSC188_contig_6_46	Dolichoderus spp. symbiont	No hit	Function unknown	-	-
BaO9_15154	JSC188_contig_6_59	Dolichoderus spp. symbiont	No hit	Function unknown	-	-
BaO9_15155	JSC188_contig_6_88	Dolichoderus spp. symbiont	COG0050, TufB, GTPases - translation elongation factors	Translation, ribosomal structure and biogenesis	3e-17	174
BaO9_15156	JSC188_contig_7_1	Dolichoderus spp. symbiont	No hit	Function unknown	-	-
BaO9_15157	JSC188_contig_8_18	Dolichoderus spp. symbiont	No hit	Function unknown	-	-
BaO9_15158	JSC188_contig_9_44	Dolichoderus spp. symbiont	COG1217, TypA, Predicted membrane GTPase involved in stress response	Signal transduction mechanisms	0.002	73
BaO9_15159	JSC188_contig_9_48	Dolichoderus spp. symbiont	No hit	Function unknown	-	-
BaO9_15160	JSC188_contig_10_5	Dolichoderus spp. symbiont	No hit	Function unknown	-	-
BaO9_15161	JSC188_contig_10_14	Dolichoderus spp. symbiont	No hit	Function unknown	-	-
BaO9_15162	JSC188_contig_10_18	Dolichoderus spp. symbiont	No hit	Function unknown	-	-
BaO9_15163	JSC188_contig_10_27	Dolichoderus spp. symbiont	No hit	Function unknown	-	-
BaO9_15164	JSC188_contig_10_30	Dolichoderus spp. symbiont	No hit	Function unknown	-	-
BaO9_15165	JSC188_contig_11_2	Dolichoderus spp. symbiont	No hit	Function unknown	-	-
BaO9_15166	JSC188_contig_11_3	Dolichoderus spp. symbiont	No hit	Function unknown	-	-
BaO9_15167	JSC188_contig_11_14	Dolichoderus spp. symbiont	No hit	Function unknown	-	-
BaO9_15168	JSC188_contig_11_15	Dolichoderus spp. symbiont	No hit	Function unknown	-	-
BaO9_15169	JSC188_contig_11_20	Dolichoderus spp. symbiont	COG5527, COG5527, Protein involved in initiation of plasmid replication	DNA replication, recombination, and repair	0.002	84
BaO9_15170	JSC188_contig_11_21	Dolichoderus spp. symbiont	COG5534, COG5534, Plasmid replication initiator protein	DNA replication, recombination, and repair	6e-14	164
BaO9_15171	JSC188_contig_12_4	Dolichoderus spp. symbiont	No hit	Function unknown	-	-
BaO9_1529	WP_017196285.1	Bartonella birtlesii	No hit	Function unknown	-	-
BaO9_1529	WP_012754752.1	Bartonella grahamii	No hit	Function unknown	-	-
BaO9_1529	WP_015856270.1	Bartonella grahamii	No hit	Function unknown	-	-
BaO9_1529	WP_011180311.1	Bartonella henselae	No hit	Function unknown	-	-
BaO9_1529	WP_011180311.1	Bartonella henselae	No hit	Function unknown	-	-
BaO9_1529	WP_008037257	Bartonella tamiae strain 239	No hit	Function unknown	-	-
BaO9_1529	WP_012230871.1	Bartonella tribocorum	No hit	Function unknown	-	-
BaO9_1529	WP_010705726.1	Bartonella vinsonii	No hit	Function unknown	-	-
BaO9_1529	WP_010705726.1	Bartonella vinsonii	No hit	Function unknown	-	-
BaO9_1529	JSC189_contig_22_1	Dolichoderus spp. symbiont	No hit	Function unknown	-	-
BaO9_1543	WP_010972520.1	Agrobacterium tumefasciens	COG0439, AccC, Biotin carboxylase	Lipid metabolism	0	1425
BaO9_1543	WP_077990797.1	Bartonella apis strain 122	COG0439, AccC, Biotin carboxylase	Lipid metabolism	0	1436
BaO9_1543	WP_008040273	Bartonella tamiae strain 239	COG1038, PycA, Pyruvate carboxylase	Energy production and conversion	0	5168
BaO9_1543	WP_004684235.1	Brucella melitensis	COG0439, AccC, Biotin carboxylase	Lipid metabolism	0	1411
BaO9_1543	JSC161_contig_1_346	Dolichoderus spp. symbiont	COG1038, PycA, Pyruvate carboxylase	Energy production and conversion	2e-134	1056
BaO9_1543	JSC161_contig_1_349	Dolichoderus spp. symbiont	COG1038, PycA, Pyruvate carboxylase	Energy production and conversion	0	4781
BaO9_1543	WP_010912083.1	Mesorhizobium loti	COG0439, AccC, Biotin carboxylase	Lipid metabolism	0	1444
BaO9_1543	WP_012091271.1	Ochrobactrum anthropi	COG0439, AccC, Biotin carboxylase	Lipid metabolism	0	1439
BaO9_1543	WP_011982815.1	Ochrobactrum anthropi	COG0439, AccC, Biotin carboxylase	Lipid metabolism	0	1436
BaO9_1543	WP_010970538.1	Sinorhizobium meliloti	COG0439, AccC, Biotin carboxylase	Lipid metabolism	0	1419
BaO9_1544	WP_010973432.1	Agrobacterium tumefasciens	No hit	Function unknown	-	-
BaO9_1544	WP_010974840.1	Agrobacterium tumefasciens	No hit	Function unknown	-	-
BaO9_1544	WP_012755106.1	Bartonella grahamii	COG0664, Crp, cAMP-binding proteins - catabolite gene activator and regulatory subunit of cAMP-dependent protein kinases	Signal transduction mechanisms	6e-04	89
BaO9_1544	WP_010703126.1	Bartonella schoenbuchensis	COG0664, Crp, cAMP-binding proteins - catabolite gene activator and regulatory subunit of cAMP-dependent protein kinases	Signal transduction mechanisms	2e-05	101
BaO9_1544	CDP79661.1	Bartonella schoenbuchensis	No hit	Function unknown	-	-
BaO9_1544	WP_012230211.1	Bartonella tribocorum	No hit	Function unknown	-	-
BaO9_1544	AGF75414.1	Bartonella vinsonii	No hit	Function unknown	-	-
BaO9_1544	JSC161_contig_5_2	Dolichoderus spp. symbiont	No hit	Function unknown	-	-
BaO9_1544	WP_011982873.1	Ochrobactrum anthropi	No hit	Function unknown	-	-
BaO9_1544	WP_010974970.1	Sinorhizobium meliloti	COG4717, COG4717, Uncharacterized conserved protein	Function unknown	3e-04	94
BaO9_1553	NP_353086.1	Agrobacterium tumefasciens	COG2225, AceB, Malate synthase	Energy production and conversion	0	1593
BaO9_1553	WP_011084290.1	Bradyrhizobium japonicum	COG2225, AceB, Malate synthase	Energy production and conversion	1e-178	1348
BaO9_1553	WP_004684123.1	Brucella melitensis	COG2225, AceB, Malate synthase	Energy production and conversion	0	1577
BaO9_1553	JSC085_contig_1_468	Dolichoderus spp. symbiont	COG2225, AceB, Malate synthase	Energy production and conversion	2e-143	1114
BaO9_1553	WP_010912609.1	Mesorhizobium loti	COG2225, AceB, Malate synthase	Energy production and conversion	0	1564
BaO9_1553	WP_012091375.1	Ochrobactrum anthropi	COG2225, AceB, Malate synthase	Energy production and conversion	0	1572
BaO9_1553	WP_010968325.1	Sinorhizobium meliloti	COG2225, AceB, Malate synthase	Energy production and conversion	0	1549
BaO9_1567	WP_010971171.1	Agrobacterium tumefasciens	COG0175, CysH, 3'-phosphoadenosine 5'-phosphosulfate sulfotransferase (PAPS reductase)/FAD synthetase and related enzymes	Amino acid transport and metabolism / Coenzyme metabolism	2e-77	603
BaO9_1567	WP_011084297.1	Bradyrhizobium japonicum	COG0175, CysH, 3'-phosphoadenosine 5'-phosphosulfate sulfotransferase (PAPS reductase)/FAD synthetase and related enzymes	Amino acid transport and metabolism / Coenzyme metabolism	1e-56	463
BaO9_1567	WP_004684690.1	Brucella melitensis	COG0175, CysH, 3'-phosphoadenosine 5'-phosphosulfate sulfotransferase (PAPS reductase)/FAD synthetase and related enzymes	Amino acid transport and metabolism / Coenzyme metabolism	2e-74	583
BaO9_1567	JSC085_contig_1_337	Dolichoderus spp. symbiont	COG0175, CysH, 3'-phosphoadenosine 5'-phosphosulfate sulfotransferase (PAPS reductase)/FAD synthetase and related enzymes	Amino acid transport and metabolism / Coenzyme metabolism	2e-67	536
BaO9_1567	WP_010911513.1	Mesorhizobium loti	COG0175, CysH, 3'-phosphoadenosine 5'-phosphosulfate sulfotransferase (PAPS reductase)/FAD synthetase and related enzymes	Amino acid transport and metabolism / Coenzyme metabolism	6e-80	619
BaO9_1567	WP_011982383.1	Ochrobactrum anthropi	COG0175, CysH, 3'-phosphoadenosine 5'-phosphosulfate sulfotransferase (PAPS reductase)/FAD synthetase and related enzymes	Amino acid transport and metabolism / Coenzyme metabolism	2e-72	568
BaO9_1567	WP_010968938.1	Sinorhizobium meliloti	COG0175, CysH, 3'-phosphoadenosine 5'-phosphosulfate sulfotransferase (PAPS reductase)/FAD synthetase and related enzymes	Amino acid transport and metabolism / Coenzyme metabolism	5e-77	601
BaO9_1569	WP_010973458.1	Agrobacterium tumefasciens	COG1012, PutA, NAD-dependent aldehyde dehydrogenases	Energy production and conversion	0	1383
BaO9_1569	AQT41934.1	Bartonella apis strain 178	COG1012, PutA, NAD-dependent aldehyde dehydrogenases	Energy production and conversion	0	1363
BaO9_1569	WP_077970358.1	Bartonella apis strain 244	COG1012, PutA, NAD-dependent aldehyde dehydrogenases	Energy production and conversion	0	1362
BaO9_1569	NP_770416.1	Bradyrhizobium japonicum	COG1012, PutA, NAD-dependent aldehyde dehydrogenases	Energy production and conversion	0	1512
BaO9_1569	WP_002965108.1	Brucella melitensis	COG1012, PutA, NAD-dependent aldehyde dehydrogenases	Energy production and conversion	0	1405
BaO9_1569	JSC189_contig_18_10	Dolichoderus spp. symbiont	COG1012, PutA, NAD-dependent aldehyde dehydrogenases	Energy production and conversion	0	1358
BaO9_1569	WP_044548310.1	Mesorhizobium loti	COG1012, PutA, NAD-dependent aldehyde dehydrogenases	Energy production and conversion	0	1383
BaO9_1569	WP_040129067.1	Ochrobactrum anthropi	COG1012, PutA, NAD-dependent aldehyde dehydrogenases	Energy production and conversion	0	1417
BaO9_1569	WP_010967747.1	Sinorhizobium meliloti	COG1012, PutA, NAD-dependent aldehyde dehydrogenases	Energy production and conversion	0	1418
BaO9_1569	WP_010970557.1	Sinorhizobium meliloti	COG1012, PutA, NAD-dependent aldehyde dehydrogenases	Energy production and conversion	0	1395
BaO9_1588	WP_010971633.1	Agrobacterium tumefasciens	COG0007, CysG, Uroporphyrinogen-III methylase	Coenzyme metabolism	7e-107	820
BaO9_1588	WP_011084293.1	Bradyrhizobium japonicum	COG0007, CysG, Uroporphyrinogen-III methylase	Coenzyme metabolism	7e-83	658
BaO9_1588	WP_002969234.1	Brucella melitensis	COG0007, CysG, Uroporphyrinogen-III methylase	Coenzyme metabolism	4e-104	800
BaO9_1588	JSC085_contig_1_540	Dolichoderus spp. symbiont	COG0007, CysG, Uroporphyrinogen-III methylase	Coenzyme metabolism	7e-58	478
BaO9_1588	WP_010911516.1	Mesorhizobium loti	COG0007, CysG, Uroporphyrinogen-III methylase	Coenzyme metabolism	1e-103	798
BaO9_1588	WP_011982380.1	Ochrobactrum anthropi	COG0007, CysG, Uroporphyrinogen-III methylase	Coenzyme metabolism	2e-101	783
BaO9_1588	WP_010969241.1	Sinorhizobium meliloti	COG0007, CysG, Uroporphyrinogen-III methylase	Coenzyme metabolism	1e-105	811
BaO9_1589	WP_006315345.1	Agrobacterium tumefasciens	COG0155, CysI, Sulfite reductase, beta subunit (hemoprotein)	Inorganic ion transport and metabolism	0	1487
BaO9_1589	WP_011084295.1	Bradyrhizobium japonicum	COG0155, CysI, Sulfite reductase, beta subunit (hemoprotein)	Inorganic ion transport and metabolism	2e-174	1300
BaO9_1589	AAL52947.1	Brucella melitensis	COG0155, CysI, Sulfite reductase, beta subunit (hemoprotein)	Inorganic ion transport and metabolism	0	1378
BaO9_1589	JSC085_contig_1_538	Dolichoderus spp. symbiont	COG0155, CysI, Sulfite reductase, beta subunit (hemoprotein)	Inorganic ion transport and metabolism	3e-176	1314
BaO9_1589	WP_010911514.1	Mesorhizobium loti	COG0155, CysI, Sulfite reductase, beta subunit (hemoprotein)	Inorganic ion transport and metabolism	0	1489
BaO9_1589	WP_011982382.1	Ochrobactrum anthropi	COG0155, CysI, Sulfite reductase, beta subunit (hemoprotein)	Inorganic ion transport and metabolism	0	1443
BaO9_1589	WP_010969242.1	Sinorhizobium meliloti	COG0155, CysI, Sulfite reductase, beta subunit (hemoprotein)	Inorganic ion transport and metabolism	0	1524
BaO9_1590	WP_010971634.1	Agrobacterium tumefasciens	COG3749, COG3749, Uncharacterized protein conserved in bacteria	Function unknown	2e-78	591
BaO9_1590	WP_011084296.1	Bradyrhizobium japonicum	COG3749, COG3749, Uncharacterized protein conserved in bacteria	Function unknown	3e-39	332
BaO9_1590	WP_002965432.1	Brucella melitensis	COG3749, COG3749, Uncharacterized protein conserved in bacteria	Function unknown	9e-72	549
BaO9_1590	JSC085_contig_1_537	Dolichoderus spp. symbiont	COG3749, COG3749, Uncharacterized protein conserved in bacteria	Function unknown	3e-38	327
BaO9_1590	WP_010911512.1	Mesorhizobium loti	COG3749, COG3749, Uncharacterized protein conserved in bacteria	Function unknown	7e-75	569
BaO9_1590	WP_011982384.1	Ochrobactrum anthropi	COG3749, COG3749, Uncharacterized protein conserved in bacteria	Function unknown	3e-61	479
BaO9_1590	AGG74051.1	Sinorhizobium meliloti	COG3749, COG3749, Uncharacterized protein conserved in bacteria	Function unknown	3e-81	610
BaO9_1592	WP_010971684.1	Agrobacterium tumefasciens	COG0663, PaaY, Carbonic anhydrases/acetyltransferases, isoleucine patch superfamily	General function prediction only	6e-82	617
BaO9_1592	WP_077992038.1	Bartonella apis strain 122	COG0663, PaaY, Carbonic anhydrases/acetyltransferases, isoleucine patch superfamily	General function prediction only	7e-76	577
BaO9_1592	AQT42557.1	Bartonella apis strain 178	COG0663, PaaY, Carbonic anhydrases/acetyltransferases, isoleucine patch superfamily	General function prediction only	2e-68	531
BaO9_1592	WP_077971312.1	Bartonella apis strain 244	COG0663, PaaY, Carbonic anhydrases/acetyltransferases, isoleucine patch superfamily	General function prediction only	9e-74	563
BaO9_1592	WP_011088329.1	Bradyrhizobium japonicum	COG0663, PaaY, Carbonic anhydrases/acetyltransferases, isoleucine patch superfamily	General function prediction only	1e-75	575
BaO9_1592	WP_002964382.1	Brucella melitensis	COG0663, PaaY, Carbonic anhydrases/acetyltransferases, isoleucine patch superfamily	General function prediction only	1e-84	634
BaO9_1592	JSC085_contig_2_95	Dolichoderus spp. symbiont	COG0663, PaaY, Carbonic anhydrases/acetyltransferases, isoleucine patch superfamily	General function prediction only	1e-72	557
BaO9_1592	WP_010909190.1	Mesorhizobium loti	COG0663, PaaY, Carbonic anhydrases/acetyltransferases, isoleucine patch superfamily	General function prediction only	1e-82	621
BaO9_1592	WP_012091901.1	Ochrobactrum anthropi	COG0663, PaaY, Carbonic anhydrases/acetyltransferases, isoleucine patch superfamily	General function prediction only	5e-84	631
BaO9_1592	WP_010969554.1	Sinorhizobium meliloti	COG0663, PaaY, Carbonic anhydrases/acetyltransferases, isoleucine patch superfamily	General function prediction only	2e-87	653
BaO9_1625	WP_015397457.1	Bartonella australis	COG2002, AbrB, Regulators of stationary/sporulation gene expression	Transcription	0.005	68
BaO9_1625	WP_005766151.1	Bartonella bacilliformis	COG2002, AbrB, Regulators of stationary/sporulation gene expression	Transcription	0.003	70
BaO9_1625	WP_006589814.1	Bartonella birtlesii	COG2336, MazE, Growth regulator	Signal transduction mechanisms	0.005	68
BaO9_1625	WP_004857201.1	Bartonella grahamii	No hit	Function unknown	-	-
BaO9_1625	WP_010703117.1	Bartonella schoenbuchensis	COG2002, AbrB, Regulators of stationary/sporulation gene expression	Transcription	0.008	67
BaO9_1625	WP_005774741.1	Bartonella tribocorum	No hit	Function unknown	-	-
BaO9_1625	WP_004857201.1	Bartonella vinsonii	No hit	Function unknown	-	-
BaO9_1625	WP_015399262.1	Bartonella vinsonii	COG2336, MazE, Growth regulator	Signal transduction mechanisms	0.005	67
BaO9_1625	JSC188_contig_11_10	Dolichoderus spp. symbiont	No hit	Function unknown	-	-
BaO9_1625	CDH85609.1	Sinorhizobium meliloti	COG2002, AbrB, Regulators of stationary/sporulation gene expression	Transcription	1e-11	130
BaO9_1629	WP_010973166.1	Agrobacterium tumefasciens	COG3800, COG3800, Predicted transcriptional regulator	General function prediction only	0	1308
BaO9_1629	AQT46201.1	Bartonella apis strain 122	COG3800, COG3800, Predicted transcriptional regulator	General function prediction only	7e-158	1166
BaO9_1629	WP_077969715.1	Bartonella apis strain 178	COG3800, COG3800, Predicted transcriptional regulator	General function prediction only	1e-156	1157
BaO9_1629	WP_077969715.1	Bartonella apis strain 244	COG3800, COG3800, Predicted transcriptional regulator	General function prediction only	1e-156	1157
BaO9_1629	NP_769094.1	Bradyrhizobium japonicum	COG3800, COG3800, Predicted transcriptional regulator	General function prediction only	2e-137	1031
BaO9_1629	EEW86723.1	Brucella melitensis	COG3800, COG3800, Predicted transcriptional regulator	General function prediction only	0	1322
BaO9_1629	JSC188_contig_8_19	Dolichoderus spp. symbiont	COG3800, COG3800, Predicted transcriptional regulator	General function prediction only	1e-149	1110
BaO9_1629	WP_012091932.1	Ochrobactrum anthropi	COG3800, COG3800, Predicted transcriptional regulator	General function prediction only	0	1297
BaO9_1629	WP_010976248.1	Sinorhizobium meliloti	COG3800, COG3800, Predicted transcriptional regulator	General function prediction only	0	1338
BaO9_1644	WP_010891494.1	Agrobacterium tumefasciens	COG2948, VirB10, Type IV secretory pathway, VirB10 components	Intracellular trafficking and secretion	7e-105	806
BaO9_1644	WP_015398582.1	Bartonella australis	COG2948, VirB10, Type IV secretory pathway, VirB10 components	Intracellular trafficking and secretion	4e-63	527
BaO9_1644	WP_006589891.1	Bartonella birtlesii	COG2948, VirB10, Type IV secretory pathway, VirB10 components	Intracellular trafficking and secretion	4e-63	515
BaO9_1644	WP_015857032.1	Bartonella grahamii	COG2948, VirB10, Type IV secretory pathway, VirB10 components	Intracellular trafficking and secretion	1e-59	503
BaO9_1644	WP_011181341.1	Bartonella henselae	COG2948, VirB10, Type IV secretory pathway, VirB10 components	Intracellular trafficking and secretion	2e-61	516
BaO9_1644	WP_012232536.1	Bartonella tribocorum	COG2948, VirB10, Type IV secretory pathway, VirB10 components	Intracellular trafficking and secretion	2e-60	508
BaO9_1644	WP_015399412.1	Bartonella vinsonii	COG2948, VirB10, Type IV secretory pathway, VirB10 components	Intracellular trafficking and secretion	3e-61	514
BaO9_1644	WP_075589480.1	Brucella melitensis	COG2948, VirB10, Type IV secretory pathway, VirB10 components	Intracellular trafficking and secretion	6e-81	636
BaO9_1644	JSC188_contig_6_7	Dolichoderus spp. symbiont	COG2948, VirB10, Type IV secretory pathway, VirB10 components	Intracellular trafficking and secretion	2e-64	534
BaO9_1645	WP_010974671.1	Agrobacterium tumefasciens	COG2072, TrkA, Predicted flavoprotein involved in K+ transport	Inorganic ion transport and metabolism	1e-103	816
BaO9_1645	WP_077993122.1	Bartonella apis strain 122	COG2072, TrkA, Predicted flavoprotein involved in K+ transport	Inorganic ion transport and metabolism	4e-42	391
BaO9_1645	WP_077972319.1	Bartonella apis strain 244	COG2072, TrkA, Predicted flavoprotein involved in K+ transport	Inorganic ion transport and metabolism	9e-42	388
BaO9_1645	NP_766878.1	Bradyrhizobium japonicum	COG2072, TrkA, Predicted flavoprotein involved in K+ transport	Inorganic ion transport and metabolism	4e-61	527
BaO9_1645	NP_769976.1	Bradyrhizobium japonicum	COG2072, TrkA, Predicted flavoprotein involved in K+ transport	Inorganic ion transport and metabolism	6e-33	320
BaO9_1645	JSC085_contig_1_466	Dolichoderus spp. symbiont	COG2072, TrkA, Predicted flavoprotein involved in K+ transport	Inorganic ion transport and metabolism	3e-49	443
BaO9_1645	WP_010975168.1	Sinorhizobium meliloti	COG2072, TrkA, Predicted flavoprotein involved in K+ transport	Inorganic ion transport and metabolism	6e-100	791
BaO9_1647	WP_015397458.1	Bartonella australis	COG5611, COG5611, Predicted nucleic-acid-binding protein, contains PIN domain	General function prediction only	4e-18	181
BaO9_1647	WP_005766153.1	Bartonella bacilliformis	COG5611, COG5611, Predicted nucleic-acid-binding protein, contains PIN domain	General function prediction only	6e-18	180
BaO9_1647	WP_006589815.1	Bartonella birtlesii	COG5611, COG5611, Predicted nucleic-acid-binding protein, contains PIN domain	General function prediction only	2e-19	190
BaO9_1647	WP_004861352.1	Bartonella grahamii	COG5611, COG5611, Predicted nucleic-acid-binding protein, contains PIN domain	General function prediction only	3e-19	189
BaO9_1647	WP_010703118.1	Bartonella schoenbuchensis	COG5611, COG5611, Predicted nucleic-acid-binding protein, contains PIN domain	General function prediction only	1e-17	177
BaO9_1647	WP_012232286.1	Bartonella tribocorum	COG5611, COG5611, Predicted nucleic-acid-binding protein, contains PIN domain	General function prediction only	5e-18	180
BaO9_1647	WP_015398975.1	Bartonella vinsonii	COG5611, COG5611, Predicted nucleic-acid-binding protein, contains PIN domain	General function prediction only	3e-18	183
BaO9_1647	WP_015399263.1	Bartonella vinsonii	COG5611, COG5611, Predicted nucleic-acid-binding protein, contains PIN domain	General function prediction only	5e-15	160
BaO9_1647	JSC188_contig_11_9	Dolichoderus spp. symbiont	COG5611, COG5611, Predicted nucleic-acid-binding protein, contains PIN domain	General function prediction only	5e-19	188
BaO9_1647	WP_010969348.1	Sinorhizobium meliloti	COG5611, COG5611, Predicted nucleic-acid-binding protein, contains PIN domain	General function prediction only	5e-65	496
BaO9_1687	WP_011087927.1	Bradyrhizobium japonicum	COG0582, XerC, Integrase	DNA replication, recombination, and repair	3e-04	91
BaO9_1687	WP_011089088.1	Bradyrhizobium japonicum	COG4974, XerD, Site-specific recombinase XerD	DNA replication, recombination, and repair	0.007	82
BaO9_1687	JSC189_contig_1_36	Dolichoderus spp. symbiont	No hit	Function unknown	-	-
BaO9_1687	JSC189_contig_1_37	Dolichoderus spp. symbiont	No hit	Function unknown	-	-
BaO9_1687	WP_010913487.1	Mesorhizobium loti	COG0582, XerC, Integrase	DNA replication, recombination, and repair	2e-13	164
BaO9_1687	WP_044551361.1	Mesorhizobium loti	COG0582, XerC, Integrase	DNA replication, recombination, and repair	4e-17	193
BaO9_1687	WP_044551466.1	Mesorhizobium loti	COG0582, XerC, Integrase	DNA replication, recombination, and repair	1e-12	158
BaO9_1687	WP_012091827.1	Ochrobactrum anthropi	COG4974, XerD, Site-specific recombinase XerD	DNA replication, recombination, and repair	7e-08	122
BaO9_1687	WP_012093061.1	Ochrobactrum anthropi	COG0582, XerC, Integrase	DNA replication, recombination, and repair	3e-11	147
BaO9_1733	WP_006315350.1	Agrobacterium tumefasciens	No hit	Function unknown	-	-
BaO9_1733	WP_002965429.1	Brucella melitensis	No hit	Function unknown	-	-
BaO9_1733	JSC085_contig_1_539	Dolichoderus spp. symbiont	No hit	Function unknown	-	-
BaO9_1733	WP_010911515.1	Mesorhizobium loti	No hit	Function unknown	-	-
BaO9_1733	WP_011982381.1	Ochrobactrum anthropi	No hit	Function unknown	-	-
BaO9_1733	WP_003537445.1	Sinorhizobium meliloti	No hit	Function unknown	-	-
BaO9_1751	WP_010972194.1	Agrobacterium tumefasciens	COG4176, ProW, ABC-type proline/glycine betaine transport system, permease component	Amino acid transport and metabolism	4e-132	978
BaO9_1751	WP_002967845.1	Brucella melitensis	COG4176, ProW, ABC-type proline/glycine betaine transport system, permease component	Amino acid transport and metabolism	2e-126	934
BaO9_1751	JSC085_contig_1_345	Dolichoderus spp. symbiont	COG4176, ProW, ABC-type proline/glycine betaine transport system, permease component	Amino acid transport and metabolism	4e-85	668
BaO9_1751	WP_044548278.1	Mesorhizobium loti	COG4176, ProW, ABC-type proline/glycine betaine transport system, permease component	Amino acid transport and metabolism	5e-123	910
BaO9_1751	WP_012091632.1	Ochrobactrum anthropi	COG4176, ProW, ABC-type proline/glycine betaine transport system, permease component	Amino acid transport and metabolism	1e-124	921
BaO9_1751	WP_010969912.1	Sinorhizobium meliloti	COG4176, ProW, ABC-type proline/glycine betaine transport system, permease component	Amino acid transport and metabolism	6e-133	976
BaO9_1753	WP_006315015.1	Agrobacterium tumefasciens	COG0664, Crp, cAMP-binding proteins - catabolite gene activator and regulatory subunit of cAMP-dependent protein kinases	Signal transduction mechanisms	3e-41	354
BaO9_1753	WP_077990753.1	Bartonella apis strain 122	COG0664, Crp, cAMP-binding proteins - catabolite gene activator and regulatory subunit of cAMP-dependent protein kinases	Signal transduction mechanisms	1e-29	274
BaO9_1753	AQT41866.1	Bartonella apis strain 178	COG0664, Crp, cAMP-binding proteins - catabolite gene activator and regulatory subunit of cAMP-dependent protein kinases	Signal transduction mechanisms	2e-29	272
BaO9_1753	WP_077970239.1	Bartonella apis strain 244	COG0664, Crp, cAMP-binding proteins - catabolite gene activator and regulatory subunit of cAMP-dependent protein kinases	Signal transduction mechanisms	3e-29	271
BaO9_1753	WP_011005770.1	Brucella melitensis	COG0664, Crp, cAMP-binding proteins - catabolite gene activator and regulatory subunit of cAMP-dependent protein kinases	Signal transduction mechanisms	9e-34	303
BaO9_1753	JSC188_contig_1_140	Dolichoderus spp. symbiont	COG0664, Crp, cAMP-binding proteins - catabolite gene activator and regulatory subunit of cAMP-dependent protein kinases	Signal transduction mechanisms	8e-30	276
BaO9_1753	WP_011982637.1	Ochrobactrum anthropi	COG0664, Crp, cAMP-binding proteins - catabolite gene activator and regulatory subunit of cAMP-dependent protein kinases	Signal transduction mechanisms	5e-29	271
BaO9_1753	WP_033050772.1	Sinorhizobium meliloti	COG0664, Crp, cAMP-binding proteins - catabolite gene activator and regulatory subunit of cAMP-dependent protein kinases	Signal transduction mechanisms	6e-36	318
BaO9_1787	WP_046033762.1	Agrobacterium tumefasciens	COG0630, VirB11, Type IV secretory pathway, VirB11 components, and related ATPases involved in archaeal flagella biosynthesis	Cell motility and secretion / Intracellular trafficking and secretion	6e-75	599
BaO9_1787	WP_015398583.1	Bartonella australis	COG0630, VirB11, Type IV secretory pathway, VirB11 components, and related ATPases involved in archaeal flagella biosynthesis	Cell motility and secretion / Intracellular trafficking and secretion	9e-47	409
BaO9_1787	WP_006589892.1	Bartonella birtlesii	COG0630, VirB11, Type IV secretory pathway, VirB11 components, and related ATPases involved in archaeal flagella biosynthesis	Cell motility and secretion / Intracellular trafficking and secretion	2e-49	427
BaO9_1787	WP_015857033.1	Bartonella grahamii	COG0630, VirB11, Type IV secretory pathway, VirB11 components, and related ATPases involved in archaeal flagella biosynthesis	Cell motility and secretion / Intracellular trafficking and secretion	2e-51	441
BaO9_1787	WP_011181342.1	Bartonella henselae	COG0630, VirB11, Type IV secretory pathway, VirB11 components, and related ATPases involved in archaeal flagella biosynthesis	Cell motility and secretion / Intracellular trafficking and secretion	2e-50	434
BaO9_1787	WP_012232537.1	Bartonella tribocorum	COG0630, VirB11, Type IV secretory pathway, VirB11 components, and related ATPases involved in archaeal flagella biosynthesis	Cell motility and secretion / Intracellular trafficking and secretion	3e-50	433
BaO9_1787	WP_010705862.1	Bartonella vinsonii	COG0630, VirB11, Type IV secretory pathway, VirB11 components, and related ATPases involved in archaeal flagella biosynthesis	Cell motility and secretion / Intracellular trafficking and secretion	2e-52	448
BaO9_1787	JSC189_contig_27_5	Dolichoderus spp. symbiont	COG0630, VirB11, Type IV secretory pathway, VirB11 components, and related ATPases involved in archaeal flagella biosynthesis	Cell motility and secretion / Intracellular trafficking and secretion	8e-13	148
BaO9_1787	JSC189_contig_27_6	Dolichoderus spp. symbiont	COG0630, VirB11, Type IV secretory pathway, VirB11 components, and related ATPases involved in archaeal flagella biosynthesis	Cell motility and secretion / Intracellular trafficking and secretion	4e-09	123
BaO9_1804	WP_015397624.1	Bartonella australis	COG1974, LexA, SOS-response transcriptional repressors (RecA-mediated autopeptidases)	Transcription / Signal transduction mechanisms	0.005	78
BaO9_1804	AGF74851.1	Bartonella australis	COG1974, LexA, SOS-response transcriptional repressors (RecA-mediated autopeptidases)	Transcription / Signal transduction mechanisms	0.007	77
BaO9_1804	WP_012754749.1	Bartonella grahamii	No hit	Function unknown	-	-
BaO9_1804	WP_011180303.1	Bartonella henselae	No hit	Function unknown	-	-
BaO9_1804	WP_010704151.1	Bartonella schoenbuchensis	COG1974, LexA, SOS-response transcriptional repressors (RecA-mediated autopeptidases)	Transcription / Signal transduction mechanisms	0.003	80
BaO9_1804	WP_038473481.1	Bartonella tribocorum	No hit	Function unknown	-	-
BaO9_1804	JSC189_contig_14_2	Dolichoderus spp. symbiont	COG1974, LexA, SOS-response transcriptional repressors (RecA-mediated autopeptidases)	Transcription / Signal transduction mechanisms	4e-04	87
BaO9_1804	JSC189_contig_32_4	Dolichoderus spp. symbiont	No hit	Function unknown	-	-
BaO9_1838	WP_006311244.1	Agrobacterium tumefasciens	COG2337, MazF, Growth inhibitor	Signal transduction mechanisms	6e-23	213
BaO9_1838	WP_015397462.1	Bartonella australis	COG2337, MazF, Growth inhibitor	Signal transduction mechanisms	2e-22	209
BaO9_1838	WP_011180620.1	Bartonella henselae	COG2337, MazF, Growth inhibitor	Signal transduction mechanisms	5e-24	219
BaO9_1838	WP_010703163.1	Bartonella schoenbuchensis	COG2337, MazF, Growth inhibitor	Signal transduction mechanisms	5e-23	212
BaO9_1838	WP_012230991.1	Bartonella tribocorum	COG2337, MazF, Growth inhibitor	Signal transduction mechanisms	2e-20	195
BaO9_1838	JSC188_contig_11_22	Dolichoderus spp. symbiont	COG2337, MazF, Growth inhibitor	Signal transduction mechanisms	5e-15	158
BaO9_1838	JSC188_contig_11_5	Dolichoderus spp. symbiont	COG2337, MazF, Growth inhibitor	Signal transduction mechanisms	9e-15	156
BaO9_1839	WP_010971060.1	Agrobacterium tumefasciens	COG4710, COG4710, Predicted DNA-binding protein with an HTH domain	General function prediction only	2e-28	243
BaO9_1839	WP_007346764.1	Bartonella grahamii	COG4710, COG4710, Predicted DNA-binding protein with an HTH domain	General function prediction only	1e-21	196
BaO9_1839	WP_007346764.1	Bartonella henselae	COG4710, COG4710, Predicted DNA-binding protein with an HTH domain	General function prediction only	1e-21	196
BaO9_1839	WP_034447857.1	Bartonella henselae	COG4710, COG4710, Predicted DNA-binding protein with an HTH domain	General function prediction only	4e-21	193
BaO9_1839	WP_010703919.1	Bartonella schoenbuchensis	COG4710, COG4710, Predicted DNA-binding protein with an HTH domain	General function prediction only	3e-21	194
BaO9_1839	WP_010703919.1	Bartonella schoenbuchensis	COG4710, COG4710, Predicted DNA-binding protein with an HTH domain	General function prediction only	3e-21	194
BaO9_1839	WP_007346764.1	Bartonella tribocorum	COG4710, COG4710, Predicted DNA-binding protein with an HTH domain	General function prediction only	1e-21	196
BaO9_1839	JSC188_contig_11_17	Dolichoderus spp. symbiont	COG4710, COG4710, Predicted DNA-binding protein with an HTH domain	General function prediction only	2e-13	141
BaO9_1847	WP_010973559.1	Agrobacterium tumefasciens	COG0157, NadC, Nicotinate-nucleotide pyrophosphorylase	Coenzyme metabolism	2e-143	1046
BaO9_1847	WP_011085327.1	Bradyrhizobium japonicum	COG0157, NadC, Nicotinate-nucleotide pyrophosphorylase	Coenzyme metabolism	3e-124	920
BaO9_1847	JSC161_contig_2_54	Dolichoderus spp. symbiont	COG0157, NadC, Nicotinate-nucleotide pyrophosphorylase	Coenzyme metabolism	3e-127	939
BaO9_1847	WP_010913548.1	Mesorhizobium loti	COG0157, NadC, Nicotinate-nucleotide pyrophosphorylase	Coenzyme metabolism	2e-141	1033
BaO9_1847	WP_010913912.1	Mesorhizobium loti	COG0157, NadC, Nicotinate-nucleotide pyrophosphorylase	Coenzyme metabolism	1e-137	1008
BaO9_1847	WP_010916029.1	Mesorhizobium loti	COG0157, NadC, Nicotinate-nucleotide pyrophosphorylase	Coenzyme metabolism	3e-142	1037
BaO9_1847	WP_012090723.1	Ochrobactrum anthropi	COG0157, NadC, Nicotinate-nucleotide pyrophosphorylase	Coenzyme metabolism	3e-137	1005
BaO9_1847	WP_042708908.1	Sinorhizobium meliloti	COG0157, NadC, Nicotinate-nucleotide pyrophosphorylase	Coenzyme metabolism	6e-134	984
BaO9_1882	WP_010971484.1	Agrobacterium tumefasciens	No hit	Function unknown	-	-
BaO9_1882	WP_011086550.1	Bradyrhizobium japonicum	No hit	Function unknown	-	-
BaO9_1882	ADZ67846.1	Brucella melitensis	No hit	Function unknown	-	-
BaO9_1882	JSC085_contig_2_146	Dolichoderus spp. symbiont	No hit	Function unknown	-	-
BaO9_1882	WP_010909912.1	Mesorhizobium loti	COG1457, CodB, Purine-cytosine permease and related proteins	Nucleotide transport and metabolism	0.009	70
BaO9_1882	WP_012093073.1	Ochrobactrum anthropi	No hit	Function unknown	-	-
BaO9_1882	WP_010969346.1	Sinorhizobium meliloti	No hit	Function unknown	-	-
BaO9_1900	WP_010972234.1	Agrobacterium tumefasciens	COG3195, COG3195, Uncharacterized protein conserved in bacteria	Function unknown	2e-81	611
BaO9_1900	WP_077993113.1	Bartonella apis strain 122	COG3195, COG3195, Uncharacterized protein conserved in bacteria	Function unknown	2e-61	480
BaO9_1900	WP_077972302.1	Bartonella apis strain 244	COG3195, COG3195, Uncharacterized protein conserved in bacteria	Function unknown	2e-61	480
BaO9_1900	WP_011088904.1	Bradyrhizobium japonicum	COG3195, COG3195, Uncharacterized protein conserved in bacteria	Function unknown	4e-62	497
BaO9_1900	JSC085_contig_1_463	Dolichoderus spp. symbiont	COG3195, COG3195, Uncharacterized protein conserved in bacteria	Function unknown	1e-53	429
BaO9_1900	WP_010976000.1	Sinorhizobium meliloti	COG3195, COG3195, Uncharacterized protein conserved in bacteria	Function unknown	1e-84	634
BaO9_1901	WP_035255857.1	Agrobacterium tumefasciens	No hit	Function unknown	-	-
BaO9_1901	WP_077993817.1	Bartonella apis strain 122	No hit	Function unknown	-	-
BaO9_1901	WP_077972806.1	Bartonella apis strain 244	No hit	Function unknown	-	-
BaO9_1901	WP_004687986.1	Brucella melitensis	No hit	Function unknown	-	-
BaO9_1901	WP_006155322.1	Brucella melitensis	No hit	Function unknown	-	-
BaO9_1901	JSC189_contig_20_6	Dolichoderus spp. symbiont	No hit	Function unknown	-	-
BaO9_1901	WP_010658238.1	Ochrobactrum anthropi	No hit	Function unknown	-	-
BaO9_1901	AAB30139.1	Sinorhizobium meliloti	No hit	Function unknown	-	-
BaO9_1942	WP_015398575.1	Bartonella australis	No hit	Function unknown	-	-
BaO9_1942	WP_017196098.1	Bartonella birtlesii	No hit	Function unknown	-	-
BaO9_1942	WP_015857021.1	Bartonella grahamii	No hit	Function unknown	-	-
BaO9_1942	WP_011181333.1	Bartonella henselae	No hit	Function unknown	-	-
BaO9_1942	WP_012232523.1	Bartonella tribocorum	No hit	Function unknown	-	-
BaO9_1942	WP_015399403.1	Bartonella vinsonii	No hit	Function unknown	-	-
BaO9_1942	WP_002966514.1	Brucella melitensis	No hit	Function unknown	-	-
BaO9_1942	JSC189_contig_27_8	Dolichoderus spp. symbiont	No hit	Function unknown	-	-
BaO9_1944	WP_015398581.1	Bartonella australis	COG3504, VirB9, Type IV secretory pathway, VirB9 components	Intracellular trafficking and secretion	1e-42	370
BaO9_1944	WP_006589890.1	Bartonella birtlesii	COG3504, VirB9, Type IV secretory pathway, VirB9 components	Intracellular trafficking and secretion	4e-43	374
BaO9_1944	WP_026500187.1	Bartonella grahamii	COG3504, VirB9, Type IV secretory pathway, VirB9 components	Intracellular trafficking and secretion	5e-44	380
BaO9_1944	WP_011181340.1	Bartonella henselae	COG3504, VirB9, Type IV secretory pathway, VirB9 components	Intracellular trafficking and secretion	8e-43	372
BaO9_1944	WP_012232535.1	Bartonella tribocorum	COG3504, VirB9, Type IV secretory pathway, VirB9 components	Intracellular trafficking and secretion	2e-43	376
BaO9_1944	WP_015399411.1	Bartonella vinsonii	COG3504, VirB9, Type IV secretory pathway, VirB9 components	Intracellular trafficking and secretion	9e-45	385
BaO9_1944	WP_041594649.1	Brucella melitensis	COG3504, VirB9, Type IV secretory pathway, VirB9 components	Intracellular trafficking and secretion	9e-67	531
BaO9_1944	JSC188_contig_6_6	Dolichoderus spp. symbiont	COG3504, VirB9, Type IV secretory pathway, VirB9 components	Intracellular trafficking and secretion	2e-47	405
BaO9_1966	WP_017196527.1	Bartonella birtlesii	No hit	Function unknown	-	-
BaO9_1966	WP_012755092.1	Bartonella grahamii	No hit	Function unknown	-	-
BaO9_1966	WP_011180609.1	Bartonella henselae	No hit	Function unknown	-	-
BaO9_1966	WP_011180675.1	Bartonella henselae	No hit	Function unknown	-	-
BaO9_1966	WP_034990140.1	Bartonella schoenbuchensis	No hit	Function unknown	-	-
BaO9_1966	WP_038473490.1	Bartonella tribocorum	No hit	Function unknown	-	-
BaO9_1966	WP_012232383.1	Bartonella tribocorum	No hit	Function unknown	-	-
BaO9_1966	JSC189_contig_30_5	Dolichoderus spp. symbiont	No hit	Function unknown	-	-
BaO9_1973	WP_010972870.1	Agrobacterium tumefasciens	COG1082, IolE, Sugar phosphate isomerases/epimerases	Carbohydrate transport and metabolism	4e-45	394
BaO9_1973	WP_010973787.1	Agrobacterium tumefasciens	COG1082, IolE, Sugar phosphate isomerases/epimerases	Carbohydrate transport and metabolism	1e-37	342
BaO9_1973	WP_004683241.1	Brucella melitensis	COG1082, IolE, Sugar phosphate isomerases/epimerases	Carbohydrate transport and metabolism	2e-44	390
BaO9_1973	JSC161_contig_1_88	Dolichoderus spp. symbiont	COG1082, IolE, Sugar phosphate isomerases/epimerases	Carbohydrate transport and metabolism	1e-37	343
BaO9_1973	WP_044550918.1	Mesorhizobium loti	COG1082, IolE, Sugar phosphate isomerases/epimerases	Carbohydrate transport and metabolism	3e-44	388
BaO9_1973	WP_012092836.1	Ochrobactrum anthropi	COG1082, IolE, Sugar phosphate isomerases/epimerases	Carbohydrate transport and metabolism	1e-43	384
BaO9_1973	WP_010970272.1	Sinorhizobium meliloti	COG1082, IolE, Sugar phosphate isomerases/epimerases	Carbohydrate transport and metabolism	4e-44	387
BaO9_2037	WP_010973560.1	Agrobacterium tumefasciens	COG0029, NadB, Aspartate oxidase	Coenzyme metabolism	0	1699
BaO9_2037	WP_011085328.1	Bradyrhizobium japonicum	COG0029, NadB, Aspartate oxidase	Coenzyme metabolism	0	1485
BaO9_2037	JSC161_contig_2_55	Dolichoderus spp. symbiont	COG0029, NadB, Aspartate oxidase	Coenzyme metabolism	0	1372
BaO9_2037	WP_010913549.1	Mesorhizobium loti	COG0029, NadB, Aspartate oxidase	Coenzyme metabolism	0	1679
BaO9_2037	WP_010916028.1	Mesorhizobium loti	COG0029, NadB, Aspartate oxidase	Coenzyme metabolism	0	1652
BaO9_2037	WP_012090722.1	Ochrobactrum anthropi	COG0029, NadB, Aspartate oxidase	Coenzyme metabolism	0	1470
BaO9_2037	WP_010969040.1	Sinorhizobium meliloti	COG0029, NadB, Aspartate oxidase	Coenzyme metabolism	0	1819
BaO9_2038	WP_010973561.1	Agrobacterium tumefasciens	COG0379, NadA, Quinolinate synthase	Coenzyme metabolism	3e-169	1225
BaO9_2038	WP_011085329.1	Bradyrhizobium japonicum	COG0379, NadA, Quinolinate synthase	Coenzyme metabolism	6e-153	1121
BaO9_2038	JSC161_contig_2_56	Dolichoderus spp. symbiont	COG0379, NadA, Quinolinate synthase	Coenzyme metabolism	5e-141	1038
BaO9_2038	WP_006333927.1	Mesorhizobium loti	COG0379, NadA, Quinolinate synthase	Coenzyme metabolism	9e-166	1201
BaO9_2038	WP_010916027.1	Mesorhizobium loti	COG0379, NadA, Quinolinate synthase	Coenzyme metabolism	4e-169	1222
BaO9_2038	WP_012090721.1	Ochrobactrum anthropi	COG0379, NadA, Quinolinate synthase	Coenzyme metabolism	5e-163	1182
BaO9_2038	WP_010969039.1	Sinorhizobium meliloti	COG0379, NadA, Quinolinate synthase	Coenzyme metabolism	2e-160	1170
BaO9_2058	WP_010973603.1	Agrobacterium tumefasciens	COG0600, TauC, ABC-type nitrate/sulfonate/bicarbonate transport system, permease component	Inorganic ion transport and metabolism	2e-80	624
BaO9_2058	WP_010974810.1	Agrobacterium tumefasciens	COG0600, TauC, ABC-type nitrate/sulfonate/bicarbonate transport system, permease component	Inorganic ion transport and metabolism	3e-84	654
BaO9_2058	NP_773649.1	Bradyrhizobium japonicum	COG0600, TauC, ABC-type nitrate/sulfonate/bicarbonate transport system, permease component	Inorganic ion transport and metabolism	4e-79	615
BaO9_2058	JSC188_contig_2_134	Dolichoderus spp. symbiont	COG0600, TauC, ABC-type nitrate/sulfonate/bicarbonate transport system, permease component	Inorganic ion transport and metabolism	5e-72	568
BaO9_2058	WP_010912527.1	Mesorhizobium loti	COG0600, TauC, ABC-type nitrate/sulfonate/bicarbonate transport system, permease component	Inorganic ion transport and metabolism	4e-79	615
BaO9_2058	WP_010976274.1	Sinorhizobium meliloti	COG0600, TauC, ABC-type nitrate/sulfonate/bicarbonate transport system, permease component	Inorganic ion transport and metabolism	5e-75	589
BaO9_2058	WP_010970044.1	Sinorhizobium meliloti	COG0600, TauC, ABC-type nitrate/sulfonate/bicarbonate transport system, permease component	Inorganic ion transport and metabolism	3e-76	598
BaO9_2106	WP_010971792.1	Agrobacterium tumefasciens	COG0147, TrpE, Anthranilate/para-aminobenzoate synthases component I	Amino acid transport and metabolism / Coenzyme metabolism	8e-133	999
BaO9_2106	WP_011084887.1	Bradyrhizobium japonicum	COG0147, TrpE, Anthranilate/para-aminobenzoate synthases component I	Amino acid transport and metabolism / Coenzyme metabolism	5e-151	1132
BaO9_2106	WP_004681242.1	Brucella melitensis	COG0147, TrpE, Anthranilate/para-aminobenzoate synthases component I	Amino acid transport and metabolism / Coenzyme metabolism	2e-137	1035
BaO9_2106	JSC161_contig_1_351	Dolichoderus spp. symbiont	COG0147, TrpE, Anthranilate/para-aminobenzoate synthases component I	Amino acid transport and metabolism / Coenzyme metabolism	3e-102	818
BaO9_2106	WP_010911343.1	Mesorhizobium loti	COG0147, TrpE, Anthranilate/para-aminobenzoate synthases component I	Amino acid transport and metabolism / Coenzyme metabolism	8e-137	1029
BaO9_2106	WP_012093554.1	Ochrobactrum anthropi	COG0147, TrpE, Anthranilate/para-aminobenzoate synthases component I	Amino acid transport and metabolism / Coenzyme metabolism	1e-134	1015
BaO9_2106	WP_003531057.1	Sinorhizobium meliloti	COG0147, TrpE, Anthranilate/para-aminobenzoate synthases component I	Amino acid transport and metabolism / Coenzyme metabolism	2e-137	1034
BaO9_2112	WP_006310409.1	Agrobacterium tumefasciens	COG3306, COG3306, Glycosyltransferase involved in LPS biosynthesis	Cell envelope biogenesis, outer membrane	3e-48	402
BaO9_2112	WP_077990489.1	Bartonella apis strain 122	COG3306, COG3306, Glycosyltransferase involved in LPS biosynthesis	Cell envelope biogenesis, outer membrane	1e-34	314
BaO9_2112	AQT41721.1	Bartonella apis strain 178	COG3306, COG3306, Glycosyltransferase involved in LPS biosynthesis	Cell envelope biogenesis, outer membrane	1e-38	343
BaO9_2112	AQT43949.1	Bartonella apis strain 244	COG3306, COG3306, Glycosyltransferase involved in LPS biosynthesis	Cell envelope biogenesis, outer membrane	8e-40	351
BaO9_2112	WP_008038145	Bartonella tamiae strain 239	COG3306, COG3306, Glycosyltransferase involved in LPS biosynthesis	Cell envelope biogenesis, outer membrane	4e-37	332
BaO9_2112	JSC161_contig_3_14	Dolichoderus spp. symbiont	COG3306, COG3306, Glycosyltransferase involved in LPS biosynthesis	Cell envelope biogenesis, outer membrane	1e-28	272
BaO9_2112	WP_010913134.1	Mesorhizobium loti	COG3306, COG3306, Glycosyltransferase involved in LPS biosynthesis	Cell envelope biogenesis, outer membrane	1e-67	538
BaO9_2141	WP_003505258.1	Agrobacterium tumefasciens	COG5515, COG5515, Uncharacterized conserved small protein	Function unknown	7e-38	303
BaO9_2141	WP_002965766.1	Brucella melitensis	COG5515, COG5515, Uncharacterized conserved small protein	Function unknown	2e-44	346
BaO9_2141	JSC188_contig_1_285	Dolichoderus spp. symbiont	COG5515, COG5515, Uncharacterized conserved small protein	Function unknown	2e-26	226
BaO9_2141	WP_027047555.1	Mesorhizobium loti	COG5515, COG5515, Uncharacterized conserved small protein	Function unknown	9e-43	337
BaO9_2141	WP_002965766.1	Ochrobactrum anthropi	COG5515, COG5515, Uncharacterized conserved small protein	Function unknown	2e-44	346
BaO9_2141	WP_010970473.1	Sinorhizobium meliloti	COG5515, COG5515, Uncharacterized conserved small protein	Function unknown	3e-43	339
BaO9_2156	WP_006315207.1	Agrobacterium tumefasciens	COG1175, UgpA, ABC-type sugar transport systems, permease components	Carbohydrate transport and metabolism	7e-89	689
BaO9_2156	WP_002968327.1	Brucella melitensis	COG1175, UgpA, ABC-type sugar transport systems, permease components	Carbohydrate transport and metabolism	8e-53	433
BaO9_2156	JSC161_contig_1_72	Dolichoderus spp. symbiont	COG1175, UgpA, ABC-type sugar transport systems, permease components	Carbohydrate transport and metabolism	4e-78	617
BaO9_2156	WP_010911840.1	Mesorhizobium loti	COG1175, UgpA, ABC-type sugar transport systems, permease components	Carbohydrate transport and metabolism	3e-87	675
BaO9_2156	WP_040128466.1	Ochrobactrum anthropi	COG1175, UgpA, ABC-type sugar transport systems, permease components	Carbohydrate transport and metabolism	4e-88	684
BaO9_2156	WP_010975208.1	Sinorhizobium meliloti	COG1175, UgpA, ABC-type sugar transport systems, permease components	Carbohydrate transport and metabolism	1e-88	688
BaO9_2156	WP_010975588.1	Sinorhizobium meliloti	COG1175, UgpA, ABC-type sugar transport systems, permease components	Carbohydrate transport and metabolism	5e-87	674
BaO9_2157	WP_006315206.1	Agrobacterium tumefasciens	COG0395, UgpE, ABC-type sugar transport system, permease component	Carbohydrate transport and metabolism	5e-78	611
BaO9_2157	WP_004681627.1	Brucella melitensis	COG0395, UgpE, ABC-type sugar transport system, permease component	Carbohydrate transport and metabolism	5e-78	610
BaO9_2157	JSC161_contig_1_71	Dolichoderus spp. symbiont	COG0395, UgpE, ABC-type sugar transport system, permease component	Carbohydrate transport and metabolism	3e-73	580
BaO9_2157	WP_010914574.1	Mesorhizobium loti	COG0395, UgpE, ABC-type sugar transport system, permease component	Carbohydrate transport and metabolism	9e-85	657
BaO9_2157	WP_010914684.1	Mesorhizobium loti	COG0395, UgpE, ABC-type sugar transport system, permease component	Carbohydrate transport and metabolism	3e-83	647
BaO9_2157	WP_011982680.1	Ochrobactrum anthropi	COG0395, UgpE, ABC-type sugar transport system, permease component	Carbohydrate transport and metabolism	1e-79	622
BaO9_2157	WP_010975209.1	Sinorhizobium meliloti	COG0395, UgpE, ABC-type sugar transport system, permease component	Carbohydrate transport and metabolism	1e-77	608
BaO9_2161	WP_006315769.1	Agrobacterium tumefasciens	COG1012, PutA, NAD-dependent aldehyde dehydrogenases	Energy production and conversion	0	1359
BaO9_2161	AAL53466.1	Brucella melitensis	COG1012, PutA, NAD-dependent aldehyde dehydrogenases	Energy production and conversion	9e-167	1238
BaO9_2161	WP_041594661.1	Brucella melitensis	COG1012, PutA, NAD-dependent aldehyde dehydrogenases	Energy production and conversion	8e-177	1306
BaO9_2161	JSC161_contig_1_404	Dolichoderus spp. symbiont	COG1012, PutA, NAD-dependent aldehyde dehydrogenases	Energy production and conversion	2e-166	1237
BaO9_2161	WP_044549091.1	Mesorhizobium loti	COG1012, PutA, NAD-dependent aldehyde dehydrogenases	Energy production and conversion	2e-159	1191
BaO9_2161	WP_012093669.1	Ochrobactrum anthropi	COG1012, PutA, NAD-dependent aldehyde dehydrogenases	Energy production and conversion	8e-176	1298
BaO9_2161	WP_010975252.1	Sinorhizobium meliloti	COG1012, PutA, NAD-dependent aldehyde dehydrogenases	Energy production and conversion	0	1336
BaO9_2172	WP_010973459.1	Agrobacterium tumefasciens	COG0329, DapA, Dihydrodipicolinate synthase/N-acetylneuraminate lyase	Amino acid transport and metabolism / Cell envelope biogenesis, outer membrane	2e-96	738
BaO9_2172	WP_077993518.1	Bartonella apis strain 122	COG0329, DapA, Dihydrodipicolinate synthase/N-acetylneuraminate lyase	Amino acid transport and metabolism / Cell envelope biogenesis, outer membrane	1e-83	651
BaO9_2172	AQT41933.1	Bartonella apis strain 178	COG0329, DapA, Dihydrodipicolinate synthase/N-acetylneuraminate lyase	Amino acid transport and metabolism / Cell envelope biogenesis, outer membrane	1e-99	759
BaO9_2172	WP_077970356.1	Bartonella apis strain 244	COG0329, DapA, Dihydrodipicolinate synthase/N-acetylneuraminate lyase	Amino acid transport and metabolism / Cell envelope biogenesis, outer membrane	3e-99	756
BaO9_2172	WP_011090007.1	Bradyrhizobium japonicum	COG0329, DapA, Dihydrodipicolinate synthase/N-acetylneuraminate lyase	Amino acid transport and metabolism / Cell envelope biogenesis, outer membrane	1e-82	645
BaO9_2172	WP_004681737.1	Brucella melitensis	COG0329, DapA, Dihydrodipicolinate synthase/N-acetylneuraminate lyase	Amino acid transport and metabolism / Cell envelope biogenesis, outer membrane	2e-92	713
BaO9_2172	JSC189_contig_18_9	Dolichoderus spp. symbiont	COG0329, DapA, Dihydrodipicolinate synthase/N-acetylneuraminate lyase	Amino acid transport and metabolism / Cell envelope biogenesis, outer membrane	5e-96	735
BaO9_2177	WP_010973602.1	Agrobacterium tumefasciens	COG0715, TauA, ABC-type nitrate/sulfonate/bicarbonate transport systems, periplasmic components	Inorganic ion transport and metabolism	3e-62	513
BaO9_2177	WP_011089748.1	Bradyrhizobium japonicum	COG0715, TauA, ABC-type nitrate/sulfonate/bicarbonate transport systems, periplasmic components	Inorganic ion transport and metabolism	6e-59	490
BaO9_2177	WP_011084051.1	Bradyrhizobium japonicum	COG0715, TauA, ABC-type nitrate/sulfonate/bicarbonate transport systems, periplasmic components	Inorganic ion transport and metabolism	1e-56	475
BaO9_2177	WP_002967147.1	Brucella melitensis	COG0715, TauA, ABC-type nitrate/sulfonate/bicarbonate transport systems, periplasmic components	Inorganic ion transport and metabolism	3e-50	431
BaO9_2177	JSC188_contig_2_132	Dolichoderus spp. symbiont	COG0715, TauA, ABC-type nitrate/sulfonate/bicarbonate transport systems, periplasmic components	Inorganic ion transport and metabolism	5e-55	464
BaO9_2177	BAB51187.1	Mesorhizobium loti	COG0715, TauA, ABC-type nitrate/sulfonate/bicarbonate transport systems, periplasmic components	Inorganic ion transport and metabolism	6e-64	525
BaO9_2177	WP_010970043.1	Sinorhizobium meliloti	COG0715, TauA, ABC-type nitrate/sulfonate/bicarbonate transport systems, periplasmic components	Inorganic ion transport and metabolism	9e-56	471
BaO9_2193	WP_010974043.1	Agrobacterium tumefasciens	COG3119, AslA, Arylsulfatase A and related enzymes	Inorganic ion transport and metabolism	6e-107	842
BaO9_2193	WP_004681086.1	Brucella melitensis	COG3119, AslA, Arylsulfatase A and related enzymes	Inorganic ion transport and metabolism	2e-90	730
BaO9_2193	JSC188_contig_2_139	Dolichoderus spp. symbiont	COG3119, AslA, Arylsulfatase A and related enzymes	Inorganic ion transport and metabolism	4e-36	330
BaO9_2193	WP_010914987.1	Mesorhizobium loti	COG3119, AslA, Arylsulfatase A and related enzymes	Inorganic ion transport and metabolism	4e-108	851
BaO9_2193	WP_012092758.1	Ochrobactrum anthropi	COG3119, AslA, Arylsulfatase A and related enzymes	Inorganic ion transport and metabolism	2e-98	784
BaO9_2193	WP_010968942.1	Sinorhizobium meliloti	COG3119, AslA, Arylsulfatase A and related enzymes	Inorganic ion transport and metabolism	1e-113	888
BaO9_2200	WP_010974278.1	Agrobacterium tumefasciens	COG1487, VapC, Predicted nucleic acid-binding protein, contains PIN domain	General function prediction only	3e-27	244
BaO9_2200	WP_011085221.1	Bradyrhizobium japonicum	COG1487, VapC, Predicted nucleic acid-binding protein, contains PIN domain	General function prediction only	1e-23	221
BaO9_2200	JSC188_contig_11_11	Dolichoderus spp. symbiont	COG1487, VapC, Predicted nucleic acid-binding protein, contains PIN domain	General function prediction only	3e-16	169
BaO9_2200	WP_010912928.1	Mesorhizobium loti	COG1487, VapC, Predicted nucleic acid-binding protein, contains PIN domain	General function prediction only	3e-28	251
BaO9_2200	WP_011982953.1	Ochrobactrum anthropi	COG1487, VapC, Predicted nucleic acid-binding protein, contains PIN domain	General function prediction only	3e-17	176
BaO9_2200	WP_003527983.1	Sinorhizobium meliloti	COG1487, VapC, Predicted nucleic acid-binding protein, contains PIN domain	General function prediction only	3e-29	258
BaO9_2200	WP_017263801.1	Sinorhizobium meliloti	COG1487, VapC, Predicted nucleic acid-binding protein, contains PIN domain	General function prediction only	3e-25	231
BaO9_2207	WP_015397455.1	Bartonella australis	COG2337, MazF, Growth inhibitor	Signal transduction mechanisms	1e-10	125
BaO9_2207	WP_034989842.1	Bartonella schoenbuchensis	COG2337, MazF, Growth inhibitor	Signal transduction mechanisms	7e-11	126
BaO9_2207	WP_038473287.1	Bartonella tribocorum	COG2337, MazF, Growth inhibitor	Signal transduction mechanisms	5e-11	128
BaO9_2207	WP_002967394.1	Brucella melitensis	COG2337, MazF, Growth inhibitor	Signal transduction mechanisms	3e-20	192
BaO9_2207	JSC188_contig_11_18	Dolichoderus spp. symbiont	COG2337, MazF, Growth inhibitor	Signal transduction mechanisms	1e-10	126
BaO9_2207	WP_010976120.1	Sinorhizobium meliloti	COG2337, MazF, Growth inhibitor	Signal transduction mechanisms	2e-06	92
BaO9_2221	WP_077992914.1	Bartonella apis strain 122	COG0672, FTR1, High-affinity Fe2+/Pb2+ permease	Inorganic ion transport and metabolism	2e-23	239
BaO9_2221	WP_077972087.1	Bartonella apis strain 244	COG0672, FTR1, High-affinity Fe2+/Pb2+ permease	Inorganic ion transport and metabolism	1e-23	239
BaO9_2221	ENS54778.1	Brucella melitensis	COG0672, FTR1, High-affinity Fe2+/Pb2+ permease	Inorganic ion transport and metabolism	9e-53	449
BaO9_2221	JSC085_contig_1_323	Dolichoderus spp. symbiont	COG0672, FTR1, High-affinity Fe2+/Pb2+ permease	Inorganic ion transport and metabolism	4e-17	191
BaO9_2221	WP_012093213.1	Ochrobactrum anthropi	COG0672, FTR1, High-affinity Fe2+/Pb2+ permease	Inorganic ion transport and metabolism	1e-50	434
BaO9_2275	WP_077993281.1	Bartonella apis strain 122	No hit	Function unknown	-	-
BaO9_2275	WP_077972465.1	Bartonella apis strain 244	No hit	Function unknown	-	-
BaO9_2275	WP_008037370	Bartonella tamiae strain 239	No hit	Function unknown	-	-
BaO9_2275	WP_008040250	Bartonella tamiae strain 239	No hit	Function unknown	-	-
BaO9_2275	JSC188_contig_1_90	Dolichoderus spp. symbiont	No hit	Function unknown	-	-
BaO9_2292	WP_010971270.1	Agrobacterium tumefasciens	COG2336, MazE, Growth regulator	Signal transduction mechanisms	5e-22	201
BaO9_2292	WP_015397463.1	Bartonella australis	COG2336, MazE, Growth regulator	Signal transduction mechanisms	3e-09	113
BaO9_2292	WP_010703162.1	Bartonella schoenbuchensis	COG2336, MazE, Growth regulator	Signal transduction mechanisms	6e-10	118
BaO9_2292	WP_012230990.1	Bartonella tribocorum	COG2336, MazE, Growth regulator	Signal transduction mechanisms	5e-09	111
BaO9_2292	JSC188_contig_11_23	Dolichoderus spp. symbiont	COG2336, MazE, Growth regulator	Signal transduction mechanisms	7e-19	179
BaO9_2292	JSC188_contig_11_6	Dolichoderus spp. symbiont	COG2336, MazE, Growth regulator	Signal transduction mechanisms	6e-18	173
BaO9_2293	JSC189_contig_14_1	Dolichoderus spp. symbiont	No hit	Function unknown	-	-
BaO9_2293	JSC189_contig_30_9	Dolichoderus spp. symbiont	No hit	Function unknown	-	-
BaO9_2293	JSC189_contig_32_1	Dolichoderus spp. symbiont	No hit	Function unknown	-	-
BaO9_2293	JSC189_contig_33_1	Dolichoderus spp. symbiont	No hit	Function unknown	-	-
BaO9_2293	JSC189_contig_35_5	Dolichoderus spp. symbiont	No hit	Function unknown	-	-
BaO9_2293	JSC189_contig_37_1	Dolichoderus spp. symbiont	No hit	Function unknown	-	-
BaO9_2371	WP_010971059.1	Agrobacterium tumefasciens	COG2026, RelE, Cytotoxic translational repressor of toxin-antitoxin stability system	Translation, ribosomal structure and biogenesis / Cell division and chromosome partitioning	8e-20	187
BaO9_2371	WP_015856325.1	Bartonella grahamii	COG2026, RelE, Cytotoxic translational repressor of toxin-antitoxin stability system	Translation, ribosomal structure and biogenesis / Cell division and chromosome partitioning	1e-17	172
BaO9_2371	WP_011180622.1	Bartonella henselae	COG2026, RelE, Cytotoxic translational repressor of toxin-antitoxin stability system	Translation, ribosomal structure and biogenesis / Cell division and chromosome partitioning	8e-18	174
BaO9_2371	WP_010704170.1	Bartonella schoenbuchensis	COG2026, RelE, Cytotoxic translational repressor of toxin-antitoxin stability system	Translation, ribosomal structure and biogenesis / Cell division and chromosome partitioning	2e-17	171
BaO9_2371	WP_012230995.1	Bartonella tribocorum	COG2026, RelE, Cytotoxic translational repressor of toxin-antitoxin stability system	Translation, ribosomal structure and biogenesis / Cell division and chromosome partitioning	1e-17	173
BaO9_2371	JSC188_contig_11_16	Dolichoderus spp. symbiont	COG2026, RelE, Cytotoxic translational repressor of toxin-antitoxin stability system	Translation, ribosomal structure and biogenesis / Cell division and chromosome partitioning	5e-15	155
BaO9_2392	WP_010971283.1	Agrobacterium tumefasciens	COG4695, COG4695, Phage-related protein	Function unknown	2e-154	1140
BaO9_2392	WP_039964530	Bartonella tamiae strain 239	COG4695, COG4695, Phage-related protein	Function unknown	4e-67	555
BaO9_2392	EXU83473.1	Brucella melitensis	COG4695, COG4695, Phage-related protein	Function unknown	2e-151	1122
BaO9_2392	JSC189_contig_23_6	Dolichoderus spp. symbiont	COG4695, COG4695, Phage-related protein	Function unknown	2e-11	140
BaO9_2392	WP_010915685.1	Mesorhizobium loti	COG4695, COG4695, Phage-related protein	Function unknown	3e-144	1075
BaO9_2392	WP_011982433.1	Ochrobactrum anthropi	COG4695, COG4695, Phage-related protein	Function unknown	6e-64	539
BaO9_2414	WP_010971496.1	Agrobacterium tumefasciens	COG0010, SpeB, Arginase/agmatinase/formimionoglutamate hydrolase, arginase family	Amino acid transport and metabolism	8e-87	676
BaO9_2414	WP_004683596.1	Brucella melitensis	COG0010, SpeB, Arginase/agmatinase/formimionoglutamate hydrolase, arginase family	Amino acid transport and metabolism	1e-90	700
BaO9_2414	JSC189_contig_27_1	Dolichoderus spp. symbiont	COG0010, SpeB, Arginase/agmatinase/formimionoglutamate hydrolase, arginase family	Amino acid transport and metabolism	1e-86	675
BaO9_2414	WP_010915634.1	Mesorhizobium loti	COG0010, SpeB, Arginase/agmatinase/formimionoglutamate hydrolase, arginase family	Amino acid transport and metabolism	1e-92	716
BaO9_2414	WP_012092322.1	Ochrobactrum anthropi	COG0010, SpeB, Arginase/agmatinase/formimionoglutamate hydrolase, arginase family	Amino acid transport and metabolism	3e-92	712
BaO9_2414	WP_010969130.1	Sinorhizobium meliloti	COG0010, SpeB, Arginase/agmatinase/formimionoglutamate hydrolase, arginase family	Amino acid transport and metabolism	2e-88	686
BaO9_2442	KJX88343.1	Agrobacterium tumefasciens	COG1215, COG1215, Glycosyltransferases, probably involved in cell wall biogenesis	Cell envelope biogenesis, outer membrane	2e-37	350
BaO9_2442	AQT41970.1	Bartonella apis strain 178	COG1215, COG1215, Glycosyltransferases, probably involved in cell wall biogenesis	Cell envelope biogenesis, outer membrane	9e-28	276
BaO9_2442	WP_077970430.1	Bartonella apis strain 244	COG1215, COG1215, Glycosyltransferases, probably involved in cell wall biogenesis	Cell envelope biogenesis, outer membrane	1e-27	275
BaO9_2442	WP_008038499	Bartonella tamiae strain 239	COG1215, COG1215, Glycosyltransferases, probably involved in cell wall biogenesis	Cell envelope biogenesis, outer membrane	4e-25	256
BaO9_2442	JSC189_contig_11_44	Dolichoderus spp. symbiont	No hit	Function unknown	-	-
BaO9_2442	WP_010913397.1	Mesorhizobium loti	COG1215, COG1215, Glycosyltransferases, probably involved in cell wall biogenesis	Cell envelope biogenesis, outer membrane	2e-38	358
BaO9_2507	WP_010972869.1	Agrobacterium tumefasciens	COG0673, MviM, Predicted dehydrogenases and related proteins	General function prediction only	2e-59	501
BaO9_2507	WP_004683244.1	Brucella melitensis	COG0673, MviM, Predicted dehydrogenases and related proteins	General function prediction only	2e-67	554
BaO9_2507	JSC161_contig_1_89	Dolichoderus spp. symbiont	COG0673, MviM, Predicted dehydrogenases and related proteins	General function prediction only	2e-57	485
BaO9_2507	WP_010911613.1	Mesorhizobium loti	COG0673, MviM, Predicted dehydrogenases and related proteins	General function prediction only	5e-67	552
BaO9_2507	WP_012092837.1	Ochrobactrum anthropi	COG0673, MviM, Predicted dehydrogenases and related proteins	General function prediction only	1e-65	543
BaO9_2507	WP_010970271.1	Sinorhizobium meliloti	COG0673, MviM, Predicted dehydrogenases and related proteins	General function prediction only	2e-64	535
BaO9_2517	WP_010972957.1	Agrobacterium tumefasciens	COG4813, ThuA, Trehalose utilization protein	Carbohydrate transport and metabolism	0	1332
BaO9_2517	ACU49438.1	Brucella melitensis	COG4813, ThuA, Trehalose utilization protein	Carbohydrate transport and metabolism	0	1325
BaO9_2517	JSC161_contig_1_69	Dolichoderus spp. symbiont	COG4813, ThuA, Trehalose utilization protein	Carbohydrate transport and metabolism	4e-125	917
BaO9_2517	WP_010911512.1	Mesorhizobium loti	COG4813, ThuA, Trehalose utilization protein	Carbohydrate transport and metabolism	0	1283
BaO9_2517	WP_011982682.1	Ochrobactrum anthropi	COG4813, ThuA, Trehalose utilization protein	Carbohydrate transport and metabolism	0	1298
BaO9_2517	WP_010975211.1	Sinorhizobium meliloti	COG4813, ThuA, Trehalose utilization protein	Carbohydrate transport and metabolism	0	1341
BaO9_2518	WP_006315203.1	Agrobacterium tumefasciens	COG0673, MviM, Predicted dehydrogenases and related proteins	General function prediction only	1e-70	572
BaO9_2518	WP_002966277.1	Brucella melitensis	COG0673, MviM, Predicted dehydrogenases and related proteins	General function prediction only	3e-71	577
BaO9_2518	JSC161_contig_1_68	Dolichoderus spp. symbiont	COG0673, MviM, Predicted dehydrogenases and related proteins	General function prediction only	3e-62	516
BaO9_2518	WP_010911418.1	Mesorhizobium loti	COG0673, MviM, Predicted dehydrogenases and related proteins	General function prediction only	6e-66	541
BaO9_2518	WP_011982683.1	Ochrobactrum anthropi	COG0673, MviM, Predicted dehydrogenases and related proteins	General function prediction only	2e-71	578
BaO9_2518	WP_010975212.1	Sinorhizobium meliloti	COG0673, MviM, Predicted dehydrogenases and related proteins	General function prediction only	5e-69	563
BaO9_2621	WP_017196279.1	Bartonella birtlesii	COG3756, COG3756, Uncharacterized protein conserved in bacteria	Function unknown	4e-08	117
BaO9_2621	WP_015856321.1	Bartonella grahamii	COG3756, COG3756, Uncharacterized protein conserved in bacteria	Function unknown	3e-09	127
BaO9_2621	WP_011180297.1	Bartonella henselae	No hit	Function unknown	-	-
BaO9_2621	CAK00999.1	Bartonella tribocorum	No hit	Function unknown	-	-
BaO9_2621	WP_012231587.1	Bartonella tribocorum	No hit	Function unknown	-	-
BaO9_2621	JSC189_contig_15_1	Dolichoderus spp. symbiont	No hit	Function unknown	-	-
BaO9_2645	WP_077992912.1	Bartonella apis strain 122	COG3470, Tpd, Uncharacterized protein probably involved in high-affinity Fe2+ transport	Inorganic ion transport and metabolism	5e-75	571
BaO9_2645	WP_077972085.1	Bartonella apis strain 244	COG3470, Tpd, Uncharacterized protein probably involved in high-affinity Fe2+ transport	Inorganic ion transport and metabolism	2e-75	574
BaO9_2645	AEQ10055.1	Brucella melitensis	COG3470, Tpd, Uncharacterized protein probably involved in high-affinity Fe2+ transport	Inorganic ion transport and metabolism	1e-99	734
BaO9_2645	JSC085_contig_1_325	Dolichoderus spp. symbiont	COG3470, Tpd, Uncharacterized protein probably involved in high-affinity Fe2+ transport	Inorganic ion transport and metabolism	4e-74	565
BaO9_2646	WP_077973587.1	Bartonella apis strain 122	No hit	Function unknown	-	-
BaO9_2646	WP_077973587.1	Bartonella apis strain 244	No hit	Function unknown	-	-
BaO9_2646	AAL54126.1	Brucella melitensis	No hit	Function unknown	-	-
BaO9_2646	JSC085_contig_1_324	Dolichoderus spp. symbiont	No hit	Function unknown	-	-
BaO9_2647	AQT47713.1	Bartonella apis strain 122	COG0348, NapH, Polyferredoxin	Energy production and conversion	9e-15	179
BaO9_2647	AQT45290.1	Bartonella apis strain 244	COG0348, NapH, Polyferredoxin	Energy production and conversion	1e-14	177
BaO9_2647	WP_041594662.1	Brucella melitensis	COG0348, NapH, Polyferredoxin	Energy production and conversion	8e-47	420
BaO9_2647	JSC085_contig_1_321	Dolichoderus spp. symbiont	No hit	Function unknown	-	-
BaO9_2677	WP_077992561.1	Bartonella apis strain 122	No hit	Function unknown	-	-
BaO9_2677	WP_077993684.1	Bartonella apis strain 122	No hit	Function unknown	-	-
BaO9_2677	WP_077993689.1	Bartonella apis strain 122	No hit	Function unknown	-	-
BaO9_2677	AQT45155.1	Bartonella apis strain 244	No hit	Function unknown	-	-
BaO9_2677	JSC161_contig_2_18	Dolichoderus spp. symbiont	No hit	Function unknown	-	-
BaO9_2725	WP_006590359.1	Bartonella birtlesii	No hit	Function unknown	-	-
BaO9_2725	WP_015856182.1	Bartonella grahamii	No hit	Function unknown	-	-
BaO9_2725	WP_012231673.1	Bartonella tribocorum	No hit	Function unknown	-	-
BaO9_2725	WP_012232366.1	Bartonella tribocorum	No hit	Function unknown	-	-
BaO9_2725	JSC085_contig_3_5	Dolichoderus spp. symbiont	No hit	Function unknown	-	-
BaO9_2770	WP_010973373.1	Agrobacterium tumefasciens	COG1961, PinR, Site-specific recombinases, DNA invertase Pin homologs	DNA replication, recombination, and repair	3e-32	291
BaO9_2770	JSC189_contig_21_6	Dolichoderus spp. symbiont	COG1961, PinR, Site-specific recombinases, DNA invertase Pin homologs	DNA replication, recombination, and repair	3e-19	199
BaO9_2770	WP_080511751.1	Mesorhizobium loti	COG1961, PinR, Site-specific recombinases, DNA invertase Pin homologs	DNA replication, recombination, and repair	1e-06	98
BaO9_2770	WP_012091410.1	Ochrobactrum anthropi	COG1961, PinR, Site-specific recombinases, DNA invertase Pin homologs	DNA replication, recombination, and repair	4e-30	276
BaO9_2770	WP_012092720.1	Ochrobactrum anthropi	COG1961, PinR, Site-specific recombinases, DNA invertase Pin homologs	DNA replication, recombination, and repair	8e-31	281
BaO9_2792	JSC189_contig_30_8	Dolichoderus spp. symbiont	No hit	Function unknown	-	-
BaO9_2792	JSC189_contig_32_2	Dolichoderus spp. symbiont	No hit	Function unknown	-	-
BaO9_2792	JSC189_contig_33_2	Dolichoderus spp. symbiont	No hit	Function unknown	-	-
BaO9_2792	JSC189_contig_35_4	Dolichoderus spp. symbiont	No hit	Function unknown	-	-
BaO9_2792	JSC189_contig_37_2	Dolichoderus spp. symbiont	No hit	Function unknown	-	-
BaO9_2866	WP_010974610.1	Agrobacterium tumefasciens	COG1280, RhtB, Putative threonine efflux protein	Amino acid transport and metabolism	1e-45	383
BaO9_2866	NP_772091.1	Bradyrhizobium japonicum	COG1280, RhtB, Putative threonine efflux protein	Amino acid transport and metabolism	1e-42	362
BaO9_2866	JSC161_contig_5_1	Dolichoderus spp. symbiont	COG1280, RhtB, Putative threonine efflux protein	Amino acid transport and metabolism	1e-22	221
BaO9_2866	WP_010915011.1	Mesorhizobium loti	COG1280, RhtB, Putative threonine efflux protein	Amino acid transport and metabolism	3e-44	372
BaO9_2866	WP_010976156.1	Sinorhizobium meliloti	COG1280, RhtB, Putative threonine efflux protein	Amino acid transport and metabolism	2e-36	320
BaO9_2868	WP_035256515.1	Agrobacterium tumefasciens	No hit	Function unknown	-	-
BaO9_2868	WP_077993266.1	Bartonella apis strain 122	No hit	Function unknown	-	-
BaO9_2868	WP_077972462.1	Bartonella apis strain 244	No hit	Function unknown	-	-
BaO9_2868	JSC189_contig_4_103	Dolichoderus spp. symbiont	No hit	Function unknown	-	-
BaO9_2868	WP_012091548.1	Ochrobactrum anthropi	No hit	Function unknown	-	-
BaO9_2919	WP_006310516.1	Agrobacterium tumefasciens	COG2365, COG2365, Protein tyrosine/serine phosphatase	Signal transduction mechanisms	2e-40	346
BaO9_2919	WP_035256536.1	Agrobacterium tumefasciens	COG2365, COG2365, Protein tyrosine/serine phosphatase	Signal transduction mechanisms	2e-45	382
BaO9_2919	JSC188_contig_1_21	Dolichoderus spp. symbiont	COG2365, COG2365, Protein tyrosine/serine phosphatase	Signal transduction mechanisms	2e-15	169
BaO9_2919	WP_011982279.1	Ochrobactrum anthropi	COG2365, COG2365, Protein tyrosine/serine phosphatase	Signal transduction mechanisms	4e-25	242
BaO9_2980	WP_010972955.1	Agrobacterium tumefasciens	COG1653, UgpB, ABC-type sugar transport system, periplasmic component	Carbohydrate transport and metabolism	7e-58	498
BaO9_2980	WP_004681622.1	Brucella melitensis	COG1653, UgpB, ABC-type sugar transport system, periplasmic component	Carbohydrate transport and metabolism	4e-58	500
BaO9_2980	JSC161_contig_1_73	Dolichoderus spp. symbiont	COG1653, UgpB, ABC-type sugar transport system, periplasmic component	Carbohydrate transport and metabolism	5e-44	401
BaO9_2980	WP_011982678.1	Ochrobactrum anthropi	COG1653, UgpB, ABC-type sugar transport system, periplasmic component	Carbohydrate transport and metabolism	5e-59	506
BaO9_2980	WP_010975207.1	Sinorhizobium meliloti	COG1653, UgpB, ABC-type sugar transport system, periplasmic component	Carbohydrate transport and metabolism	3e-59	508
BaO9_2981	WP_010972956.1	Agrobacterium tumefasciens	COG3839, MalK, ABC-type sugar transport systems, ATPase components	Carbohydrate transport and metabolism	0	1277
BaO9_2981	AAL54182.1	Brucella melitensis	COG3839, MalK, ABC-type sugar transport systems, ATPase components	Carbohydrate transport and metabolism	4e-92	705
BaO9_2981	JSC161_contig_1_70	Dolichoderus spp. symbiont	COG3839, MalK, ABC-type sugar transport systems, ATPase components	Carbohydrate transport and metabolism	1e-161	1177
BaO9_2981	WP_011982681.1	Ochrobactrum anthropi	COG3839, MalK, ABC-type sugar transport systems, ATPase components	Carbohydrate transport and metabolism	0	1266
BaO9_2981	WP_027991634.1	Sinorhizobium meliloti	COG3839, MalK, ABC-type sugar transport systems, ATPase components	Carbohydrate transport and metabolism	3e-174	1257
BaO9_2991	WP_010973028.1	Agrobacterium tumefasciens	COG1853, COG1853, Conserved protein/domain typically associated with flavoprotein oxygenases, DIM6/NTAB family	General function prediction only	4e-42	353
BaO9_2991	WP_011089744.1	Bradyrhizobium japonicum	COG1853, COG1853, Conserved protein/domain typically associated with flavoprotein oxygenases, DIM6/NTAB family	General function prediction only	1e-36	317
BaO9_2991	JSC188_contig_2_131	Dolichoderus spp. symbiont	COG1853, COG1853, Conserved protein/domain typically associated with flavoprotein oxygenases, DIM6/NTAB family	General function prediction only	3e-28	260
BaO9_2991	WP_044548341.1	Mesorhizobium loti	COG1853, COG1853, Conserved protein/domain typically associated with flavoprotein oxygenases, DIM6/NTAB family	General function prediction only	7e-41	343
BaO9_2991	WP_012093640.1	Ochrobactrum anthropi	COG1853, COG1853, Conserved protein/domain typically associated with flavoprotein oxygenases, DIM6/NTAB family	General function prediction only	2e-38	329
BaO9_2992	WP_010973029.1	Agrobacterium tumefasciens	COG2141, COG2141, Coenzyme F420-dependent N5,N10-methylene tetrahydromethanopterin reductase and related flavin-dependent oxidoreductases	Energy production and conversion	6e-70	571
BaO9_2992	WP_011089747.1	Bradyrhizobium japonicum	COG2141, COG2141, Coenzyme F420-dependent N5,N10-methylene tetrahydromethanopterin reductase and related flavin-dependent oxidoreductases	Energy production and conversion	1e-73	596
BaO9_2992	JSC188_contig_2_133	Dolichoderus spp. symbiont	COG2141, COG2141, Coenzyme F420-dependent N5,N10-methylene tetrahydromethanopterin reductase and related flavin-dependent oxidoreductases	Energy production and conversion	8e-72	584
BaO9_2992	WP_010912528.1	Mesorhizobium loti	COG2141, COG2141, Coenzyme F420-dependent N5,N10-methylene tetrahydromethanopterin reductase and related flavin-dependent oxidoreductases	Energy production and conversion	3e-69	566
BaO9_2992	WP_010913041.1	Mesorhizobium loti	COG2141, COG2141, Coenzyme F420-dependent N5,N10-methylene tetrahydromethanopterin reductase and related flavin-dependent oxidoreductases	Energy production and conversion	2e-74	602
BaO9_3126	WP_077993674.1	Bartonella apis strain 122	COG2814, AraJ, Arabinose efflux permease	Carbohydrate transport and metabolism	6e-15	181
BaO9_3126	AQT41930.1	Bartonella apis strain 178	COG2271, UhpC, Sugar phosphate permease	Carbohydrate transport and metabolism	2e-04	92
BaO9_3126	AQT44165.1	Bartonella apis strain 244	COG2271, UhpC, Sugar phosphate permease	Carbohydrate transport and metabolism	3e-04	88
BaO9_3126	JSC189_contig_18_8	Dolichoderus spp. symbiont	COG2814, AraJ, Arabinose efflux permease	Carbohydrate transport and metabolism	9e-04	90
BaO9_3126	WP_012092289.1	Ochrobactrum anthropi	COG2814, AraJ, Arabinose efflux permease	Carbohydrate transport and metabolism	5e-12	157
BaO9_3145	WP_019224016.1	Bartonella australis	No hit	Function unknown	-	-
BaO9_3145	WP_034989862.1	Bartonella schoenbuchensis	COG3552, CoxE, Protein containing von Willebrand factor type A (vWA) domain	General function prediction only	0.004	82
BaO9_3145	WP_012230987.1	Bartonella tribocorum	No hit	Function unknown	-	-
BaO9_3145	JSC188_contig_11_19	Dolichoderus spp. symbiont	No hit	Function unknown	-	-
BaO9_3152	WP_015856332.1	Bartonella grahamii	No hit	Function unknown	-	-
BaO9_3152	WP_011180821.1	Bartonella henselae	No hit	Function unknown	-	-
BaO9_3152	WP_010704012.1	Bartonella schoenbuchensis	No hit	Function unknown	-	-
BaO9_3152	WP_012231013.1	Bartonella tribocorum	No hit	Function unknown	-	-
BaO9_3152	JSC085_contig_3_3	Dolichoderus spp. symbiont	No hit	Function unknown	-	-
BaO9_3195	WP_005767740.1	Bartonella bacilliformis	COG3144, FliK, Flagellar hook-length control protein	Cell motility and secretion	7e-04	90
BaO9_3195	WP_026501246.1	Bartonella clarridgeiae	COG3144, FliK, Flagellar hook-length control protein	Cell motility and secretion	0.001	89
BaO9_3195	WP_010704221.1	Bartonella schoenbuchensis	No hit	Function unknown	-	-
BaO9_3195	JSC188_contig_1_40	Dolichoderus spp. symbiont	No hit	Function unknown	-	-
BaO9_3211	WP_015856340.1	Bartonella grahamii	No hit	Function unknown	-	-
BaO9_3211	WP_011180813.1	Bartonella henselae	No hit	Function unknown	-	-
BaO9_3211	WP_051101982.1	Bartonella schoenbuchensis	No hit	Function unknown	-	-
BaO9_3211	WP_012231029.1	Bartonella tribocorum	No hit	Function unknown	-	-
BaO9_3211	JSC085_contig_3_10	Dolichoderus spp. symbiont	No hit	Function unknown	-	-
BaO9_3224	WP_012754748.1	Bartonella grahamii	No hit	Function unknown	-	-
BaO9_3224	WP_034447428.1	Bartonella henselae	No hit	Function unknown	-	-
BaO9_3224	WP_010704152.1	Bartonella schoenbuchensis	No hit	Function unknown	-	-
BaO9_3224	WP_012231592.1	Bartonella tribocorum	No hit	Function unknown	-	-
BaO9_3224	JSC189_contig_32_5	Dolichoderus spp. symbiont	No hit	Function unknown	-	-
BaO9_3226	WP_014490269.1	Bradyrhizobium japonicum	COG5534, COG5534, Plasmid replication initiator protein	DNA replication, recombination, and repair	6e-58	495
BaO9_3226	JSC188_contig_12_1	Dolichoderus spp. symbiont	COG5534, COG5534, Plasmid replication initiator protein	DNA replication, recombination, and repair	2e-13	166
BaO9_3226	WP_044547325.1	Mesorhizobium loti	COG5534, COG5534, Plasmid replication initiator protein	DNA replication, recombination, and repair	3e-147	1088
BaO9_3226	WP_012092627.1	Ochrobactrum anthropi	COG5534, COG5534, Plasmid replication initiator protein	DNA replication, recombination, and repair	4e-103	798
BaO9_3279	WP_015397631.1	Bartonella australis	COG4570, Rus, Holliday junction resolvase	DNA replication, recombination, and repair	8e-07	99
BaO9_3279	WP_015398348.1	Bartonella australis	COG4570, Rus, Holliday junction resolvase	DNA replication, recombination, and repair	6e-07	100
BaO9_3279	JSC189_contig_15_3	Dolichoderus spp. symbiont	COG4570, Rus, Holliday junction resolvase	DNA replication, recombination, and repair	2e-05	91
BaO9_3279	JSC189_contig_4_85	Dolichoderus spp. symbiont	No hit	Function unknown	-	-
BaO9_3383	WP_006312144.1	Agrobacterium tumefasciens	No hit	Function unknown	-	-
BaO9_3383	WP_077993164.1	Bartonella apis strain 122	No hit	Function unknown	-	-
BaO9_3383	JSC161_contig_1_347	Dolichoderus spp. symbiont	COG2882, FliJ, Flagellar biosynthesis chaperone	Cell motility and secretion / Intracellular trafficking and secretion / Posttranslational modification, protein turnover, chaperones	0.003	82
BaO9_3383	JSC161_contig_1_348	Dolichoderus spp. symbiont	COG2882, FliJ, Flagellar biosynthesis chaperone	Cell motility and secretion / Intracellular trafficking and secretion / Posttranslational modification, protein turnover, chaperones	0.003	82
BaO9_3384	EJF77163.1	Bartonella birtlesii	COG0050, TufB, GTPases - translation elongation factors	Translation, ribosomal structure and biogenesis	1e-19	190
BaO9_3384	JSC085_contig_2_1	Dolichoderus spp. symbiont	COG0050, TufB, GTPases - translation elongation factors	Translation, ribosomal structure and biogenesis	2e-47	392
BaO9_3385	JSC188_contig_11_8	Dolichoderus spp. symbiont	No hit	Function unknown	-	-
BaO9_3385	JSC188_contig_12_3	Dolichoderus spp. symbiont	No hit	Function unknown	-	-
BaO9_3385	JSC188_contig_2_143	Dolichoderus spp. symbiont	No hit	Function unknown	-	-
BaO9_3385	WP_012091228.1	Ochrobactrum anthropi	No hit	Function unknown	-	-
BaO9_3500	WP_035256687.1	Agrobacterium tumefasciens	COG2932, COG2932, Predicted transcriptional regulator	Transcription	2e-31	287
BaO9_3500	JSC189_contig_23_1	Dolichoderus spp. symbiont	COG2932, COG2932, Predicted transcriptional regulator	Transcription	3e-10	134
BaO9_3500	WP_010910690.1	Mesorhizobium loti	COG2932, COG2932, Predicted transcriptional regulator	Transcription	1e-33	302
BaO9_3500	WP_041545347.1	Ochrobactrum anthropi	COG2932, COG2932, Predicted transcriptional regulator	Transcription	1e-26	253
BaO9_3502	WP_010970901.1	Agrobacterium tumefasciens	No hit	Function unknown	-	-
BaO9_3502	JSC085_contig_3_13	Dolichoderus spp. symbiont	No hit	Function unknown	-	-
BaO9_3502	WP_010915680.1	Mesorhizobium loti	COG1522, Lrp, Transcriptional regulators	Transcription	0.001	85
BaO9_3502	WP_012092184.1	Ochrobactrum anthropi	No hit	Function unknown	-	-
BaO9_3793	WP_010973604.1	Agrobacterium tumefasciens	COG1116, TauB, ABC-type nitrate/sulfonate/bicarbonate transport system, ATPase component	Inorganic ion transport and metabolism	1e-111	831
BaO9_3793	WP_011089745.1	Bradyrhizobium japonicum	COG1116, TauB, ABC-type nitrate/sulfonate/bicarbonate transport system, ATPase component	Inorganic ion transport and metabolism	1e-99	753
BaO9_3793	JSC188_contig_2_135	Dolichoderus spp. symbiont	COG1116, TauB, ABC-type nitrate/sulfonate/bicarbonate transport system, ATPase component	Inorganic ion transport and metabolism	3e-100	755
BaO9_3793	WP_010912526.1	Mesorhizobium loti	COG1116, TauB, ABC-type nitrate/sulfonate/bicarbonate transport system, ATPase component	Inorganic ion transport and metabolism	2e-106	795
BaO9_3921	WP_015397625.1	Bartonella australis	COG1974, LexA, SOS-response transcriptional repressors (RecA-mediated autopeptidases)	Transcription / Signal transduction mechanisms	1e-10	135
BaO9_3921	WP_015856266.1	Bartonella grahamii	COG3093, VapI, Plasmid maintenance system antidote protein	General function prediction only	2e-06	93
BaO9_3921	WP_004856665.1	Bartonella tribocorum	COG1974, LexA, SOS-response transcriptional repressors (RecA-mediated autopeptidases)	Transcription / Signal transduction mechanisms	3e-10	132
BaO9_3921	JSC189_contig_34_2	Dolichoderus spp. symbiont	COG1974, LexA, SOS-response transcriptional repressors (RecA-mediated autopeptidases)	Transcription / Signal transduction mechanisms	8e-10	129
BaO9_3922	WP_015397626.1	Bartonella australis	COG1396, HipB, Predicted transcriptional regulators	Transcription	1e-05	87
BaO9_3922	WP_041581399.1	Bartonella grahamii	COG1396, HipB, Predicted transcriptional regulators	Transcription	0.002	73
BaO9_3922	WP_038473334.1	Bartonella tribocorum	COG1396, HipB, Predicted transcriptional regulators	Transcription	1e-05	86
BaO9_3922	JSC189_contig_34_1	Dolichoderus spp. symbiont	COG1396, HipB, Predicted transcriptional regulators	Transcription	8e-05	80
BaO9_3978	WP_077993188.1	Bartonella apis strain 122	COG1299, FruA, Phosphotransferase system, fructose-specific IIC component	Carbohydrate transport and metabolism	3e-131	1001
BaO9_3978	WP_077972364.1	Bartonella apis strain 244	COG1299, FruA, Phosphotransferase system, fructose-specific IIC component	Carbohydrate transport and metabolism	7e-131	998
BaO9_3978	WP_035000069	Bartonella tamiae strain 239	COG1299, FruA, Phosphotransferase system, fructose-specific IIC component	Carbohydrate transport and metabolism	1e-127	976
BaO9_3978	JSC189_contig_26_4	Dolichoderus spp. symbiont	COG1299, FruA, Phosphotransferase system, fructose-specific IIC component	Carbohydrate transport and metabolism	1e-128	983
BaO9_3979	WP_077993189.1	Bartonella apis strain 122	COG1105, FruK, Fructose-1-phosphate kinase and related fructose-6-phosphate kinase (PfkB)	Carbohydrate transport and metabolism	7e-96	736
BaO9_3979	WP_077972366.1	Bartonella apis strain 244	COG1105, FruK, Fructose-1-phosphate kinase and related fructose-6-phosphate kinase (PfkB)	Carbohydrate transport and metabolism	5e-94	723
BaO9_3979	WP_008040472	Bartonella tamiae strain 239	COG1105, FruK, Fructose-1-phosphate kinase and related fructose-6-phosphate kinase (PfkB)	Carbohydrate transport and metabolism	2e-91	707
BaO9_3979	JSC189_contig_26_5	Dolichoderus spp. symbiont	COG1105, FruK, Fructose-1-phosphate kinase and related fructose-6-phosphate kinase (PfkB)	Carbohydrate transport and metabolism	3e-95	732
BaO9_4005	WP_015856339.1	Bartonella grahamii	No hit	Function unknown	-	-
BaO9_4005	WP_011180814.1	Bartonella henselae	No hit	Function unknown	-	-
BaO9_4005	WP_012231028.1	Bartonella tribocorum	No hit	Function unknown	-	-
BaO9_4005	JSC085_contig_3_11	Dolichoderus spp. symbiont	No hit	Function unknown	-	-
BaO9_4067	NP_769914.1	Bradyrhizobium japonicum	No hit	Function unknown	-	-
BaO9_4067	JSC188_contig_9_45	Dolichoderus spp. symbiont	No hit	Function unknown	-	-
BaO9_4067	WP_010975415.1	Sinorhizobium meliloti	No hit	Function unknown	-	-
BaO9_4103	WP_002968043.1	Brucella melitensis	No hit	Function unknown	-	-
BaO9_4103	JSC161_contig_2_103	Dolichoderus spp. symbiont	No hit	Function unknown	-	-
BaO9_4103	WP_040129057.1	Ochrobactrum anthropi	No hit	Function unknown	-	-
BaO9_4103	WP_010968930.1	Sinorhizobium meliloti	No hit	Function unknown	-	-
BaO9_4261	JSC189_contig_30_3	Dolichoderus spp. symbiont	COG3756, COG3756, Uncharacterized protein conserved in bacteria	Function unknown	7e-18	172
BaO9_4261	WP_010910687.1	Mesorhizobium loti	COG3756, COG3756, Uncharacterized protein conserved in bacteria	Function unknown	8e-59	467
BaO9_4261	WP_048894819.1	Mesorhizobium loti	COG3756, COG3756, Uncharacterized protein conserved in bacteria	Function unknown	2e-64	496
BaO9_4370	JSC189_contig_12_57	Dolichoderus spp. symbiont	No hit	Function unknown	-	-
BaO9_4370	JSC189_contig_14_46	Dolichoderus spp. symbiont	No hit	Function unknown	-	-
BaO9_4370	JSC189_contig_9_50	Dolichoderus spp. symbiont	No hit	Function unknown	-	-
BaO9_4920	WP_015398354.1	Bartonella australis	No hit	Function unknown	-	-
BaO9_4920	WP_008037266	Bartonella tamiae strain 239	No hit	Function unknown	-	-
BaO9_4920	JSC189_contig_14_3	Dolichoderus spp. symbiont	No hit	Function unknown	-	-
BaO9_4984	WP_077993264.1	Bartonella apis strain 122	No hit	Function unknown	-	-
BaO9_4984	WP_077972460.1	Bartonella apis strain 244	No hit	Function unknown	-	-
BaO9_4984	JSC189_contig_4_102	Dolichoderus spp. symbiont	No hit	Function unknown	-	-
BaO9_5280	WP_028175367.1	Bradyrhizobium japonicum	No hit	Function unknown	-	-
BaO9_5280	JSC085_contig_3_15	Dolichoderus spp. symbiont	No hit	Function unknown	-	-
BaO9_5280	WP_010910436.1	Mesorhizobium loti	No hit	Function unknown	-	-
BaO9_5354	JSC085_contig_1_310	Dolichoderus spp. symbiont	No hit	Function unknown	-	-
BaO9_5355	JSC189_contig_3_26	Dolichoderus spp. symbiont	COG0646, MetH, Methionine synthase I (cobalamin-dependent), methyltransferase domain	Amino acid transport and metabolism	6e-77	601
BaO9_5355	WP_010909999.1	Mesorhizobium loti	COG0646, MetH, Methionine synthase I (cobalamin-dependent), methyltransferase domain	Amino acid transport and metabolism	6e-117	879
BaO9_5355	WP_003530700.1	Sinorhizobium meliloti	COG0646, MetH, Methionine synthase I (cobalamin-dependent), methyltransferase domain	Amino acid transport and metabolism	5e-115	866
BaO9_5566	JSC188_contig_11_12	Dolichoderus spp. symbiont	COG3598, RepA, RecA-family ATPase	DNA replication, recombination, and repair	6e-13	160
BaO9_5566	JSC188_contig_11_4	Dolichoderus spp. symbiont	COG3598, RepA, RecA-family ATPase	DNA replication, recombination, and repair	1e-12	157
BaO9_5567	JSC189_contig_6_7	Dolichoderus spp. symbiont	No hit	Function unknown	-	-
BaO9_5567	JSC189_contig_9_1	Dolichoderus spp. symbiont	No hit	Function unknown	-	-
BaO9_5821	JSC188_contig_11_7	Dolichoderus spp. symbiont	COG0155, CysI, Sulfite reductase, beta subunit (hemoprotein)	Inorganic ion transport and metabolism	0.004	73
BaO9_5821	JSC188_contig_12_2	Dolichoderus spp. symbiont	No hit	Function unknown	-	-
BaO9_5822	JSC189_contig_10_1	Dolichoderus spp. symbiont	No hit	Function unknown	-	-
BaO9_5822	JSC189_contig_3_15	Dolichoderus spp. symbiont	No hit	Function unknown	-	-
BaO9_5823	JSC189_contig_1_183	Dolichoderus spp. symbiont	No hit	Function unknown	-	-
BaO9_5823	JSC189_contig_4_109	Dolichoderus spp. symbiont	No hit	Function unknown	-	-
BaO9_5824	JSC189_contig_1_46	Dolichoderus spp. symbiont	No hit	Function unknown	-	-
BaO9_5824	JSC189_contig_20_2	Dolichoderus spp. symbiont	No hit	Function unknown	-	-
BaO9_6059	JSC085_contig_1_680	Dolichoderus spp. symbiont	COG0136, Asd, Aspartate-semialdehyde dehydrogenase	Amino acid transport and metabolism	6e-93	725
BaO9_6424	WP_015398364.1	Bartonella australis	No hit	Function unknown	-	-
BaO9_6424	JSC189_contig_4_93	Dolichoderus spp. symbiont	No hit	Function unknown	-	-
BaO9_6425	WP_015398365.1	Bartonella australis	No hit	Function unknown	-	-
BaO9_6425	JSC189_contig_4_92	Dolichoderus spp. symbiont	No hit	Function unknown	-	-
BaO9_6568	WP_077972257.1	Bartonella apis strain 244	No hit	Function unknown	-	-
BaO9_6568	JSC189_contig_1_45	Dolichoderus spp. symbiont	No hit	Function unknown	-	-
BaO9_6594	WP_006589595.1	Bartonella birtlesii	COG1200, RecG, RecG-like helicase	DNA replication, recombination, and repair / Transcription	6e-19	198
BaO9_6594	JSC085_contig_1_11	Dolichoderus spp. symbiont	COG1200, RecG, RecG-like helicase	DNA replication, recombination, and repair / Transcription	5e-08	114
BaO9_6634	ACS51950.1	Bartonella grahamii	COG1132, MdlB, ABC-type multidrug transport system, ATPase and permease components	Defense mechanisms	3e-30	275
BaO9_6634	JSC188_contig_4_74	Dolichoderus spp. symbiont	COG5265, ATM1, ABC-type transport system involved in Fe-S cluster assembly, permease and ATPase components	Posttranslational modification, protein turnover, chaperones	4e-19	191
BaO9_6694	WP_014497769.1	Bradyrhizobium japonicum	COG0512, PabA, Anthranilate/para-aminobenzoate synthases component II	Amino acid transport and metabolism / Coenzyme metabolism	2e-87	656
BaO9_6694	JSC161_contig_1_350	Dolichoderus spp. symbiont	COG0512, PabA, Anthranilate/para-aminobenzoate synthases component II	Amino acid transport and metabolism / Coenzyme metabolism	5e-105	773
BaO9_7234	WP_008037260	Bartonella tamiae strain 239	No hit	Function unknown	-	-
BaO9_7234	JSC189_contig_25_4	Dolichoderus spp. symbiont	No hit	Function unknown	-	-
BaO9_7236	WP_008037317	Bartonella tamiae strain 239	No hit	Function unknown	-	-
BaO9_7236	JSC189_contig_23_2	Dolichoderus spp. symbiont	No hit	Function unknown	-	-
BaO9_7250	WP_008040225	Bartonella tamiae strain 239	No hit	Function unknown	-	-
BaO9_7250	JSC189_contig_14_10	Dolichoderus spp. symbiont	No hit	Function unknown	-	-
BaO9_7251	WP_008040227	Bartonella tamiae strain 239	No hit	Function unknown	-	-
BaO9_7251	JSC189_contig_14_11	Dolichoderus spp. symbiont	No hit	Function unknown	-	-
BaO9_7259	CAK00609.1	Bartonella tribocorum	No hit	Function unknown	-	-
BaO9_7259	JSC188_contig_11_1	Dolichoderus spp. symbiont	COG5527, COG5527, Protein involved in initiation of plasmid replication	DNA replication, recombination, and repair	2e-20	214
BaO9_7264	WP_012231664.1	Bartonella tribocorum	COG0338, Dam, Site-specific DNA methylase	DNA replication, recombination, and repair	1e-18	196
BaO9_7264	JSC189_contig_16_13	Dolichoderus spp. symbiont	No hit	Function unknown	-	-
BaO9_7274	JSC085_contig_1_309	Dolichoderus spp. symbiont	No hit	Function unknown	-	-
BaO9_7275	WP_034989887.1	Bartonella schoenbuchensis	COG1502, Cls, Phosphatidylserine/phosphatidylglycerophosphate/cardiolipin synthases and related enzymes	Lipid metabolism	1e-05	97
BaO9_7275	JSC188_contig_11_13	Dolichoderus spp. symbiont	COG1502, Cls, Phosphatidylserine/phosphatidylglycerophosphate/cardiolipin synthases and related enzymes	Lipid metabolism	2e-20	210
BaO9_7276	JSC188_contig_1_92	Dolichoderus spp. symbiont	No hit	Function unknown	-	-
BaO9_7277	JSC188_contig_4_52	Dolichoderus spp. symbiont	COG0629, Ssb, Single-stranded DNA-binding protein	DNA replication, recombination, and repair	4e-32	279
BaO9_7278	JSC188_contig_4_65	Dolichoderus spp. symbiont	COG3023, ampD, N-acetyl-anhydromuramyl-L-alanine amidase	Cell envelope biogenesis, outer membrane	2e-05	93
BaO9_7279	JSC188_contig_6_13	Dolichoderus spp. symbiont	COG1585, COG1585, Membrane protein implicated in regulation of membrane protease activity	Posttranslational modification, protein turnover, chaperones / Intracellular trafficking and secretion	0.001	79
BaO9_7280	JSC188_contig_6_18	Dolichoderus spp. symbiont	No hit	Function unknown	-	-
BaO9_7281	JSC188_contig_6_9	Dolichoderus spp. symbiont	COG0786, GltS, Na+/glutamate symporter	Amino acid transport and metabolism	8e-152	1126
BaO9_7281	WP_011983013.1	Ochrobactrum anthropi	COG0786, GltS, Na+/glutamate symporter	Amino acid transport and metabolism	6e-93	733
BaO9_7282	JSC085_contig_1_580	Dolichoderus spp. symbiont	COG5377, COG5377, Phage-related protein, predicted endonuclease	DNA replication, recombination, and repair	8e-14	166
BaO9_7283	JSC189_contig_4_87	Dolichoderus spp. symbiont	COG3728, XtmA, Phage terminase, small subunit	DNA replication, recombination, and repair	9e-25	233
BaO9_7283	WP_010913261.1	Mesorhizobium loti	COG3728, XtmA, Phage terminase, small subunit	DNA replication, recombination, and repair	2e-61	483
BaO9_7610	JSC189_contig_1_5	Dolichoderus spp. symbiont	No hit	Function unknown	-	-
BaO9_7611	JSC189_contig_1_9	Dolichoderus spp. symbiont	No hit	Function unknown	-	-
BaO9_7612	JSC189_contig_1_18	Dolichoderus spp. symbiont	COG3118, COG3118, Thioredoxin domain-containing protein	Posttranslational modification, protein turnover, chaperones	2e-18	184
BaO9_7613	JSC189_contig_1_34	Dolichoderus spp. symbiont	No hit	Function unknown	-	-
BaO9_7614	JSC189_contig_1_35	Dolichoderus spp. symbiont	No hit	Function unknown	-	-
BaO9_7615	JSC189_contig_1_39	Dolichoderus spp. symbiont	No hit	Function unknown	-	-
BaO9_7616	JSC189_contig_1_40	Dolichoderus spp. symbiont	No hit	Function unknown	-	-
BaO9_7617	JSC189_contig_1_41	Dolichoderus spp. symbiont	No hit	Function unknown	-	-
BaO9_7618	JSC189_contig_1_42	Dolichoderus spp. symbiont	No hit	Function unknown	-	-
BaO9_7619	JSC189_contig_1_43	Dolichoderus spp. symbiont	No hit	Function unknown	-	-
BaO9_7620	JSC189_contig_1_44	Dolichoderus spp. symbiont	No hit	Function unknown	-	-
BaO9_7621	JSC189_contig_1_48	Dolichoderus spp. symbiont	No hit	Function unknown	-	-
BaO9_7622	JSC189_contig_1_49	Dolichoderus spp. symbiont	No hit	Function unknown	-	-
BaO9_7623	JSC189_contig_1_60	Dolichoderus spp. symbiont	No hit	Function unknown	-	-
BaO9_7624	JSC189_contig_1_82	Dolichoderus spp. symbiont	No hit	Function unknown	-	-
BaO9_7625	JSC189_contig_1_106	Dolichoderus spp. symbiont	No hit	Function unknown	-	-
BaO9_7626	JSC189_contig_1_122	Dolichoderus spp. symbiont	No hit	Function unknown	-	-
BaO9_7627	JSC189_contig_1_131	Dolichoderus spp. symbiont	No hit	Function unknown	-	-
BaO9_7628	JSC189_contig_1_146	Dolichoderus spp. symbiont	No hit	Function unknown	-	-
BaO9_7629	JSC189_contig_1_167	Dolichoderus spp. symbiont	No hit	Function unknown	-	-
BaO9_7630	JSC189_contig_1_171	Dolichoderus spp. symbiont	No hit	Function unknown	-	-
BaO9_7631	JSC189_contig_1_172	Dolichoderus spp. symbiont	No hit	Function unknown	-	-
BaO9_7632	JSC189_contig_1_174	Dolichoderus spp. symbiont	No hit	Function unknown	-	-
BaO9_7633	JSC189_contig_1_175	Dolichoderus spp. symbiont	No hit	Function unknown	-	-
BaO9_7634	JSC189_contig_1_176	Dolichoderus spp. symbiont	No hit	Function unknown	-	-
BaO9_7635	JSC189_contig_1_177	Dolichoderus spp. symbiont	No hit	Function unknown	-	-
BaO9_7636	JSC189_contig_1_178	Dolichoderus spp. symbiont	COG3645, COG3645, Uncharacterized phage-encoded protein	Function unknown	3e-07	104
BaO9_7637	JSC189_contig_1_179	Dolichoderus spp. symbiont	COG0863, COG0863, DNA modification methylase	DNA replication, recombination, and repair	8e-04	77
BaO9_7638	JSC189_contig_1_180	Dolichoderus spp. symbiont	COG0863, COG0863, DNA modification methylase	DNA replication, recombination, and repair	7e-05	81
BaO9_7639	JSC189_contig_1_181	Dolichoderus spp. symbiont	COG0863, COG0863, DNA modification methylase	DNA replication, recombination, and repair	3e-29	280
BaO9_7640	JSC189_contig_1_182	Dolichoderus spp. symbiont	No hit	Function unknown	-	-
BaO9_7641	JSC189_contig_1_184	Dolichoderus spp. symbiont	No hit	Function unknown	-	-
BaO9_7642	JSC189_contig_1_185	Dolichoderus spp. symbiont	No hit	Function unknown	-	-
BaO9_7643	JSC189_contig_2_3	Dolichoderus spp. symbiont	No hit	Function unknown	-	-
BaO9_7644	JSC189_contig_2_7	Dolichoderus spp. symbiont	No hit	Function unknown	-	-
BaO9_7645	JSC189_contig_2_20	Dolichoderus spp. symbiont	COG2233, UraA, Xanthine/uracil permeases	Nucleotide transport and metabolism	4e-09	120
BaO9_7646	JSC189_contig_2_23	Dolichoderus spp. symbiont	No hit	Function unknown	-	-
BaO9_7647	JSC189_contig_2_26	Dolichoderus spp. symbiont	COG5317, COG5317, Uncharacterized protein conserved in bacteria	Function unknown	7e-08	104
BaO9_7648	JSC189_contig_2_31	Dolichoderus spp. symbiont	No hit	Function unknown	-	-
BaO9_7649	JSC189_contig_2_47	Dolichoderus spp. symbiont	No hit	Function unknown	-	-
BaO9_7650	JSC189_contig_2_54	Dolichoderus spp. symbiont	No hit	Function unknown	-	-
BaO9_7651	JSC189_contig_2_74	Dolichoderus spp. symbiont	No hit	Function unknown	-	-
BaO9_7652	JSC189_contig_2_75	Dolichoderus spp. symbiont	COG3852, NtrB, Signal transduction histidine kinase, nitrogen specific	Signal transduction mechanisms	0.007	72
BaO9_7653	JSC189_contig_2_76	Dolichoderus spp. symbiont	No hit	Function unknown	-	-
BaO9_7654	JSC189_contig_2_78	Dolichoderus spp. symbiont	No hit	Function unknown	-	-
BaO9_7655	JSC189_contig_2_80	Dolichoderus spp. symbiont	No hit	Function unknown	-	-
BaO9_7656	JSC189_contig_2_86	Dolichoderus spp. symbiont	No hit	Function unknown	-	-
BaO9_7657	JSC189_contig_2_88	Dolichoderus spp. symbiont	COG1884, Sbm, Methylmalonyl-CoA mutase, N-terminal domain/subunit	Lipid metabolism	3e-06	95
BaO9_7658	JSC189_contig_2_94	Dolichoderus spp. symbiont	No hit	Function unknown	-	-
BaO9_7659	JSC189_contig_2_108	Dolichoderus spp. symbiont	No hit	Function unknown	-	-
BaO9_7660	JSC189_contig_2_113	Dolichoderus spp. symbiont	No hit	Function unknown	-	-
BaO9_7661	JSC189_contig_2_114	Dolichoderus spp. symbiont	No hit	Function unknown	-	-
BaO9_7662	JSC189_contig_2_123	Dolichoderus spp. symbiont	No hit	Function unknown	-	-
BaO9_7663	JSC189_contig_2_128	Dolichoderus spp. symbiont	No hit	Function unknown	-	-
BaO9_7664	JSC189_contig_2_129	Dolichoderus spp. symbiont	No hit	Function unknown	-	-
BaO9_7665	JSC189_contig_3_8	Dolichoderus spp. symbiont	No hit	Function unknown	-	-
BaO9_7666	JSC189_contig_3_9	Dolichoderus spp. symbiont	No hit	Function unknown	-	-
BaO9_7667	JSC189_contig_3_16	Dolichoderus spp. symbiont	No hit	Function unknown	-	-
BaO9_7668	JSC189_contig_3_28	Dolichoderus spp. symbiont	COG1410, MetH, Methionine synthase I, cobalamin-binding domain	Amino acid transport and metabolism	8e-98	782
BaO9_7669	JSC189_contig_3_37	Dolichoderus spp. symbiont	COG2217, ZntA, Cation transport ATPase	Inorganic ion transport and metabolism	4e-08	113
BaO9_7670	JSC189_contig_3_50	Dolichoderus spp. symbiont	No hit	Function unknown	-	-
BaO9_7671	JSC189_contig_3_63	Dolichoderus spp. symbiont	COG5000, NtrY, Signal transduction histidine kinase involved in nitrogen fixation and metabolism regulation	Signal transduction mechanisms	3e-04	80
BaO9_7672	JSC189_contig_4_10	Dolichoderus spp. symbiont	COG1492, CobQ, Cobyric acid synthase	Coenzyme metabolism	3e-12	143
BaO9_7673	JSC189_contig_4_11	Dolichoderus spp. symbiont	COG1492, CobQ, Cobyric acid synthase	Coenzyme metabolism	1e-24	234
BaO9_7674	JSC189_contig_4_13	Dolichoderus spp. symbiont	COG1492, CobQ, Cobyric acid synthase	Coenzyme metabolism	2e-24	232
BaO9_7675	JSC189_contig_4_27	Dolichoderus spp. symbiont	No hit	Function unknown	-	-
BaO9_7676	JSC189_contig_4_41	Dolichoderus spp. symbiont	No hit	Function unknown	-	-
BaO9_7677	JSC189_contig_4_60	Dolichoderus spp. symbiont	No hit	Function unknown	-	-
BaO9_7678	JSC189_contig_4_64	Dolichoderus spp. symbiont	COG3008, PqiB, Paraquat-inducible protein B	General function prediction only	0.01	66
BaO9_7679	JSC189_contig_4_66	Dolichoderus spp. symbiont	No hit	Function unknown	-	-
BaO9_7680	JSC189_contig_4_69	Dolichoderus spp. symbiont	COG2096, COG2096, cob(I)alamin adenosyltransferase	Coenzyme transport and metabolism	3e-09	113
BaO9_7681	JSC189_contig_4_74	Dolichoderus spp. symbiont	No hit	Function unknown	-	-
BaO9_7682	JSC189_contig_4_86	Dolichoderus spp. symbiont	No hit	Function unknown	-	-
BaO9_7683	JSC189_contig_4_88	Dolichoderus spp. symbiont	No hit	Function unknown	-	-
BaO9_7684	JSC189_contig_4_89	Dolichoderus spp. symbiont	No hit	Function unknown	-	-
BaO9_7685	JSC189_contig_4_90	Dolichoderus spp. symbiont	No hit	Function unknown	-	-
BaO9_7686	JSC189_contig_4_91	Dolichoderus spp. symbiont	No hit	Function unknown	-	-
BaO9_7687	JSC189_contig_4_94	Dolichoderus spp. symbiont	No hit	Function unknown	-	-
BaO9_7688	JSC189_contig_4_95	Dolichoderus spp. symbiont	No hit	Function unknown	-	-
BaO9_7689	JSC189_contig_4_96	Dolichoderus spp. symbiont	No hit	Function unknown	-	-
BaO9_7690	JSC189_contig_4_97	Dolichoderus spp. symbiont	No hit	Function unknown	-	-
BaO9_7691	JSC189_contig_4_98	Dolichoderus spp. symbiont	No hit	Function unknown	-	-
BaO9_7692	JSC189_contig_4_99	Dolichoderus spp. symbiont	COG1566, EmrA, Multidrug resistance efflux pump	Defense mechanisms	0.007	76
BaO9_7693	JSC189_contig_4_100	Dolichoderus spp. symbiont	No hit	Function unknown	-	-
BaO9_7694	JSC189_contig_4_101	Dolichoderus spp. symbiont	No hit	Function unknown	-	-
BaO9_7695	JSC189_contig_4_104	Dolichoderus spp. symbiont	No hit	Function unknown	-	-
BaO9_7696	JSC189_contig_4_105	Dolichoderus spp. symbiont	No hit	Function unknown	-	-
BaO9_7697	JSC189_contig_4_107	Dolichoderus spp. symbiont	No hit	Function unknown	-	-
BaO9_7698	JSC189_contig_4_108	Dolichoderus spp. symbiont	No hit	Function unknown	-	-
BaO9_7699	JSC189_contig_4_110	Dolichoderus spp. symbiont	No hit	Function unknown	-	-
BaO9_7700	JSC189_contig_4_111	Dolichoderus spp. symbiont	No hit	Function unknown	-	-
BaO9_7701	JSC189_contig_5_30	Dolichoderus spp. symbiont	No hit	Function unknown	-	-
BaO9_7702	JSC189_contig_5_38	Dolichoderus spp. symbiont	COG0846, SIR2, NAD-dependent protein deacetylases, SIR2 family	Transcription	4e-07	103
BaO9_7703	JSC189_contig_5_53	Dolichoderus spp. symbiont	No hit	Function unknown	-	-
BaO9_7704	JSC189_contig_5_62	Dolichoderus spp. symbiont	No hit	Function unknown	-	-
BaO9_7705	JSC189_contig_6_15	Dolichoderus spp. symbiont	No hit	Function unknown	-	-
BaO9_7706	JSC189_contig_6_18	Dolichoderus spp. symbiont	No hit	Function unknown	-	-
BaO9_7707	JSC189_contig_6_31	Dolichoderus spp. symbiont	No hit	Function unknown	-	-
BaO9_7708	JSC189_contig_6_50	Dolichoderus spp. symbiont	No hit	Function unknown	-	-
BaO9_7709	JSC189_contig_6_58	Dolichoderus spp. symbiont	COG0315, MoaC, Molybdenum cofactor biosynthesis enzyme	Coenzyme metabolism	1e-04	81
BaO9_7710	JSC189_contig_6_63	Dolichoderus spp. symbiont	No hit	Function unknown	-	-
BaO9_7711	JSC189_contig_6_64	Dolichoderus spp. symbiont	No hit	Function unknown	-	-
BaO9_7712	JSC189_contig_7_1	Dolichoderus spp. symbiont	No hit	Function unknown	-	-
BaO9_7713	JSC189_contig_7_14	Dolichoderus spp. symbiont	No hit	Function unknown	-	-
BaO9_7714	JSC189_contig_7_20	Dolichoderus spp. symbiont	COG0745, OmpR, Response regulators consisting of a CheY-like receiver domain and a winged-helix DNA-binding domain	Signal transduction mechanisms / Transcription	1e-11	133
BaO9_7715	JSC189_contig_7_50	Dolichoderus spp. symbiont	No hit	Function unknown	-	-
BaO9_7716	JSC189_contig_8_22	Dolichoderus spp. symbiont	No hit	Function unknown	-	-
BaO9_7717	JSC189_contig_8_58	Dolichoderus spp. symbiont	No hit	Function unknown	-	-
BaO9_7718	JSC189_contig_8_59	Dolichoderus spp. symbiont	No hit	Function unknown	-	-
BaO9_7719	JSC189_contig_8_61	Dolichoderus spp. symbiont	COG1396, HipB, Predicted transcriptional regulators	Transcription	6e-04	77
BaO9_7720	JSC189_contig_8_62	Dolichoderus spp. symbiont	COG4197, COG4197, Uncharacterized protein conserved in bacteria, prophage-related	Function unknown	3e-04	77
BaO9_7721	JSC189_contig_9_3	Dolichoderus spp. symbiont	No hit	Function unknown	-	-
BaO9_7722	JSC189_contig_9_25	Dolichoderus spp. symbiont	No hit	Function unknown	-	-
BaO9_7723	JSC189_contig_9_41	Dolichoderus spp. symbiont	No hit	Function unknown	-	-
BaO9_7724	JSC189_contig_10_4	Dolichoderus spp. symbiont	No hit	Function unknown	-	-
BaO9_7725	JSC189_contig_10_18	Dolichoderus spp. symbiont	No hit	Function unknown	-	-
BaO9_7726	JSC189_contig_10_28	Dolichoderus spp. symbiont	No hit	Function unknown	-	-
BaO9_7727	JSC189_contig_10_31	Dolichoderus spp. symbiont	No hit	Function unknown	-	-
BaO9_7728	JSC189_contig_10_43	Dolichoderus spp. symbiont	COG1533, SplB, DNA repair photolyase	DNA replication, recombination, and repair	3e-26	245
BaO9_7729	JSC189_contig_10_51	Dolichoderus spp. symbiont	COG1473, AbgB, Metal-dependent amidase/aminoacylase/carboxypeptidase	General function prediction only	3e-18	184
BaO9_7730	JSC189_contig_11_8	Dolichoderus spp. symbiont	COG2001, COG2001, Uncharacterized protein conserved in bacteria	Function unknown	0.008	66
BaO9_7731	JSC189_contig_11_13	Dolichoderus spp. symbiont	No hit	Function unknown	-	-
BaO9_7732	JSC189_contig_11_15	Dolichoderus spp. symbiont	No hit	Function unknown	-	-
BaO9_7733	JSC189_contig_11_42	Dolichoderus spp. symbiont	No hit	Function unknown	-	-
BaO9_7734	JSC189_contig_11_43	Dolichoderus spp. symbiont	No hit	Function unknown	-	-
BaO9_7735	JSC189_contig_12_54	Dolichoderus spp. symbiont	No hit	Function unknown	-	-
BaO9_7736	JSC189_contig_13_27	Dolichoderus spp. symbiont	No hit	Function unknown	-	-
BaO9_7737	JSC189_contig_13_31	Dolichoderus spp. symbiont	No hit	Function unknown	-	-
BaO9_7738	JSC189_contig_13_35	Dolichoderus spp. symbiont	No hit	Function unknown	-	-
BaO9_7739	JSC189_contig_14_4	Dolichoderus spp. symbiont	COG3756, COG3756, Uncharacterized protein conserved in bacteria	Function unknown	5e-05	85
BaO9_7740	JSC189_contig_14_5	Dolichoderus spp. symbiont	No hit	Function unknown	-	-
BaO9_7741	JSC189_contig_14_6	Dolichoderus spp. symbiont	No hit	Function unknown	-	-
BaO9_7742	JSC189_contig_14_7	Dolichoderus spp. symbiont	No hit	Function unknown	-	-
BaO9_7743	JSC189_contig_14_8	Dolichoderus spp. symbiont	No hit	Function unknown	-	-
BaO9_7744	JSC189_contig_14_9	Dolichoderus spp. symbiont	No hit	Function unknown	-	-
BaO9_7745	JSC189_contig_14_13	Dolichoderus spp. symbiont	No hit	Function unknown	-	-
BaO9_7746	JSC189_contig_14_17	Dolichoderus spp. symbiont	No hit	Function unknown	-	-
BaO9_7747	JSC189_contig_14_18	Dolichoderus spp. symbiont	No hit	Function unknown	-	-
BaO9_7748	JSC189_contig_14_22	Dolichoderus spp. symbiont	No hit	Function unknown	-	-
BaO9_7749	JSC189_contig_14_26	Dolichoderus spp. symbiont	COG5350, COG5350, Predicted protein tyrosine phosphatase	General function prediction only	3e-13	143
BaO9_7750	JSC189_contig_15_17	Dolichoderus spp. symbiont	No hit	Function unknown	-	-
BaO9_7751	JSC189_contig_15_24	Dolichoderus spp. symbiont	COG5525, COG5525, Phage terminase, large subunit GpA	Replication, recombination and repair	1e-07	109
BaO9_7752	JSC189_contig_15_25	Dolichoderus spp. symbiont	No hit	Function unknown	-	-
BaO9_7753	JSC189_contig_16_10	Dolichoderus spp. symbiont	No hit	Function unknown	-	-
BaO9_7754	JSC189_contig_17_31	Dolichoderus spp. symbiont	COG0050, TufB, GTPases - translation elongation factors	Translation, ribosomal structure and biogenesis	2e-23	218
BaO9_7755	JSC189_contig_18_4	Dolichoderus spp. symbiont	COG1192, Soj, ATPases involved in chromosome partitioning	Cell division and chromosome partitioning	7e-34	308
BaO9_7756	JSC189_contig_18_5	Dolichoderus spp. symbiont	COG1475, Spo0J, Stage 0 sporulation protein J (antagonist of Soj) containing ParB-like nuclease domain	Transcription	7e-21	216
BaO9_7757	JSC189_contig_18_6	Dolichoderus spp. symbiont	COG3561, COG3561, Phage anti-repressor protein	Transcription	1e-10	123
BaO9_7758	JSC189_contig_20_1	Dolichoderus spp. symbiont	No hit	Function unknown	-	-
BaO9_7759	JSC189_contig_20_4	Dolichoderus spp. symbiont	No hit	Function unknown	-	-
BaO9_7760	JSC189_contig_20_5	Dolichoderus spp. symbiont	No hit	Function unknown	-	-
BaO9_7761	JSC189_contig_20_7	Dolichoderus spp. symbiont	No hit	Function unknown	-	-
BaO9_7762	JSC189_contig_20_9	Dolichoderus spp. symbiont	No hit	Function unknown	-	-
BaO9_7763	JSC189_contig_21_7	Dolichoderus spp. symbiont	No hit	Function unknown	-	-
BaO9_7764	JSC189_contig_22_7	Dolichoderus spp. symbiont	No hit	Function unknown	-	-
BaO9_7765	JSC189_contig_23_3	Dolichoderus spp. symbiont	No hit	Function unknown	-	-
BaO9_7766	JSC189_contig_23_4	Dolichoderus spp. symbiont	COG4626, COG4626, Phage terminase-like protein, large subunit	General function prediction only	4e-06	98
BaO9_7767	JSC189_contig_23_5	Dolichoderus spp. symbiont	No hit	Function unknown	-	-
BaO9_7768	JSC189_contig_23_7	Dolichoderus spp. symbiont	No hit	Function unknown	-	-
BaO9_7769	JSC189_contig_23_8	Dolichoderus spp. symbiont	No hit	Function unknown	-	-
BaO9_7770	JSC189_contig_23_12	Dolichoderus spp. symbiont	No hit	Function unknown	-	-
BaO9_7771	JSC189_contig_25_1	Dolichoderus spp. symbiont	No hit	Function unknown	-	-
BaO9_7772	JSC189_contig_25_2	Dolichoderus spp. symbiont	No hit	Function unknown	-	-
BaO9_7773	JSC189_contig_25_3	Dolichoderus spp. symbiont	No hit	Function unknown	-	-
BaO9_7774	JSC189_contig_26_1	Dolichoderus spp. symbiont	No hit	Function unknown	-	-
BaO9_7775	JSC189_contig_26_2	Dolichoderus spp. symbiont	No hit	Function unknown	-	-
BaO9_7776	JSC189_contig_26_3	Dolichoderus spp. symbiont	No hit	Function unknown	-	-
BaO9_7777	JSC189_contig_26_7	Dolichoderus spp. symbiont	No hit	Function unknown	-	-
BaO9_7778	JSC189_contig_27_3	Dolichoderus spp. symbiont	No hit	Function unknown	-	-
BaO9_7779	JSC189_contig_27_4	Dolichoderus spp. symbiont	No hit	Function unknown	-	-
BaO9_7780	JSC189_contig_29_2	Dolichoderus spp. symbiont	No hit	Function unknown	-	-
BaO9_7781	JSC189_contig_30_2	Dolichoderus spp. symbiont	COG3756, COG3756, Uncharacterized protein conserved in bacteria	Function unknown	4e-07	103
BaO9_7782	JSC189_contig_30_4	Dolichoderus spp. symbiont	No hit	Function unknown	-	-
BaO9_7783	JSC189_contig_30_7	Dolichoderus spp. symbiont	No hit	Function unknown	-	-
BaO9_7784	JSC189_contig_31_2	Dolichoderus spp. symbiont	COG3119, AslA, Arylsulfatase A and related enzymes	Inorganic ion transport and metabolism	3e-05	86
BaO9_7785	JSC189_contig_32_3	Dolichoderus spp. symbiont	No hit	Function unknown	-	-
BaO9_7786	JSC189_contig_33_3	Dolichoderus spp. symbiont	No hit	Function unknown	-	-
BaO9_7787	JSC189_contig_33_4	Dolichoderus spp. symbiont	COG1396, HipB, Predicted transcriptional regulators	Transcription	3e-05	85
BaO9_7788	JSC189_contig_35_1	Dolichoderus spp. symbiont	No hit	Function unknown	-	-
BaO9_7789	JSC189_contig_35_2	Dolichoderus spp. symbiont	COG1396, HipB, Predicted transcriptional regulators	Transcription	8e-09	116
BaO9_7790	JSC189_contig_35_3	Dolichoderus spp. symbiont	No hit	Function unknown	-	-
BaO9_7791	JSC189_contig_36_1	Dolichoderus spp. symbiont	COG1171, IlvA, Threonine dehydratase	Amino acid transport and metabolism	3e-21	205
BaO9_7792	JSC189_contig_37_3	Dolichoderus spp. symbiont	COG1476, COG1476, Predicted transcriptional regulators	Transcription	1e-06	94
BaO9_7793	JSC189_contig_37_4	Dolichoderus spp. symbiont	No hit	Function unknown	-	-
BaO9_7794	JSC189_contig_39_1	Dolichoderus spp. symbiont	No hit	Function unknown	-	-

## Sheet: lost in Dolichoderus spp. symbi
Table S9 B. Genes lost in the Dolichoderus symbionts.
OrthoMCL family	Accession number	Species	COG	Function	COG e-value	COG score
BaO9_0001	WP_080813295.1	Agrobacterium tumefasciens	COG2814, AraJ, Arabinose efflux permease	Carbohydrate transport and metabolism	2e-10	143
BaO9_0001	WP_035257910.1	Agrobacterium tumefasciens	COG2814, AraJ, Arabinose efflux permease	Carbohydrate transport and metabolism	2e-10	144
BaO9_0001	WP_077990297.1	Bartonella apis strain 122	COG2814, AraJ, Arabinose efflux permease	Carbohydrate transport and metabolism	6e-09	132
BaO9_0001	WP_077991158.1	Bartonella apis strain 122	COG2814, AraJ, Arabinose efflux permease	Carbohydrate transport and metabolism	5e-11	148
BaO9_0001	WP_077991458.1	Bartonella apis strain 122	COG2814, AraJ, Arabinose efflux permease	Carbohydrate transport and metabolism	1e-11	154
BaO9_0001	WP_077993844.1	Bartonella apis strain 122	COG2814, AraJ, Arabinose efflux permease	Carbohydrate transport and metabolism	3e-11	151
BaO9_0001	AQT41575.1	Bartonella apis strain 178	COG2814, AraJ, Arabinose efflux permease	Carbohydrate transport and metabolism	3e-11	150
BaO9_0001	AQT42075.1	Bartonella apis strain 178	COG2814, AraJ, Arabinose efflux permease	Carbohydrate transport and metabolism	5e-10	141
BaO9_0001	AQT42351.1	Bartonella apis strain 178	COG2814, AraJ, Arabinose efflux permease	Carbohydrate transport and metabolism	1e-08	130
BaO9_0001	WP_077969748.1	Bartonella apis strain 244	COG2814, AraJ, Arabinose efflux permease	Carbohydrate transport and metabolism	3e-11	151
BaO9_0001	WP_077970581.1	Bartonella apis strain 244	COG2814, AraJ, Arabinose efflux permease	Carbohydrate transport and metabolism	1e-09	138
BaO9_0001	WP_077972836.1	Bartonella apis strain 244	COG2814, AraJ, Arabinose efflux permease	Carbohydrate transport and metabolism	5e-11	150
BaO9_0001	WP_015398204.1	Bartonella australis	COG2814, AraJ, Arabinose efflux permease	Carbohydrate transport and metabolism	3e-09	134
BaO9_0001	WP_015398205.1	Bartonella australis	COG2814, AraJ, Arabinose efflux permease	Carbohydrate transport and metabolism	2e-10	144
BaO9_0001	WP_005767390.1	Bartonella bacilliformis	COG2814, AraJ, Arabinose efflux permease	Carbohydrate transport and metabolism	7e-08	123
BaO9_0001	WP_006590257.1	Bartonella birtlesii	COG2814, AraJ, Arabinose efflux permease	Carbohydrate transport and metabolism	5e-10	140
BaO9_0001	WP_006590256.1	Bartonella birtlesii	COG2814, AraJ, Arabinose efflux permease	Carbohydrate transport and metabolism	8e-09	131
BaO9_0001	WP_006590255.1	Bartonella birtlesii	COG2814, AraJ, Arabinose efflux permease	Carbohydrate transport and metabolism	4e-12	158
BaO9_0001	WP_013545286.1	Bartonella clarridgeiae	COG2814, AraJ, Arabinose efflux permease	Carbohydrate transport and metabolism	2e-08	128
BaO9_0001	WP_015856619.1	Bartonella grahamii	COG2814, AraJ, Arabinose efflux permease	Carbohydrate transport and metabolism	7e-10	139
BaO9_0001	WP_015856620.1	Bartonella grahamii	COG2814, AraJ, Arabinose efflux permease	Carbohydrate transport and metabolism	4e-11	149
BaO9_0001	WP_015856621.1	Bartonella grahamii	COG2814, AraJ, Arabinose efflux permease	Carbohydrate transport and metabolism	9e-12	155
BaO9_0001	WP_011180950.1	Bartonella henselae	COG2814, AraJ, Arabinose efflux permease	Carbohydrate transport and metabolism	9e-09	130
BaO9_0001	WP_011180951.1	Bartonella henselae	COG2814, AraJ, Arabinose efflux permease	Carbohydrate transport and metabolism	1e-05	105
BaO9_0001	WP_011180952.1	Bartonella henselae	COG2814, AraJ, Arabinose efflux permease	Carbohydrate transport and metabolism	5e-11	149
BaO9_0001	ENN90853.1	Bartonella schoenbuchensis	COG2814, AraJ, Arabinose efflux permease	Carbohydrate transport and metabolism	2e-08	128
BaO9_0001	WP_010703971.1	Bartonella schoenbuchensis	COG2814, AraJ, Arabinose efflux permease	Carbohydrate transport and metabolism	4e-10	142
BaO9_0001	WP_008037898	Bartonella tamiae strain 239	COG2814, AraJ, Arabinose efflux permease	Carbohydrate transport and metabolism	9e-11	147
BaO9_0001	WP_008038664	Bartonella tamiae strain 239	COG2814, AraJ, Arabinose efflux permease	Carbohydrate transport and metabolism	1e-07	122
BaO9_0001	WP_008039361	Bartonella tamiae strain 239	COG2814, AraJ, Arabinose efflux permease	Carbohydrate transport and metabolism	8e-12	155
BaO9_0001	WP_008040727	Bartonella tamiae strain 239	COG2814, AraJ, Arabinose efflux permease	Carbohydrate transport and metabolism	1e-10	147
BaO9_0001	WP_012232034.1	Bartonella tribocorum	COG2814, AraJ, Arabinose efflux permease	Carbohydrate transport and metabolism	6e-09	132
BaO9_0001	WP_012232035.1	Bartonella tribocorum	COG2814, AraJ, Arabinose efflux permease	Carbohydrate transport and metabolism	2e-08	128
BaO9_0001	WP_012232036.1	Bartonella tribocorum	COG2814, AraJ, Arabinose efflux permease	Carbohydrate transport and metabolism	7e-12	156
BaO9_0001	WP_015398998.1	Bartonella vinsonii	COG2814, AraJ, Arabinose efflux permease	Carbohydrate transport and metabolism	9e-13	163
BaO9_0001	WP_010705409.1	Bartonella vinsonii	COG2814, AraJ, Arabinose efflux permease	Carbohydrate transport and metabolism	3e-09	135
BaO9_0001	AAG60847.1	Bradyrhizobium japonicum	COG2814, AraJ, Arabinose efflux permease	Carbohydrate transport and metabolism	3e-11	151
BaO9_0001	WP_011085688.1	Bradyrhizobium japonicum	COG2814, AraJ, Arabinose efflux permease	Carbohydrate transport and metabolism	3e-10	143
BaO9_0001	WP_011087600.1	Bradyrhizobium japonicum	COG2271, UhpC, Sugar phosphate permease	Carbohydrate transport and metabolism	6e-07	116
BaO9_0001	WP_004686360.1	Brucella melitensis	COG2814, AraJ, Arabinose efflux permease	Carbohydrate transport and metabolism	6e-10	141
BaO9_0001	AQS41700.1	Ca. Tokpelaia hoelldobblerii	COG2814, AraJ, Arabinose efflux permease	Carbohydrate transport and metabolism	8e-14	171
BaO9_0001	AQS41771.1	Ca. Tokpelaia hoelldobblerii	COG2814, AraJ, Arabinose efflux permease	Carbohydrate transport and metabolism	3e-08	127
BaO9_0001	AQS42015.1	Ca. Tokpelaia hoelldobblerii	COG2814, AraJ, Arabinose efflux permease	Carbohydrate transport and metabolism	5e-11	150
BaO9_0001	AQS42404.1	Ca. Tokpelaia hoelldobblerii	COG2814, AraJ, Arabinose efflux permease	Carbohydrate transport and metabolism	7e-07	115
BaO9_0001	JSC085_contig_1_402	Dolichoderus spp. symbiont	COG2814, AraJ, Arabinose efflux permease	Carbohydrate transport and metabolism	5e-13	166
BaO9_0001	WP_012091729.1	Ochrobactrum anthropi	COG2814, AraJ, Arabinose efflux permease	Carbohydrate transport and metabolism	6e-11	148
BaO9_0001	WP_012092554.1	Ochrobactrum anthropi	COG2814, AraJ, Arabinose efflux permease	Carbohydrate transport and metabolism	8e-12	155
BaO9_0001	WP_003526748.1	Sinorhizobium meliloti	COG2271, UhpC, Sugar phosphate permease	Carbohydrate transport and metabolism	1e-06	114
BaO9_0004	WP_020812165.1	Agrobacterium tumefasciens	COG0050, TufB, GTPases - translation elongation factors	Translation, ribosomal structure and biogenesis	0	1965
BaO9_0004	WP_020812165.1	Agrobacterium tumefasciens	COG0050, TufB, GTPases - translation elongation factors	Translation, ribosomal structure and biogenesis	0	1965
BaO9_0004	WP_077991855.1	Bartonella apis strain 122	COG0050, TufB, GTPases - translation elongation factors	Translation, ribosomal structure and biogenesis	0	1941
BaO9_0004	WP_077991855.1	Bartonella apis strain 122	COG0050, TufB, GTPases - translation elongation factors	Translation, ribosomal structure and biogenesis	0	1941
BaO9_0004	WP_077991855.1	Bartonella apis strain 178	COG0050, TufB, GTPases - translation elongation factors	Translation, ribosomal structure and biogenesis	0	1941
BaO9_0004	WP_077971155.1	Bartonella apis strain 244	COG0050, TufB, GTPases - translation elongation factors	Translation, ribosomal structure and biogenesis	0	1941
BaO9_0004	WP_077971155.1	Bartonella apis strain 244	COG0050, TufB, GTPases - translation elongation factors	Translation, ribosomal structure and biogenesis	0	1941
BaO9_0004	WP_015397909.1	Bartonella australis	COG0050, TufB, GTPases - translation elongation factors	Translation, ribosomal structure and biogenesis	0	1962
BaO9_0004	WP_015397909.1	Bartonella australis	COG0050, TufB, GTPases - translation elongation factors	Translation, ribosomal structure and biogenesis	0	1962
BaO9_0004	WP_005766892.1	Bartonella bacilliformis	COG0050, TufB, GTPases - translation elongation factors	Translation, ribosomal structure and biogenesis	0	1956
BaO9_0004	WP_005766892.1	Bartonella bacilliformis	COG0050, TufB, GTPases - translation elongation factors	Translation, ribosomal structure and biogenesis	0	1956
BaO9_0004	WP_005766708.1	Bartonella bacilliformis	COG0050, TufB, GTPases - translation elongation factors	Translation, ribosomal structure and biogenesis	0	1948
BaO9_0004	EJF74359.1	Bartonella birtlesii	COG0050, TufB, GTPases - translation elongation factors	Translation, ribosomal structure and biogenesis	4e-32	283
BaO9_0004	EJF74288.1	Bartonella birtlesii	COG0050, TufB, GTPases - translation elongation factors	Translation, ribosomal structure and biogenesis	2e-64	512
BaO9_0004	WP_013545217.1	Bartonella clarridgeiae	COG0050, TufB, GTPases - translation elongation factors	Translation, ribosomal structure and biogenesis	0	1967
BaO9_0004	WP_013545217.1	Bartonella clarridgeiae	COG0050, TufB, GTPases - translation elongation factors	Translation, ribosomal structure and biogenesis	0	1967
BaO9_0004	WP_012755022.1	Bartonella grahamii	COG0050, TufB, GTPases - translation elongation factors	Translation, ribosomal structure and biogenesis	0	1972
BaO9_0004	WP_012755022.1	Bartonella grahamii	COG0050, TufB, GTPases - translation elongation factors	Translation, ribosomal structure and biogenesis	0	1972
BaO9_0004	WP_011180527.1	Bartonella henselae	COG0050, TufB, GTPases - translation elongation factors	Translation, ribosomal structure and biogenesis	0	1966
BaO9_0004	WP_011180527.1	Bartonella henselae	COG0050, TufB, GTPases - translation elongation factors	Translation, ribosomal structure and biogenesis	0	1966
BaO9_0004	WP_007477058.1	Bartonella schoenbuchensis	COG0050, TufB, GTPases - translation elongation factors	Translation, ribosomal structure and biogenesis	0	1982
BaO9_0004	WP_007477058.1	Bartonella schoenbuchensis	COG0050, TufB, GTPases - translation elongation factors	Translation, ribosomal structure and biogenesis	0	1982
BaO9_0004	WP_008039284	Bartonella tamiae strain 239	COG0050, TufB, GTPases - translation elongation factors	Translation, ribosomal structure and biogenesis	0	1937
BaO9_0004	WP_012231465.1	Bartonella tribocorum	COG0050, TufB, GTPases - translation elongation factors	Translation, ribosomal structure and biogenesis	0	1960
BaO9_0004	WP_012231465.1	Bartonella tribocorum	COG0050, TufB, GTPases - translation elongation factors	Translation, ribosomal structure and biogenesis	0	1960
BaO9_0004	WP_010705084.1	Bartonella vinsonii	COG0050, TufB, GTPases - translation elongation factors	Translation, ribosomal structure and biogenesis	0	1964
BaO9_0004	WP_010705084.1	Bartonella vinsonii	COG0050, TufB, GTPases - translation elongation factors	Translation, ribosomal structure and biogenesis	0	1964
BaO9_0004	WP_011088152.1	Bradyrhizobium japonicum	COG0050, TufB, GTPases - translation elongation factors	Translation, ribosomal structure and biogenesis	0	2006
BaO9_0004	EPZ75337.1	Brucella melitensis	COG0050, TufB, GTPases - translation elongation factors	Translation, ribosomal structure and biogenesis	0	1993
BaO9_0004	EPZ75337.1	Brucella melitensis	COG0050, TufB, GTPases - translation elongation factors	Translation, ribosomal structure and biogenesis	0	1993
BaO9_0004	AQS41244.1	Ca. Tokpelaia hoelldobblerii	COG0050, TufB, GTPases - translation elongation factors	Translation, ribosomal structure and biogenesis	0	1959
BaO9_0004	AQS41244.1	Ca. Tokpelaia hoelldobblerii	COG0050, TufB, GTPases - translation elongation factors	Translation, ribosomal structure and biogenesis	0	1959
BaO9_0004	JSC085_contig_2_52	Dolichoderus spp. symbiont	COG0050, TufB, GTPases - translation elongation factors	Translation, ribosomal structure and biogenesis	0	1937
BaO9_0004	WP_010909256.1	Mesorhizobium loti	COG0050, TufB, GTPases - translation elongation factors	Translation, ribosomal structure and biogenesis	0	1941
BaO9_0004	WP_010909256.1	Mesorhizobium loti	COG0050, TufB, GTPases - translation elongation factors	Translation, ribosomal structure and biogenesis	0	1941
BaO9_0004	WP_012091906.1	Ochrobactrum anthropi	COG0050, TufB, GTPases - translation elongation factors	Translation, ribosomal structure and biogenesis	0	1980
BaO9_0004	WP_012091906.1	Ochrobactrum anthropi	COG0050, TufB, GTPases - translation elongation factors	Translation, ribosomal structure and biogenesis	0	1980
BaO9_0004	WP_010969189.1	Sinorhizobium meliloti	COG0050, TufB, GTPases - translation elongation factors	Translation, ribosomal structure and biogenesis	0	1985
BaO9_0004	WP_010969189.1	Sinorhizobium meliloti	COG0050, TufB, GTPases - translation elongation factors	Translation, ribosomal structure and biogenesis	0	1985
BaO9_0007	WP_010972546.1	Agrobacterium tumefasciens	COG1674, FtsK, DNA segregation ATPase FtsK/SpoIIIE and related proteins	Cell division and chromosome partitioning	0	1654
BaO9_0007	WP_010972848.1	Agrobacterium tumefasciens	COG1674, FtsK, DNA segregation ATPase FtsK/SpoIIIE and related proteins	Cell division and chromosome partitioning	0	1492
BaO9_0007	AQT48236.1	Bartonella apis strain 122	COG1674, FtsK, DNA segregation ATPase FtsK/SpoIIIE and related proteins	Cell division and chromosome partitioning	3e-179	1412
BaO9_0007	WP_077994124.1	Bartonella apis strain 122	COG1674, FtsK, DNA segregation ATPase FtsK/SpoIIIE and related proteins	Cell division and chromosome partitioning	0	1427
BaO9_0007	AQT45672.1	Bartonella apis strain 244	COG1674, FtsK, DNA segregation ATPase FtsK/SpoIIIE and related proteins	Cell division and chromosome partitioning	2e-180	1420
BaO9_0007	WP_015397609.1	Bartonella australis	COG1674, FtsK, DNA segregation ATPase FtsK/SpoIIIE and related proteins	Cell division and chromosome partitioning	7e-174	1357
BaO9_0007	WP_015398564.1	Bartonella australis	COG1674, FtsK, DNA segregation ATPase FtsK/SpoIIIE and related proteins	Cell division and chromosome partitioning	6e-174	1353
BaO9_0007	WP_005766188.1	Bartonella bacilliformis	COG1674, FtsK, DNA segregation ATPase FtsK/SpoIIIE and related proteins	Cell division and chromosome partitioning	9e-177	1377
BaO9_0007	WP_005765846.1	Bartonella bacilliformis	COG1674, FtsK, DNA segregation ATPase FtsK/SpoIIIE and related proteins	Cell division and chromosome partitioning	5e-179	1386
BaO9_0007	WP_006589870.1	Bartonella birtlesii	COG1674, FtsK, DNA segregation ATPase FtsK/SpoIIIE and related proteins	Cell division and chromosome partitioning	6e-174	1353
BaO9_0007	WP_035451276.1	Bartonella birtlesii	COG1674, FtsK, DNA segregation ATPase FtsK/SpoIIIE and related proteins	Cell division and chromosome partitioning	4e-180	1383
BaO9_0007	WP_013544581.1	Bartonella clarridgeiae	COG1674, FtsK, DNA segregation ATPase FtsK/SpoIIIE and related proteins	Cell division and chromosome partitioning	2e-179	1394
BaO9_0007	WP_013545580.1	Bartonella clarridgeiae	COG1674, FtsK, DNA segregation ATPase FtsK/SpoIIIE and related proteins	Cell division and chromosome partitioning	7e-169	1318
BaO9_0007	WP_012754760.1	Bartonella grahamii	COG1674, FtsK, DNA segregation ATPase FtsK/SpoIIIE and related proteins	Cell division and chromosome partitioning	4e-178	1385
BaO9_0007	WP_015857005.1	Bartonella grahamii	COG1674, FtsK, DNA segregation ATPase FtsK/SpoIIIE and related proteins	Cell division and chromosome partitioning	9e-175	1359
BaO9_0007	WP_011180321.1	Bartonella henselae	COG1674, FtsK, DNA segregation ATPase FtsK/SpoIIIE and related proteins	Cell division and chromosome partitioning	1e-176	1374
BaO9_0007	WP_011181317.1	Bartonella henselae	COG1674, FtsK, DNA segregation ATPase FtsK/SpoIIIE and related proteins	Cell division and chromosome partitioning	3e-171	1334
BaO9_0007	WP_010703377.1	Bartonella schoenbuchensis	COG1674, FtsK, DNA segregation ATPase FtsK/SpoIIIE and related proteins	Cell division and chromosome partitioning	2e-177	1380
BaO9_0007	WP_010704382.1	Bartonella schoenbuchensis	COG1674, FtsK, DNA segregation ATPase FtsK/SpoIIIE and related proteins	Cell division and chromosome partitioning	7e-171	1334
BaO9_0007	WP_008037585	Bartonella tamiae strain 239	COG1674, FtsK, DNA segregation ATPase FtsK/SpoIIIE and related proteins	Cell division and chromosome partitioning	6e-179	1388
BaO9_0007	WP_008040719	Bartonella tamiae strain 239	COG1674, FtsK, DNA segregation ATPase FtsK/SpoIIIE and related proteins	Cell division and chromosome partitioning	1e-180	1417
BaO9_0007	WP_012231106.1	Bartonella tribocorum	COG1674, FtsK, DNA segregation ATPase FtsK/SpoIIIE and related proteins	Cell division and chromosome partitioning	2e-179	1394
BaO9_0007	WP_012232508.1	Bartonella tribocorum	COG1674, FtsK, DNA segregation ATPase FtsK/SpoIIIE and related proteins	Cell division and chromosome partitioning	0	1405
BaO9_0007	WP_015398804.1	Bartonella vinsonii	COG1674, FtsK, DNA segregation ATPase FtsK/SpoIIIE and related proteins	Cell division and chromosome partitioning	2e-174	1358
BaO9_0007	WP_010705837.1	Bartonella vinsonii	COG1674, FtsK, DNA segregation ATPase FtsK/SpoIIIE and related proteins	Cell division and chromosome partitioning	3e-175	1361
BaO9_0007	WP_060909615.1	Bradyrhizobium japonicum	COG1674, FtsK, DNA segregation ATPase FtsK/SpoIIIE and related proteins	Cell division and chromosome partitioning	0	1418
BaO9_0007	EEZ17237.1	Brucella melitensis	COG1674, FtsK, DNA segregation ATPase FtsK/SpoIIIE and related proteins	Cell division and chromosome partitioning	0	1476
BaO9_0007	WP_070998314.1	Brucella melitensis	COG1674, FtsK, DNA segregation ATPase FtsK/SpoIIIE and related proteins	Cell division and chromosome partitioning	0	1394
BaO9_0007	AQS40854.1	Ca. Tokpelaia hoelldobblerii	COG1674, FtsK, DNA segregation ATPase FtsK/SpoIIIE and related proteins	Cell division and chromosome partitioning	7e-176	1367
BaO9_0007	AQS42175.1	Ca. Tokpelaia hoelldobblerii	COG1674, FtsK, DNA segregation ATPase FtsK/SpoIIIE and related proteins	Cell division and chromosome partitioning	1e-175	1363
BaO9_0007	JSC085_contig_1_208	Dolichoderus spp. symbiont	COG1674, FtsK, DNA segregation ATPase FtsK/SpoIIIE and related proteins	Cell division and chromosome partitioning	2e-144	1144
BaO9_0007	WP_010912161.1	Mesorhizobium loti	COG1674, FtsK, DNA segregation ATPase FtsK/SpoIIIE and related proteins	Cell division and chromosome partitioning	0	1412
BaO9_0007	WP_010912288.1	Mesorhizobium loti	COG1674, FtsK, DNA segregation ATPase FtsK/SpoIIIE and related proteins	Cell division and chromosome partitioning	0	1675
BaO9_0007	WP_012091147.1	Ochrobactrum anthropi	COG1674, FtsK, DNA segregation ATPase FtsK/SpoIIIE and related proteins	Cell division and chromosome partitioning	0	1599
BaO9_0007	WP_012092953.1	Ochrobactrum anthropi	COG1674, FtsK, DNA segregation ATPase FtsK/SpoIIIE and related proteins	Cell division and chromosome partitioning	5e-179	1388
BaO9_0007	WP_010976295.1	Sinorhizobium meliloti	COG1674, FtsK, DNA segregation ATPase FtsK/SpoIIIE and related proteins	Cell division and chromosome partitioning	0	1408
BaO9_0007	WP_010970484.1	Sinorhizobium meliloti	COG1674, FtsK, DNA segregation ATPase FtsK/SpoIIIE and related proteins	Cell division and chromosome partitioning	0	1678
BaO9_0010	WP_077993495.1	Bartonella apis strain 122	COG5295, Hia, Autotransporter adhesin	Intracellular trafficking and secretion / Extracellular structures	2e-06	113
BaO9_0010	WP_077993501.1	Bartonella apis strain 122	COG5295, Hia, Autotransporter adhesin	Intracellular trafficking and secretion / Extracellular structures	2e-05	105
BaO9_0010	WP_015397672.1	Bartonella australis	COG5295, Hia, Autotransporter adhesin	Intracellular trafficking and secretion / Extracellular structures	5e-13	174
BaO9_0010	WP_015397673.1	Bartonella australis	COG5295, Hia, Autotransporter adhesin	Intracellular trafficking and secretion / Extracellular structures	6e-16	203
BaO9_0010	WP_005767360.1	Bartonella bacilliformis	COG5295, Hia, Autotransporter adhesin	Intracellular trafficking and secretion / Extracellular structures	9e-11	154
BaO9_0010	WP_005766221.1	Bartonella bacilliformis	COG5295, Hia, Autotransporter adhesin	Intracellular trafficking and secretion / Extracellular structures	5e-17	206
BaO9_0010	WP_005766217.1	Bartonella bacilliformis	COG5295, Hia, Autotransporter adhesin	Intracellular trafficking and secretion / Extracellular structures	5e-11	151
BaO9_0010	WP_017196186.1	Bartonella birtlesii	COG5295, Hia, Autotransporter adhesin	Intracellular trafficking and secretion / Extracellular structures	4e-07	125
BaO9_0010	WP_035451320.1	Bartonella birtlesii	COG5295, Hia, Autotransporter adhesin	Intracellular trafficking and secretion / Extracellular structures	1e-07	125
BaO9_0010	WP_017196187.1	Bartonella birtlesii	COG5295, Hia, Autotransporter adhesin	Intracellular trafficking and secretion / Extracellular structures	2e-09	144
BaO9_0010	WP_013545427.1	Bartonella clarridgeiae	COG5295, Hia, Autotransporter adhesin	Intracellular trafficking and secretion / Extracellular structures	8e-12	161
BaO9_0010	WP_013545428.1	Bartonella clarridgeiae	No hit	Function unknown	-	-
BaO9_0010	WP_013545429.1	Bartonella clarridgeiae	No hit	Function unknown	-	-
BaO9_0010	WP_081475865.1	Bartonella clarridgeiae	COG5295, Hia, Autotransporter adhesin	Intracellular trafficking and secretion / Extracellular structures	8e-12	164
BaO9_0010	WP_012754565.1	Bartonella grahamii	COG5295, Hia, Autotransporter adhesin	Intracellular trafficking and secretion / Extracellular structures	2e-09	144
BaO9_0010	WP_049757436.1	Bartonella grahamii	COG5295, Hia, Autotransporter adhesin	Intracellular trafficking and secretion / Extracellular structures	9e-05	105
BaO9_0010	WP_012754567.1	Bartonella grahamii	COG5295, Hia, Autotransporter adhesin	Intracellular trafficking and secretion / Extracellular structures	4e-08	133
BaO9_0010	WP_012754568.1	Bartonella grahamii	COG5295, Hia, Autotransporter adhesin	Intracellular trafficking and secretion / Extracellular structures	7e-08	134
BaO9_0010	WP_012754569.1	Bartonella grahamii	COG5295, Hia, Autotransporter adhesin	Intracellular trafficking and secretion / Extracellular structures	9e-07	123
BaO9_0010	WP_011180102.1	Bartonella henselae	COG5295, Hia, Autotransporter adhesin	Intracellular trafficking and secretion / Extracellular structures	6e-08	131
BaO9_0010	WP_059443333.1	Bartonella henselae	COG5295, Hia, Autotransporter adhesin	Intracellular trafficking and secretion / Extracellular structures	7e-05	107
BaO9_0010	WP_034990043.1	Bartonella schoenbuchensis	COG5295, Hia, Autotransporter adhesin	Intracellular trafficking and secretion / Extracellular structures	2e-15	189
BaO9_0010	WP_010703396.1	Bartonella schoenbuchensis	COG5295, Hia, Autotransporter adhesin	Intracellular trafficking and secretion / Extracellular structures	1e-14	188
BaO9_0010	WP_010703397.1	Bartonella schoenbuchensis	COG5295, Hia, Autotransporter adhesin	Intracellular trafficking and secretion / Extracellular structures	7e-08	132
BaO9_0010	WP_008038327	Bartonella tamiae strain 239	COG5295, Hia, Autotransporter adhesin	Intracellular trafficking and secretion / Extracellular structures	8e-05	101
BaO9_0010	WP_008040583	Bartonella tamiae strain 239	COG5295, Hia, Autotransporter adhesin	Intracellular trafficking and secretion / Extracellular structures	1e-10	145
BaO9_0010	WP_012230508.1	Bartonella tribocorum	COG5295, Hia, Autotransporter adhesin	Intracellular trafficking and secretion / Extracellular structures	6e-08	135
BaO9_0010	WP_015398721.1	Bartonella vinsonii	COG5295, Hia, Autotransporter adhesin	Intracellular trafficking and secretion / Extracellular structures	3e-08	134
BaO9_0010	WP_015398722.1	Bartonella vinsonii	COG5295, Hia, Autotransporter adhesin	Intracellular trafficking and secretion / Extracellular structures	1e-08	141
BaO9_0010	NP_772178.1	Bradyrhizobium japonicum	COG5295, Hia, Autotransporter adhesin	Intracellular trafficking and secretion / Extracellular structures	6e-08	127
BaO9_0010	EEW88259.1	Brucella melitensis	COG5295, Hia, Autotransporter adhesin	Intracellular trafficking and secretion / Extracellular structures	2e-50	452
BaO9_0010	WP_004684634.1	Brucella melitensis	COG5295, Hia, Autotransporter adhesin	Intracellular trafficking and secretion / Extracellular structures	6e-35	344
BaO9_0010	AQS40856.1	Ca. Tokpelaia hoelldobblerii	COG5295, Hia, Autotransporter adhesin	Intracellular trafficking and secretion / Extracellular structures	7e-11	154
BaO9_0010	AQS41658.1	Ca. Tokpelaia hoelldobblerii	COG5295, Hia, Autotransporter adhesin	Intracellular trafficking and secretion / Extracellular structures	2e-10	148
BaO9_0010	WP_010911221.1	Mesorhizobium loti	COG5295, Hia, Autotransporter adhesin	Intracellular trafficking and secretion / Extracellular structures	2e-27	296
BaO9_0010	WP_010968591.1	Sinorhizobium meliloti	COG5295, Hia, Autotransporter adhesin	Intracellular trafficking and secretion / Extracellular structures	2e-51	488
BaO9_0018	WP_006315060.1	Agrobacterium tumefasciens	COG1173, DppC, ABC-type dipeptide/oligopeptide/nickel transport systems, permease components	Amino acid transport and metabolism / Inorganic ion transport and metabolism	4e-102	774
BaO9_0018	WP_010973575.1	Agrobacterium tumefasciens	COG1173, DppC, ABC-type dipeptide/oligopeptide/nickel transport systems, permease components	Amino acid transport and metabolism / Inorganic ion transport and metabolism	3e-107	809
BaO9_0018	WP_010973845.1	Agrobacterium tumefasciens	COG1173, DppC, ABC-type dipeptide/oligopeptide/nickel transport systems, permease components	Amino acid transport and metabolism / Inorganic ion transport and metabolism	3e-108	816
BaO9_0018	WP_010974100.1	Agrobacterium tumefasciens	COG1173, DppC, ABC-type dipeptide/oligopeptide/nickel transport systems, permease components	Amino acid transport and metabolism / Inorganic ion transport and metabolism	1e-98	747
BaO9_0018	WP_077993585.1	Bartonella apis strain 122	COG1173, DppC, ABC-type dipeptide/oligopeptide/nickel transport systems, permease components	Amino acid transport and metabolism / Inorganic ion transport and metabolism	5e-94	720
BaO9_0018	AQT42093.1	Bartonella apis strain 178	COG1173, DppC, ABC-type dipeptide/oligopeptide/nickel transport systems, permease components	Amino acid transport and metabolism / Inorganic ion transport and metabolism	1e-102	777
BaO9_0018	WP_077970609.1	Bartonella apis strain 244	COG1173, DppC, ABC-type dipeptide/oligopeptide/nickel transport systems, permease components	Amino acid transport and metabolism / Inorganic ion transport and metabolism	2e-102	776
BaO9_0018	WP_077972604.1	Bartonella apis strain 244	COG1173, DppC, ABC-type dipeptide/oligopeptide/nickel transport systems, permease components	Amino acid transport and metabolism / Inorganic ion transport and metabolism	4e-93	714
BaO9_0018	WP_015398292.1	Bartonella australis	COG1173, DppC, ABC-type dipeptide/oligopeptide/nickel transport systems, permease components	Amino acid transport and metabolism / Inorganic ion transport and metabolism	5e-101	768
BaO9_0018	WP_005767573.1	Bartonella bacilliformis	COG1173, DppC, ABC-type dipeptide/oligopeptide/nickel transport systems, permease components	Amino acid transport and metabolism / Inorganic ion transport and metabolism	3e-99	756
BaO9_0018	WP_006590150.1	Bartonella birtlesii	COG1173, DppC, ABC-type dipeptide/oligopeptide/nickel transport systems, permease components	Amino acid transport and metabolism / Inorganic ion transport and metabolism	4e-102	776
BaO9_0018	WP_013544636.1	Bartonella clarridgeiae	COG1173, DppC, ABC-type dipeptide/oligopeptide/nickel transport systems, permease components	Amino acid transport and metabolism / Inorganic ion transport and metabolism	2e-100	765
BaO9_0018	WP_015856299.1	Bartonella grahamii	COG1173, DppC, ABC-type dipeptide/oligopeptide/nickel transport systems, permease components	Amino acid transport and metabolism / Inorganic ion transport and metabolism	8e-101	767
BaO9_0018	WP_011181049.1	Bartonella henselae	COG1173, DppC, ABC-type dipeptide/oligopeptide/nickel transport systems, permease components	Amino acid transport and metabolism / Inorganic ion transport and metabolism	1e-100	766
BaO9_0018	WP_010704086.1	Bartonella schoenbuchensis	COG1173, DppC, ABC-type dipeptide/oligopeptide/nickel transport systems, permease components	Amino acid transport and metabolism / Inorganic ion transport and metabolism	6e-102	774
BaO9_0018	WP_035000083	Bartonella tamiae strain 239	COG1173, DppC, ABC-type dipeptide/oligopeptide/nickel transport systems, permease components	Amino acid transport and metabolism / Inorganic ion transport and metabolism	3e-101	769
BaO9_0018	WP_012232209.1	Bartonella tribocorum	COG1173, DppC, ABC-type dipeptide/oligopeptide/nickel transport systems, permease components	Amino acid transport and metabolism / Inorganic ion transport and metabolism	6e-102	774
BaO9_0018	WP_015399232.1	Bartonella vinsonii	COG1173, DppC, ABC-type dipeptide/oligopeptide/nickel transport systems, permease components	Amino acid transport and metabolism / Inorganic ion transport and metabolism	7e-100	760
BaO9_0018	WP_011085650.1	Bradyrhizobium japonicum	COG1173, DppC, ABC-type dipeptide/oligopeptide/nickel transport systems, permease components	Amino acid transport and metabolism / Inorganic ion transport and metabolism	5e-108	813
BaO9_0018	WP_011083858.1	Bradyrhizobium japonicum	COG1173, DppC, ABC-type dipeptide/oligopeptide/nickel transport systems, permease components	Amino acid transport and metabolism / Inorganic ion transport and metabolism	2e-92	711
BaO9_0018	NP_769979.1	Bradyrhizobium japonicum	COG1173, DppC, ABC-type dipeptide/oligopeptide/nickel transport systems, permease components	Amino acid transport and metabolism / Inorganic ion transport and metabolism	8e-93	711
BaO9_0018	WP_004684093.1	Brucella melitensis	COG1173, DppC, ABC-type dipeptide/oligopeptide/nickel transport systems, permease components	Amino acid transport and metabolism / Inorganic ion transport and metabolism	7e-110	826
BaO9_0018	AQS41151.1	Ca. Tokpelaia hoelldobblerii	COG1173, DppC, ABC-type dipeptide/oligopeptide/nickel transport systems, permease components	Amino acid transport and metabolism / Inorganic ion transport and metabolism	2e-100	763
BaO9_0018	WP_044551146.1	Mesorhizobium loti	COG1173, DppC, ABC-type dipeptide/oligopeptide/nickel transport systems, permease components	Amino acid transport and metabolism / Inorganic ion transport and metabolism	9e-109	819
BaO9_0018	WP_010913290.1	Mesorhizobium loti	COG1173, DppC, ABC-type dipeptide/oligopeptide/nickel transport systems, permease components	Amino acid transport and metabolism / Inorganic ion transport and metabolism	4e-107	808
BaO9_0018	WP_012090887.1	Ochrobactrum anthropi	COG1173, DppC, ABC-type dipeptide/oligopeptide/nickel transport systems, permease components	Amino acid transport and metabolism / Inorganic ion transport and metabolism	6e-107	806
BaO9_0018	WP_010659568.1	Ochrobactrum anthropi	COG1173, DppC, ABC-type dipeptide/oligopeptide/nickel transport systems, permease components	Amino acid transport and metabolism / Inorganic ion transport and metabolism	2e-112	843
BaO9_0018	WP_012091882.1	Ochrobactrum anthropi	COG1173, DppC, ABC-type dipeptide/oligopeptide/nickel transport systems, permease components	Amino acid transport and metabolism / Inorganic ion transport and metabolism	4e-106	802
BaO9_0018	WP_012092535.1	Ochrobactrum anthropi	COG1173, DppC, ABC-type dipeptide/oligopeptide/nickel transport systems, permease components	Amino acid transport and metabolism / Inorganic ion transport and metabolism	1e-104	792
BaO9_0018	WP_003527129.1	Sinorhizobium meliloti	COG1173, DppC, ABC-type dipeptide/oligopeptide/nickel transport systems, permease components	Amino acid transport and metabolism / Inorganic ion transport and metabolism	5e-111	834
BaO9_0018	WP_027988132.1	Sinorhizobium meliloti	COG1173, DppC, ABC-type dipeptide/oligopeptide/nickel transport systems, permease components	Amino acid transport and metabolism / Inorganic ion transport and metabolism	3e-110	830
BaO9_0024	WP_006314058.1	Agrobacterium tumefasciens	COG0834, HisJ, ABC-type amino acid transport/signal transduction systems, periplasmic component/domain	Amino acid transport and metabolism / Signal transduction mechanisms	2e-59	484
BaO9_0024	WP_077991915.1	Bartonella apis strain 122	COG0834, HisJ, ABC-type amino acid transport/signal transduction systems, periplasmic component/domain	Amino acid transport and metabolism / Signal transduction mechanisms	2e-59	483
BaO9_0024	WP_075870819.1	Bartonella apis strain 178	COG0834, HisJ, ABC-type amino acid transport/signal transduction systems, periplasmic component/domain	Amino acid transport and metabolism / Signal transduction mechanisms	4e-59	481
BaO9_0024	WP_077971204.1	Bartonella apis strain 244	COG0834, HisJ, ABC-type amino acid transport/signal transduction systems, periplasmic component/domain	Amino acid transport and metabolism / Signal transduction mechanisms	2e-58	476
BaO9_0024	WP_015397944.1	Bartonella australis	COG0834, HisJ, ABC-type amino acid transport/signal transduction systems, periplasmic component/domain	Amino acid transport and metabolism / Signal transduction mechanisms	2e-54	449
BaO9_0024	WP_005766773.1	Bartonella bacilliformis	COG0834, HisJ, ABC-type amino acid transport/signal transduction systems, periplasmic component/domain	Amino acid transport and metabolism / Signal transduction mechanisms	2e-54	449
BaO9_0024	WP_006589405.1	Bartonella birtlesii	COG0834, HisJ, ABC-type amino acid transport/signal transduction systems, periplasmic component/domain	Amino acid transport and metabolism / Signal transduction mechanisms	1e-58	477
BaO9_0024	WP_006589407.1	Bartonella birtlesii	COG0834, HisJ, ABC-type amino acid transport/signal transduction systems, periplasmic component/domain	Amino acid transport and metabolism / Signal transduction mechanisms	5e-56	460
BaO9_0024	WP_013545181.1	Bartonella clarridgeiae	COG0834, HisJ, ABC-type amino acid transport/signal transduction systems, periplasmic component/domain	Amino acid transport and metabolism / Signal transduction mechanisms	4e-54	447
BaO9_0024	WP_012755056.1	Bartonella grahamii	COG0834, HisJ, ABC-type amino acid transport/signal transduction systems, periplasmic component/domain	Amino acid transport and metabolism / Signal transduction mechanisms	1e-56	463
BaO9_0024	WP_012755057.1	Bartonella grahamii	COG0834, HisJ, ABC-type amino acid transport/signal transduction systems, periplasmic component/domain	Amino acid transport and metabolism / Signal transduction mechanisms	9e-58	472
BaO9_0024	WP_011180561.1	Bartonella henselae	COG0834, HisJ, ABC-type amino acid transport/signal transduction systems, periplasmic component/domain	Amino acid transport and metabolism / Signal transduction mechanisms	7e-56	459
BaO9_0024	WP_010703654.1	Bartonella schoenbuchensis	COG0834, HisJ, ABC-type amino acid transport/signal transduction systems, periplasmic component/domain	Amino acid transport and metabolism / Signal transduction mechanisms	2e-55	455
BaO9_0024	WP_008040560	Bartonella tamiae strain 239	COG0834, HisJ, ABC-type amino acid transport/signal transduction systems, periplasmic component/domain	Amino acid transport and metabolism / Signal transduction mechanisms	5e-58	473
BaO9_0024	WP_012231518.1	Bartonella tribocorum	COG0834, HisJ, ABC-type amino acid transport/signal transduction systems, periplasmic component/domain	Amino acid transport and metabolism / Signal transduction mechanisms	2e-56	462
BaO9_0024	WP_012231520.1	Bartonella tribocorum	COG0834, HisJ, ABC-type amino acid transport/signal transduction systems, periplasmic component/domain	Amino acid transport and metabolism / Signal transduction mechanisms	9e-59	478
BaO9_0024	WP_010704943.1	Bartonella vinsonii	COG0834, HisJ, ABC-type amino acid transport/signal transduction systems, periplasmic component/domain	Amino acid transport and metabolism / Signal transduction mechanisms	1e-56	463
BaO9_0024	WP_010704944.1	Bartonella vinsonii	COG0834, HisJ, ABC-type amino acid transport/signal transduction systems, periplasmic component/domain	Amino acid transport and metabolism / Signal transduction mechanisms	4e-58	474
BaO9_0024	WP_076779559.1	Brucella melitensis	COG0834, HisJ, ABC-type amino acid transport/signal transduction systems, periplasmic component/domain	Amino acid transport and metabolism / Signal transduction mechanisms	4e-64	514
BaO9_0024	AQS42250.1	Ca. Tokpelaia hoelldobblerii	COG0834, HisJ, ABC-type amino acid transport/signal transduction systems, periplasmic component/domain	Amino acid transport and metabolism / Signal transduction mechanisms	6e-52	433
BaO9_0024	WP_010909469.1	Mesorhizobium loti	COG0834, HisJ, ABC-type amino acid transport/signal transduction systems, periplasmic component/domain	Amino acid transport and metabolism / Signal transduction mechanisms	4e-63	509
BaO9_0024	WP_010912708.1	Mesorhizobium loti	COG0834, HisJ, ABC-type amino acid transport/signal transduction systems, periplasmic component/domain	Amino acid transport and metabolism / Signal transduction mechanisms	7e-57	466
BaO9_0024	WP_010913400.1	Mesorhizobium loti	COG0834, HisJ, ABC-type amino acid transport/signal transduction systems, periplasmic component/domain	Amino acid transport and metabolism / Signal transduction mechanisms	1e-59	485
BaO9_0024	WP_010660151.1	Ochrobactrum anthropi	COG0834, HisJ, ABC-type amino acid transport/signal transduction systems, periplasmic component/domain	Amino acid transport and metabolism / Signal transduction mechanisms	1e-65	527
BaO9_0024	WP_036584030.1	Ochrobactrum anthropi	COG0834, HisJ, ABC-type amino acid transport/signal transduction systems, periplasmic component/domain	Amino acid transport and metabolism / Signal transduction mechanisms	1e-66	532
BaO9_0024	WP_010658897.1	Ochrobactrum anthropi	COG0834, HisJ, ABC-type amino acid transport/signal transduction systems, periplasmic component/domain	Amino acid transport and metabolism / Signal transduction mechanisms	4e-57	468
BaO9_0024	WP_010658898.1	Ochrobactrum anthropi	COG0834, HisJ, ABC-type amino acid transport/signal transduction systems, periplasmic component/domain	Amino acid transport and metabolism / Signal transduction mechanisms	9e-58	472
BaO9_0024	WP_003530526.1	Sinorhizobium meliloti	COG0834, HisJ, ABC-type amino acid transport/signal transduction systems, periplasmic component/domain	Amino acid transport and metabolism / Signal transduction mechanisms	1e-57	472
BaO9_0024	WP_003535100.1	Sinorhizobium meliloti	COG0834, HisJ, ABC-type amino acid transport/signal transduction systems, periplasmic component/domain	Amino acid transport and metabolism / Signal transduction mechanisms	2e-62	504
BaO9_0028	WP_010972314.1	Agrobacterium tumefasciens	COG0411, LivG, ABC-type branched-chain amino acid transport systems, ATPase component	Amino acid transport and metabolism	6e-129	948
BaO9_0028	WP_010974745.1	Agrobacterium tumefasciens	COG0411, LivG, ABC-type branched-chain amino acid transport systems, ATPase component	Amino acid transport and metabolism	2e-113	847
BaO9_0028	WP_077992342.1	Bartonella apis strain 122	COG0411, LivG, ABC-type branched-chain amino acid transport systems, ATPase component	Amino acid transport and metabolism	8e-132	963
BaO9_0028	WP_077994055.1	Bartonella apis strain 122	COG0411, LivG, ABC-type branched-chain amino acid transport systems, ATPase component	Amino acid transport and metabolism	4e-124	917
BaO9_0028	WP_077971664.1	Bartonella apis strain 244	COG0411, LivG, ABC-type branched-chain amino acid transport systems, ATPase component	Amino acid transport and metabolism	4e-134	978
BaO9_0028	WP_077973092.1	Bartonella apis strain 244	COG0411, LivG, ABC-type branched-chain amino acid transport systems, ATPase component	Amino acid transport and metabolism	1e-126	934
BaO9_0028	WP_015398013.1	Bartonella australis	COG0411, LivG, ABC-type branched-chain amino acid transport systems, ATPase component	Amino acid transport and metabolism	1e-130	956
BaO9_0028	WP_006589628.1	Bartonella birtlesii	COG0411, LivG, ABC-type branched-chain amino acid transport systems, ATPase component	Amino acid transport and metabolism	1e-57	460
BaO9_0028	WP_006589628.1	Bartonella birtlesii	COG0411, LivG, ABC-type branched-chain amino acid transport systems, ATPase component	Amino acid transport and metabolism	3e-56	445
BaO9_0028	WP_013545102.1	Bartonella clarridgeiae	COG0411, LivG, ABC-type branched-chain amino acid transport systems, ATPase component	Amino acid transport and metabolism	2e-128	941
BaO9_0028	WP_015856418.1	Bartonella grahamii	COG0411, LivG, ABC-type branched-chain amino acid transport systems, ATPase component	Amino acid transport and metabolism	1e-129	949
BaO9_0028	WP_011180721.1	Bartonella henselae	COG0411, LivG, ABC-type branched-chain amino acid transport systems, ATPase component	Amino acid transport and metabolism	1e-128	942
BaO9_0028	WP_010703731.1	Bartonella schoenbuchensis	COG0411, LivG, ABC-type branched-chain amino acid transport systems, ATPase component	Amino acid transport and metabolism	2e-129	947
BaO9_0028	WP_008037524	Bartonella tamiae strain 239	COG0411, LivG, ABC-type branched-chain amino acid transport systems, ATPase component	Amino acid transport and metabolism	6e-126	929
BaO9_0028	WP_012231720.1	Bartonella tribocorum	COG0411, LivG, ABC-type branched-chain amino acid transport systems, ATPase component	Amino acid transport and metabolism	3e-130	952
BaO9_0028	WP_015399042.1	Bartonella vinsonii	COG0411, LivG, ABC-type branched-chain amino acid transport systems, ATPase component	Amino acid transport and metabolism	2e-131	961
BaO9_0028	WP_011090654.1	Bradyrhizobium japonicum	COG0411, LivG, ABC-type branched-chain amino acid transport systems, ATPase component	Amino acid transport and metabolism	8e-108	803
BaO9_0028	WP_011086140.1	Bradyrhizobium japonicum	COG0411, LivG, ABC-type branched-chain amino acid transport systems, ATPase component	Amino acid transport and metabolism	2e-114	848
BaO9_0028	WP_011088419.1	Bradyrhizobium japonicum	COG0411, LivG, ABC-type branched-chain amino acid transport systems, ATPase component	Amino acid transport and metabolism	1e-117	871
BaO9_0028	WP_011088703.1	Bradyrhizobium japonicum	COG0411, LivG, ABC-type branched-chain amino acid transport systems, ATPase component	Amino acid transport and metabolism	6e-115	853
BaO9_0028	WP_011090547.1	Bradyrhizobium japonicum	COG0411, LivG, ABC-type branched-chain amino acid transport systems, ATPase component	Amino acid transport and metabolism	1e-118	876
BaO9_0028	AAL51442.1	Brucella melitensis	COG0411, LivG, ABC-type branched-chain amino acid transport systems, ATPase component	Amino acid transport and metabolism	2e-127	953
BaO9_0028	AQS42189.1	Ca. Tokpelaia hoelldobblerii	COG0410, LivF, ABC-type branched-chain amino acid transport systems, ATPase component	Amino acid transport and metabolism	1e-133	1004
BaO9_0028	WP_044548391.1	Mesorhizobium loti	COG0411, LivG, ABC-type branched-chain amino acid transport systems, ATPase component	Amino acid transport and metabolism	1e-131	972
BaO9_0028	WP_044548784.1	Mesorhizobium loti	COG0411, LivG, ABC-type branched-chain amino acid transport systems, ATPase component	Amino acid transport and metabolism	3e-115	855
BaO9_0028	WP_049768393.1	Ochrobactrum anthropi	COG0411, LivG, ABC-type branched-chain amino acid transport systems, ATPase component	Amino acid transport and metabolism	3e-127	953
BaO9_0028	WP_012093692.1	Ochrobactrum anthropi	COG0411, LivG, ABC-type branched-chain amino acid transport systems, ATPase component	Amino acid transport and metabolism	3e-114	846
BaO9_0028	WP_003525635.1	Sinorhizobium meliloti	COG0411, LivG, ABC-type branched-chain amino acid transport systems, ATPase component	Amino acid transport and metabolism	2e-129	951
BaO9_0029	WP_006315059.1	Agrobacterium tumefasciens	COG0601, DppB, ABC-type dipeptide/oligopeptide/nickel transport systems, permease components	Amino acid transport and metabolism / Inorganic ion transport and metabolism	3e-112	849
BaO9_0029	WP_010973574.1	Agrobacterium tumefasciens	COG0601, DppB, ABC-type dipeptide/oligopeptide/nickel transport systems, permease components	Amino acid transport and metabolism / Inorganic ion transport and metabolism	2e-126	942
BaO9_0029	WP_010973844.1	Agrobacterium tumefasciens	COG0601, DppB, ABC-type dipeptide/oligopeptide/nickel transport systems, permease components	Amino acid transport and metabolism / Inorganic ion transport and metabolism	6e-117	881
BaO9_0029	WP_006312458.1	Agrobacterium tumefasciens	COG0601, DppB, ABC-type dipeptide/oligopeptide/nickel transport systems, permease components	Amino acid transport and metabolism / Inorganic ion transport and metabolism	2e-109	831
BaO9_0029	WP_077970608.1	Bartonella apis strain 178	COG0601, DppB, ABC-type dipeptide/oligopeptide/nickel transport systems, permease components	Amino acid transport and metabolism / Inorganic ion transport and metabolism	9e-133	985
BaO9_0029	WP_077970608.1	Bartonella apis strain 244	COG0601, DppB, ABC-type dipeptide/oligopeptide/nickel transport systems, permease components	Amino acid transport and metabolism / Inorganic ion transport and metabolism	9e-133	985
BaO9_0029	WP_015398293.1	Bartonella australis	COG0601, DppB, ABC-type dipeptide/oligopeptide/nickel transport systems, permease components	Amino acid transport and metabolism / Inorganic ion transport and metabolism	2e-120	904
BaO9_0029	WP_005767576.1	Bartonella bacilliformis	COG0601, DppB, ABC-type dipeptide/oligopeptide/nickel transport systems, permease components	Amino acid transport and metabolism / Inorganic ion transport and metabolism	1e-114	866
BaO9_0029	WP_006590149.1	Bartonella birtlesii	COG0601, DppB, ABC-type dipeptide/oligopeptide/nickel transport systems, permease components	Amino acid transport and metabolism / Inorganic ion transport and metabolism	3e-115	870
BaO9_0029	WP_013544635.1	Bartonella clarridgeiae	COG0601, DppB, ABC-type dipeptide/oligopeptide/nickel transport systems, permease components	Amino acid transport and metabolism / Inorganic ion transport and metabolism	4e-112	849
BaO9_0029	WP_015856298.1	Bartonella grahamii	COG0601, DppB, ABC-type dipeptide/oligopeptide/nickel transport systems, permease components	Amino acid transport and metabolism / Inorganic ion transport and metabolism	4e-115	870
BaO9_0029	WP_011181050.1	Bartonella henselae	COG0601, DppB, ABC-type dipeptide/oligopeptide/nickel transport systems, permease components	Amino acid transport and metabolism / Inorganic ion transport and metabolism	2e-113	858
BaO9_0029	WP_010704087.1	Bartonella schoenbuchensis	COG0601, DppB, ABC-type dipeptide/oligopeptide/nickel transport systems, permease components	Amino acid transport and metabolism / Inorganic ion transport and metabolism	2e-113	858
BaO9_0029	WP_008040452	Bartonella tamiae strain 239	COG0601, DppB, ABC-type dipeptide/oligopeptide/nickel transport systems, permease components	Amino acid transport and metabolism / Inorganic ion transport and metabolism	1e-131	977
BaO9_0029	WP_012232210.1	Bartonella tribocorum	COG0601, DppB, ABC-type dipeptide/oligopeptide/nickel transport systems, permease components	Amino acid transport and metabolism / Inorganic ion transport and metabolism	1e-114	866
BaO9_0029	WP_010705516.1	Bartonella vinsonii	COG0601, DppB, ABC-type dipeptide/oligopeptide/nickel transport systems, permease components	Amino acid transport and metabolism / Inorganic ion transport and metabolism	4e-113	856
BaO9_0029	WP_011083857.1	Bradyrhizobium japonicum	COG0601, DppB, ABC-type dipeptide/oligopeptide/nickel transport systems, permease components	Amino acid transport and metabolism / Inorganic ion transport and metabolism	1e-118	891
BaO9_0029	WP_011086122.1	Bradyrhizobium japonicum	COG0601, DppB, ABC-type dipeptide/oligopeptide/nickel transport systems, permease components	Amino acid transport and metabolism / Inorganic ion transport and metabolism	2e-102	784
BaO9_0029	WP_002964686.1	Brucella melitensis	COG0601, DppB, ABC-type dipeptide/oligopeptide/nickel transport systems, permease components	Amino acid transport and metabolism / Inorganic ion transport and metabolism	5e-131	974
BaO9_0029	WP_004682559.1	Brucella melitensis	COG0601, DppB, ABC-type dipeptide/oligopeptide/nickel transport systems, permease components	Amino acid transport and metabolism / Inorganic ion transport and metabolism	3e-114	863
BaO9_0029	AQS41150.1	Ca. Tokpelaia hoelldobblerii	COG0601, DppB, ABC-type dipeptide/oligopeptide/nickel transport systems, permease components	Amino acid transport and metabolism / Inorganic ion transport and metabolism	6e-131	972
BaO9_0029	WP_010913210.1	Mesorhizobium loti	COG0601, DppB, ABC-type dipeptide/oligopeptide/nickel transport systems, permease components	Amino acid transport and metabolism / Inorganic ion transport and metabolism	1e-131	977
BaO9_0029	WP_010913289.1	Mesorhizobium loti	COG0601, DppB, ABC-type dipeptide/oligopeptide/nickel transport systems, permease components	Amino acid transport and metabolism / Inorganic ion transport and metabolism	3e-115	870
BaO9_0029	WP_010659567.1	Ochrobactrum anthropi	COG0601, DppB, ABC-type dipeptide/oligopeptide/nickel transport systems, permease components	Amino acid transport and metabolism / Inorganic ion transport and metabolism	5e-130	966
BaO9_0029	WP_061346476.1	Ochrobactrum anthropi	COG0601, DppB, ABC-type dipeptide/oligopeptide/nickel transport systems, permease components	Amino acid transport and metabolism / Inorganic ion transport and metabolism	7e-115	868
BaO9_0029	WP_049768450.1	Ochrobactrum anthropi	COG0601, DppB, ABC-type dipeptide/oligopeptide/nickel transport systems, permease components	Amino acid transport and metabolism / Inorganic ion transport and metabolism	1e-116	880
BaO9_0029	WP_003527127.1	Sinorhizobium meliloti	COG0601, DppB, ABC-type dipeptide/oligopeptide/nickel transport systems, permease components	Amino acid transport and metabolism / Inorganic ion transport and metabolism	3e-128	954
BaO9_0029	WP_010969923.1	Sinorhizobium meliloti	COG0601, DppB, ABC-type dipeptide/oligopeptide/nickel transport systems, permease components	Amino acid transport and metabolism / Inorganic ion transport and metabolism	2e-113	858
BaO9_0044	WP_010970714.1	Agrobacterium tumefasciens	COG1123, COG1123, ATPase components of various ABC-type transport systems, contain duplicated ATPase	General function prediction only	0	1806
BaO9_0044	WP_080728813.1	Agrobacterium tumefasciens	COG1123, COG1123, ATPase components of various ABC-type transport systems, contain duplicated ATPase	General function prediction only	0	1732
BaO9_0044	WP_010974058.1	Agrobacterium tumefasciens	COG1123, COG1123, ATPase components of various ABC-type transport systems, contain duplicated ATPase	General function prediction only	0	1827
BaO9_0044	WP_077990672.1	Bartonella apis strain 122	COG1123, COG1123, ATPase components of various ABC-type transport systems, contain duplicated ATPase	General function prediction only	0	1840
BaO9_0044	AQT41822.1	Bartonella apis strain 178	COG1123, COG1123, ATPase components of various ABC-type transport systems, contain duplicated ATPase	General function prediction only	0	1834
BaO9_0044	WP_077970191.1	Bartonella apis strain 244	COG1123, COG1123, ATPase components of various ABC-type transport systems, contain duplicated ATPase	General function prediction only	0	1840
BaO9_0044	WP_015397567.1	Bartonella australis	COG1123, COG1123, ATPase components of various ABC-type transport systems, contain duplicated ATPase	General function prediction only	0	1673
BaO9_0044	WP_005767941.1	Bartonella bacilliformis	COG4172, COG4172, ABC-type uncharacterized transport system, duplicated ATPase component	General function prediction only	1e-134	1007
BaO9_0044	WP_017196231.1	Bartonella birtlesii	COG1123, COG1123, ATPase components of various ABC-type transport systems, contain duplicated ATPase	General function prediction only	0	1691
BaO9_0044	WP_013544532.1	Bartonella clarridgeiae	COG1123, COG1123, ATPase components of various ABC-type transport systems, contain duplicated ATPase	General function prediction only	0	1681
BaO9_0044	WP_011180191.1	Bartonella henselae	COG1123, COG1123, ATPase components of various ABC-type transport systems, contain duplicated ATPase	General function prediction only	0	1664
BaO9_0044	WP_010703307.1	Bartonella schoenbuchensis	COG1123, COG1123, ATPase components of various ABC-type transport systems, contain duplicated ATPase	General function prediction only	0	1727
BaO9_0044	WP_008038324	Bartonella tamiae strain 239	COG1123, COG1123, ATPase components of various ABC-type transport systems, contain duplicated ATPase	General function prediction only	0	1769
BaO9_0044	WP_011084245.1	Bradyrhizobium japonicum	COG1123, COG1123, ATPase components of various ABC-type transport systems, contain duplicated ATPase	General function prediction only	0	1741
BaO9_0044	WP_005970325.1	Brucella melitensis	COG1123, COG1123, ATPase components of various ABC-type transport systems, contain duplicated ATPase	General function prediction only	0	1834
BaO9_0044	AAF28101.1	Brucella melitensis	COG1123, COG1123, ATPase components of various ABC-type transport systems, contain duplicated ATPase	General function prediction only	0	1839
BaO9_0044	AQS40984.1	Ca. Tokpelaia hoelldobblerii	COG1123, COG1123, ATPase components of various ABC-type transport systems, contain duplicated ATPase	General function prediction only	0	1844
BaO9_0044	WP_010913271.1	Mesorhizobium loti	COG1123, COG1123, ATPase components of various ABC-type transport systems, contain duplicated ATPase	General function prediction only	0	1866
BaO9_0044	WP_010914058.1	Mesorhizobium loti	COG1123, COG1123, ATPase components of various ABC-type transport systems, contain duplicated ATPase	General function prediction only	0	1788
BaO9_0044	WP_010914977.1	Mesorhizobium loti	COG1123, COG1123, ATPase components of various ABC-type transport systems, contain duplicated ATPase	General function prediction only	0	1784
BaO9_0044	WP_011982253.1	Ochrobactrum anthropi	COG1123, COG1123, ATPase components of various ABC-type transport systems, contain duplicated ATPase	General function prediction only	0	1808
BaO9_0044	WP_012092994.1	Ochrobactrum anthropi	COG1123, COG1123, ATPase components of various ABC-type transport systems, contain duplicated ATPase	General function prediction only	0	1841
BaO9_0044	WP_010975716.1	Sinorhizobium meliloti	COG1123, COG1123, ATPase components of various ABC-type transport systems, contain duplicated ATPase	General function prediction only	0	1828
BaO9_0044	WP_010976338.1	Sinorhizobium meliloti	COG1123, COG1123, ATPase components of various ABC-type transport systems, contain duplicated ATPase	General function prediction only	0	1807
BaO9_0044	WP_010968391.1	Sinorhizobium meliloti	COG1123, COG1123, ATPase components of various ABC-type transport systems, contain duplicated ATPase	General function prediction only	0	1853
BaO9_0078	WP_010973158.1	Agrobacterium tumefasciens	COG0578, GlpA, Glycerol-3-phosphate dehydrogenase	Energy production and conversion	0	1671
BaO9_0078	WP_010973410.1	Agrobacterium tumefasciens	COG0578, GlpA, Glycerol-3-phosphate dehydrogenase	Energy production and conversion	0	1611
BaO9_0078	WP_077990456.1	Bartonella apis strain 122	COG0578, GlpA, Glycerol-3-phosphate dehydrogenase	Energy production and conversion	0	1393
BaO9_0078	AQT41696.1	Bartonella apis strain 178	COG0578, GlpA, Glycerol-3-phosphate dehydrogenase	Energy production and conversion	0	1389
BaO9_0078	AQT41696.1	Bartonella apis strain 244	COG0578, GlpA, Glycerol-3-phosphate dehydrogenase	Energy production and conversion	6e-167	1244
BaO9_0078	WP_015397996.1	Bartonella australis	COG0578, GlpA, Glycerol-3-phosphate dehydrogenase	Energy production and conversion	0	1359
BaO9_0078	WP_017196442.1	Bartonella birtlesii	COG0578, GlpA, Glycerol-3-phosphate dehydrogenase	Energy production and conversion	0	1418
BaO9_0078	WP_013545126.1	Bartonella clarridgeiae	COG0578, GlpA, Glycerol-3-phosphate dehydrogenase	Energy production and conversion	0	1351
BaO9_0078	WP_026500739.1	Bartonella grahamii	COG0578, GlpA, Glycerol-3-phosphate dehydrogenase	Energy production and conversion	0	1370
BaO9_0078	WP_034447770.1	Bartonella henselae	COG0578, GlpA, Glycerol-3-phosphate dehydrogenase	Energy production and conversion	0	1383
BaO9_0078	WP_010703715.1	Bartonella schoenbuchensis	COG0578, GlpA, Glycerol-3-phosphate dehydrogenase	Energy production and conversion	0	1347
BaO9_0078	WP_008038355	Bartonella tamiae strain 239	COG0578, GlpA, Glycerol-3-phosphate dehydrogenase	Energy production and conversion	0	1401
BaO9_0078	WP_038473559.1	Bartonella tribocorum	COG0578, GlpA, Glycerol-3-phosphate dehydrogenase	Energy production and conversion	0	1398
BaO9_0078	WP_015399035.1	Bartonella vinsonii	COG0578, GlpA, Glycerol-3-phosphate dehydrogenase	Energy production and conversion	0	1424
BaO9_0078	WP_011085223.1	Bradyrhizobium japonicum	COG0578, GlpA, Glycerol-3-phosphate dehydrogenase	Energy production and conversion	0	1483
BaO9_0078	AAL52930.1	Brucella melitensis	COG0578, GlpA, Glycerol-3-phosphate dehydrogenase	Energy production and conversion	0	1654
BaO9_0078	WP_004682238.1	Brucella melitensis	COG0578, GlpA, Glycerol-3-phosphate dehydrogenase	Energy production and conversion	0	1599
BaO9_0078	AQS42128.1	Ca. Tokpelaia hoelldobblerii	COG0578, GlpA, Glycerol-3-phosphate dehydrogenase	Energy production and conversion	0	1383
BaO9_0078	WP_010909602.1	Mesorhizobium loti	COG0578, GlpA, Glycerol-3-phosphate dehydrogenase	Energy production and conversion	0	1682
BaO9_0078	WP_010914719.1	Mesorhizobium loti	COG0578, GlpA, Glycerol-3-phosphate dehydrogenase	Energy production and conversion	0	1587
BaO9_0078	WP_011982457.1	Ochrobactrum anthropi	COG0578, GlpA, Glycerol-3-phosphate dehydrogenase	Energy production and conversion	0	1600
BaO9_0078	WP_011982653.1	Ochrobactrum anthropi	COG0578, GlpA, Glycerol-3-phosphate dehydrogenase	Energy production and conversion	0	1586
BaO9_0078	WP_010969790.1	Sinorhizobium meliloti	COG0578, GlpA, Glycerol-3-phosphate dehydrogenase	Energy production and conversion	0	1636
BaO9_0078	WP_010970353.1	Sinorhizobium meliloti	COG0578, GlpA, Glycerol-3-phosphate dehydrogenase	Energy production and conversion	0	1635
BaO9_0420	WP_006311709.1	Agrobacterium tumefasciens	COG1376, ErfK, Uncharacterized protein conserved in bacteria	Function unknown	9e-52	424
BaO9_0420	AQT47023.1	Bartonella apis strain 122	COG1376, ErfK, Uncharacterized protein conserved in bacteria	Function unknown	2e-44	379
BaO9_0420	WP_077993002.1	Bartonella apis strain 122	COG1376, ErfK, Uncharacterized protein conserved in bacteria	Function unknown	6e-55	446
BaO9_0420	AQT42377.1	Bartonella apis strain 178	COG1376, ErfK, Uncharacterized protein conserved in bacteria	Function unknown	6e-43	369
BaO9_0420	WP_077971044.1	Bartonella apis strain 244	COG1376, ErfK, Uncharacterized protein conserved in bacteria	Function unknown	2e-42	366
BaO9_0420	WP_077972163.1	Bartonella apis strain 244	COG1376, ErfK, Uncharacterized protein conserved in bacteria	Function unknown	7e-54	440
BaO9_0420	AGF74763.1	Bartonella australis	COG1376, ErfK, Uncharacterized protein conserved in bacteria	Function unknown	3e-50	424
BaO9_0420	WP_005767525.1	Bartonella bacilliformis	COG1376, ErfK, Uncharacterized protein conserved in bacteria	Function unknown	4e-55	449
BaO9_0420	WP_006590179.1	Bartonella birtlesii	COG1376, ErfK, Uncharacterized protein conserved in bacteria	Function unknown	2e-55	455
BaO9_0420	WP_013544663.1	Bartonella clarridgeiae	COG1376, ErfK, Uncharacterized protein conserved in bacteria	Function unknown	2e-51	424
BaO9_0420	WP_012754893.1	Bartonella grahamii	COG1376, ErfK, Uncharacterized protein conserved in bacteria	Function unknown	7e-55	449
BaO9_0420	WP_011181027.1	Bartonella henselae	COG1376, ErfK, Uncharacterized protein conserved in bacteria	Function unknown	2e-55	452
BaO9_0420	WP_010704062.1	Bartonella schoenbuchensis	COG1376, ErfK, Uncharacterized protein conserved in bacteria	Function unknown	3e-56	455
BaO9_0420	WP_008040358	Bartonella tamiae strain 239	COG1376, ErfK, Uncharacterized protein conserved in bacteria	Function unknown	1e-53	439
BaO9_0420	WP_012231261.1	Bartonella tribocorum	COG1376, ErfK, Uncharacterized protein conserved in bacteria	Function unknown	1e-53	441
BaO9_0420	WP_010705483.1	Bartonella vinsonii	COG1376, ErfK, Uncharacterized protein conserved in bacteria	Function unknown	7e-53	435
BaO9_0420	WP_014498601.1	Bradyrhizobium japonicum	COG1376, ErfK, Uncharacterized protein conserved in bacteria	Function unknown	3e-49	409
BaO9_0420	AQS41400.1	Ca. Tokpelaia hoelldobblerii	COG1376, ErfK, Uncharacterized protein conserved in bacteria	Function unknown	5e-38	333
BaO9_0420	WP_010910226.1	Mesorhizobium loti	COG1376, ErfK, Uncharacterized protein conserved in bacteria	Function unknown	2e-55	454
BaO9_0420	WP_041545279.1	Ochrobactrum anthropi	COG1376, ErfK, Uncharacterized protein conserved in bacteria	Function unknown	2e-45	387
BaO9_0420	WP_036578454.1	Ochrobactrum anthropi	COG1376, ErfK, Uncharacterized protein conserved in bacteria	Function unknown	6e-57	463
BaO9_0420	WP_012092693.1	Ochrobactrum anthropi	COG1376, ErfK, Uncharacterized protein conserved in bacteria	Function unknown	4e-48	404
BaO9_0420	WP_014526652.1	Sinorhizobium meliloti	COG1376, ErfK, Uncharacterized protein conserved in bacteria	Function unknown	3e-55	447
BaO9_0759	WP_010972065.1	Agrobacterium tumefasciens	COG3023, ampD, N-acetyl-anhydromuramyl-L-alanine amidase	Cell envelope biogenesis, outer membrane	7e-115	851
BaO9_0759	WP_077992790.1	Bartonella apis strain 122	COG3023, ampD, N-acetyl-anhydromuramyl-L-alanine amidase	Cell envelope biogenesis, outer membrane	3e-101	761
BaO9_0759	WP_077971994.1	Bartonella apis strain 244	COG3023, ampD, N-acetyl-anhydromuramyl-L-alanine amidase	Cell envelope biogenesis, outer membrane	9e-99	744
BaO9_0759	WP_015398369.1	Bartonella australis	COG3023, ampD, N-acetyl-anhydromuramyl-L-alanine amidase	Cell envelope biogenesis, outer membrane	7e-94	712
BaO9_0759	WP_005767337.1	Bartonella bacilliformis	COG3023, ampD, N-acetyl-anhydromuramyl-L-alanine amidase	Cell envelope biogenesis, outer membrane	7e-96	725
BaO9_0759	WP_005766504.1	Bartonella bacilliformis	COG3023, ampD, N-acetyl-anhydromuramyl-L-alanine amidase	Cell envelope biogenesis, outer membrane	2e-92	703
BaO9_0759	WP_026017349.1	Bartonella birtlesii	COG3023, ampD, N-acetyl-anhydromuramyl-L-alanine amidase	Cell envelope biogenesis, outer membrane	4e-81	633
BaO9_0759	WP_013545128.1	Bartonella clarridgeiae	COG3023, ampD, N-acetyl-anhydromuramyl-L-alanine amidase	Cell envelope biogenesis, outer membrane	1e-90	691
BaO9_0759	WP_013545435.1	Bartonella clarridgeiae	COG3023, ampD, N-acetyl-anhydromuramyl-L-alanine amidase	Cell envelope biogenesis, outer membrane	3e-95	721
BaO9_0759	WP_015856812.1	Bartonella grahamii	COG3023, ampD, N-acetyl-anhydromuramyl-L-alanine amidase	Cell envelope biogenesis, outer membrane	5e-90	687
BaO9_0759	WP_011181079.1	Bartonella henselae	COG3023, ampD, N-acetyl-anhydromuramyl-L-alanine amidase	Cell envelope biogenesis, outer membrane	6e-71	566
BaO9_0759	WP_010704134.1	Bartonella schoenbuchensis	COG3023, ampD, N-acetyl-anhydromuramyl-L-alanine amidase	Cell envelope biogenesis, outer membrane	3e-87	668
BaO9_0759	WP_008040155	Bartonella tamiae strain 239	COG3023, ampD, N-acetyl-anhydromuramyl-L-alanine amidase	Cell envelope biogenesis, outer membrane	2e-98	742
BaO9_0759	WP_012232241.1	Bartonella tribocorum	COG3023, ampD, N-acetyl-anhydromuramyl-L-alanine amidase	Cell envelope biogenesis, outer membrane	2e-88	677
BaO9_0759	WP_015399300.1	Bartonella vinsonii	COG3023, ampD, N-acetyl-anhydromuramyl-L-alanine amidase	Cell envelope biogenesis, outer membrane	6e-56	464
BaO9_0759	WP_011089351.1	Bradyrhizobium japonicum	COG3023, ampD, N-acetyl-anhydromuramyl-L-alanine amidase	Cell envelope biogenesis, outer membrane	4e-101	763
BaO9_0759	WP_002964551.1	Brucella melitensis	COG3023, ampD, N-acetyl-anhydromuramyl-L-alanine amidase	Cell envelope biogenesis, outer membrane	5e-120	886
BaO9_0759	AQS42163.1	Ca. Tokpelaia hoelldobblerii	COG3023, ampD, N-acetyl-anhydromuramyl-L-alanine amidase	Cell envelope biogenesis, outer membrane	9e-97	731
BaO9_0759	WP_010910265.1	Mesorhizobium loti	COG3023, ampD, N-acetyl-anhydromuramyl-L-alanine amidase	Cell envelope biogenesis, outer membrane	8e-115	850
BaO9_0759	WP_012091739.1	Ochrobactrum anthropi	COG3023, ampD, N-acetyl-anhydromuramyl-L-alanine amidase	Cell envelope biogenesis, outer membrane	4e-114	847
BaO9_0759	WP_003529148.1	Sinorhizobium meliloti	COG3023, ampD, N-acetyl-anhydromuramyl-L-alanine amidase	Cell envelope biogenesis, outer membrane	7e-119	878
BaO9_0765	WP_010972339.1	Agrobacterium tumefasciens	COG4559, COG4559, ABC-type hemin transport system, ATPase component	Inorganic ion transport and metabolism	3e-132	966
BaO9_0765	WP_077991597.1	Bartonella apis strain 122	COG4559, COG4559, ABC-type hemin transport system, ATPase component	Inorganic ion transport and metabolism	2e-105	790
BaO9_0765	AQT42291.1	Bartonella apis strain 178	COG4559, COG4559, ABC-type hemin transport system, ATPase component	Inorganic ion transport and metabolism	1e-109	817
BaO9_0765	WP_077970907.1	Bartonella apis strain 244	COG4559, COG4559, ABC-type hemin transport system, ATPase component	Inorganic ion transport and metabolism	6e-110	819
BaO9_0765	WP_015397809.1	Bartonella australis	COG4559, COG4559, ABC-type hemin transport system, ATPase component	Inorganic ion transport and metabolism	6e-97	735
BaO9_0765	WP_005766507.1	Bartonella bacilliformis	COG4559, COG4559, ABC-type hemin transport system, ATPase component	Inorganic ion transport and metabolism	8e-106	792
BaO9_0765	WP_006589249.1	Bartonella birtlesii	COG4559, COG4559, ABC-type hemin transport system, ATPase component	Inorganic ion transport and metabolism	3e-101	762
BaO9_0765	WP_013544757.1	Bartonella clarridgeiae	COG4559, COG4559, ABC-type hemin transport system, ATPase component	Inorganic ion transport and metabolism	3e-100	756
BaO9_0765	WP_012754921.1	Bartonella grahamii	COG4559, COG4559, ABC-type hemin transport system, ATPase component	Inorganic ion transport and metabolism	1e-102	773
BaO9_0765	WP_011180424.1	Bartonella henselae	COG4559, COG4559, ABC-type hemin transport system, ATPase component	Inorganic ion transport and metabolism	2e-104	784
BaO9_0765	WP_010703524.1	Bartonella schoenbuchensis	COG4559, COG4559, ABC-type hemin transport system, ATPase component	Inorganic ion transport and metabolism	7e-102	766
BaO9_0765	WP_008039046	Bartonella tamiae strain 239	COG4559, COG4559, ABC-type hemin transport system, ATPase component	Inorganic ion transport and metabolism	1e-114	850
BaO9_0765	WP_012231298.1	Bartonella tribocorum	COG4559, COG4559, ABC-type hemin transport system, ATPase component	Inorganic ion transport and metabolism	5e-102	768
BaO9_0765	WP_010704985.1	Bartonella vinsonii	COG4559, COG4559, ABC-type hemin transport system, ATPase component	Inorganic ion transport and metabolism	2e-102	770
BaO9_0765	WP_011089816.1	Bradyrhizobium japonicum	COG1120, FepC, ABC-type cobalamin/Fe3+-siderophores transport systems, ATPase components	Inorganic ion transport and metabolism / Coenzyme metabolism	3e-87	669
BaO9_0765	WP_002964459.1	Brucella melitensis	COG1120, FepC, ABC-type cobalamin/Fe3+-siderophores transport systems, ATPase components	Inorganic ion transport and metabolism / Coenzyme metabolism	5e-101	769
BaO9_0765	AQS42118.1	Ca. Tokpelaia hoelldobblerii	COG1120, FepC, ABC-type cobalamin/Fe3+-siderophores transport systems, ATPase components	Inorganic ion transport and metabolism / Coenzyme metabolism	1e-79	618
BaO9_0765	WP_010909942.1	Mesorhizobium loti	COG4559, COG4559, ABC-type hemin transport system, ATPase component	Inorganic ion transport and metabolism	1e-144	1049
BaO9_0765	WP_012091815.1	Ochrobactrum anthropi	COG1120, FepC, ABC-type cobalamin/Fe3+-siderophores transport systems, ATPase components	Inorganic ion transport and metabolism / Coenzyme metabolism	4e-92	701
BaO9_0765	WP_010658816.1	Ochrobactrum anthropi	COG4559, COG4559, ABC-type hemin transport system, ATPase component	Inorganic ion transport and metabolism	2e-113	843
BaO9_0765	WP_010969935.1	Sinorhizobium meliloti	COG4559, COG4559, ABC-type hemin transport system, ATPase component	Inorganic ion transport and metabolism	1e-141	1028
BaO9_0766	WP_010972351.1	Agrobacterium tumefasciens	COG4604, CeuD, ABC-type enterochelin transport system, ATPase component	Inorganic ion transport and metabolism	0	1192
BaO9_0766	WP_010973256.1	Agrobacterium tumefasciens	COG1120, FepC, ABC-type cobalamin/Fe3+-siderophores transport systems, ATPase components	Inorganic ion transport and metabolism / Coenzyme metabolism	7e-129	945
BaO9_0766	WP_077992177.1	Bartonella apis strain 122	COG1120, FepC, ABC-type cobalamin/Fe3+-siderophores transport systems, ATPase components	Inorganic ion transport and metabolism / Coenzyme metabolism	2e-101	764
BaO9_0766	WP_077993208.1	Bartonella apis strain 122	COG4604, CeuD, ABC-type enterochelin transport system, ATPase component	Inorganic ion transport and metabolism	1e-139	1013
BaO9_0766	AQT42648.1	Bartonella apis strain 178	COG1120, FepC, ABC-type cobalamin/Fe3+-siderophores transport systems, ATPase components	Inorganic ion transport and metabolism / Coenzyme metabolism	2e-103	777
BaO9_0766	WP_077971502.1	Bartonella apis strain 244	COG1120, FepC, ABC-type cobalamin/Fe3+-siderophores transport systems, ATPase components	Inorganic ion transport and metabolism / Coenzyme metabolism	2e-102	770
BaO9_0766	WP_077972393.1	Bartonella apis strain 244	COG4604, CeuD, ABC-type enterochelin transport system, ATPase component	Inorganic ion transport and metabolism	2e-140	1019
BaO9_0766	WP_015398403.1	Bartonella australis	COG4604, CeuD, ABC-type enterochelin transport system, ATPase component	Inorganic ion transport and metabolism	4e-133	971
BaO9_0766	WP_005767717.1	Bartonella bacilliformis	COG4604, CeuD, ABC-type enterochelin transport system, ATPase component	Inorganic ion transport and metabolism	6e-135	983
BaO9_0766	WP_017195919.1	Bartonella birtlesii	COG4604, CeuD, ABC-type enterochelin transport system, ATPase component	Inorganic ion transport and metabolism	3e-130	952
BaO9_0766	WP_013544837.1	Bartonella clarridgeiae	COG4604, CeuD, ABC-type enterochelin transport system, ATPase component	Inorganic ion transport and metabolism	9e-134	975
BaO9_0766	WP_015856796.1	Bartonella grahamii	COG4604, CeuD, ABC-type enterochelin transport system, ATPase component	Inorganic ion transport and metabolism	5e-135	983
BaO9_0766	WP_010704144.1	Bartonella schoenbuchensis	COG4604, CeuD, ABC-type enterochelin transport system, ATPase component	Inorganic ion transport and metabolism	3e-136	991
BaO9_0766	WP_008040490	Bartonella tamiae strain 239	COG4604, CeuD, ABC-type enterochelin transport system, ATPase component	Inorganic ion transport and metabolism	2e-149	1078
BaO9_0766	WP_012232188.1	Bartonella tribocorum	COG4604, CeuD, ABC-type enterochelin transport system, ATPase component	Inorganic ion transport and metabolism	2e-133	973
BaO9_0766	WP_015399322.1	Bartonella vinsonii	COG4604, CeuD, ABC-type enterochelin transport system, ATPase component	Inorganic ion transport and metabolism	6e-136	989
BaO9_0766	WP_002965962.1	Brucella melitensis	COG4604, CeuD, ABC-type enterochelin transport system, ATPase component	Inorganic ion transport and metabolism	0	1197
BaO9_0766	AQS41099.1	Ca. Tokpelaia hoelldobblerii	COG4604, CeuD, ABC-type enterochelin transport system, ATPase component	Inorganic ion transport and metabolism	2e-150	1084
BaO9_0766	WP_011982574.1	Ochrobactrum anthropi	COG1120, FepC, ABC-type cobalamin/Fe3+-siderophores transport systems, ATPase components	Inorganic ion transport and metabolism / Coenzyme metabolism	1e-131	965
BaO9_0766	WP_012093165.1	Ochrobactrum anthropi	COG4604, CeuD, ABC-type enterochelin transport system, ATPase component	Inorganic ion transport and metabolism	6e-164	1171
BaO9_0766	WP_010967921.1	Sinorhizobium meliloti	COG1120, FepC, ABC-type cobalamin/Fe3+-siderophores transport systems, ATPase components	Inorganic ion transport and metabolism / Coenzyme metabolism	7e-132	966
BaO9_0788	WP_010973314.1	Agrobacterium tumefasciens	COG2951, MltB, Membrane-bound lytic murein transglycosylase B	Cell envelope biogenesis, outer membrane	3e-139	1036
BaO9_0788	WP_077991170.1	Bartonella apis strain 122	COG2951, MltB, Membrane-bound lytic murein transglycosylase B	Cell envelope biogenesis, outer membrane	2e-121	919
BaO9_0788	AQT42084.1	Bartonella apis strain 178	COG2951, MltB, Membrane-bound lytic murein transglycosylase B	Cell envelope biogenesis, outer membrane	9e-122	921
BaO9_0788	WP_077970596.1	Bartonella apis strain 244	COG2951, MltB, Membrane-bound lytic murein transglycosylase B	Cell envelope biogenesis, outer membrane	8e-122	922
BaO9_0788	WP_015397693.1	Bartonella australis	COG2951, MltB, Membrane-bound lytic murein transglycosylase B	Cell envelope biogenesis, outer membrane	1e-114	874
BaO9_0788	WP_005766267.1	Bartonella bacilliformis	COG2951, MltB, Membrane-bound lytic murein transglycosylase B	Cell envelope biogenesis, outer membrane	1e-115	881
BaO9_0788	WP_017196205.1	Bartonella birtlesii	COG2951, MltB, Membrane-bound lytic murein transglycosylase B	Cell envelope biogenesis, outer membrane	6e-112	856
BaO9_0788	WP_013545405.1	Bartonella clarridgeiae	COG2951, MltB, Membrane-bound lytic murein transglycosylase B	Cell envelope biogenesis, outer membrane	6e-111	850
BaO9_0788	WP_012754590.1	Bartonella grahamii	COG2951, MltB, Membrane-bound lytic murein transglycosylase B	Cell envelope biogenesis, outer membrane	8e-113	862
BaO9_0788	WP_011180126.1	Bartonella henselae	COG2951, MltB, Membrane-bound lytic murein transglycosylase B	Cell envelope biogenesis, outer membrane	7e-110	843
BaO9_0788	WP_010703417.1	Bartonella schoenbuchensis	COG2951, MltB, Membrane-bound lytic murein transglycosylase B	Cell envelope biogenesis, outer membrane	2e-108	833
BaO9_0788	WP_008038680	Bartonella tamiae strain 239	COG2951, MltB, Membrane-bound lytic murein transglycosylase B	Cell envelope biogenesis, outer membrane	8e-124	935
BaO9_0788	WP_012230558.1	Bartonella tribocorum	COG2951, MltB, Membrane-bound lytic murein transglycosylase B	Cell envelope biogenesis, outer membrane	1e-110	847
BaO9_0788	WP_015398734.1	Bartonella vinsonii	COG2951, MltB, Membrane-bound lytic murein transglycosylase B	Cell envelope biogenesis, outer membrane	3e-113	865
BaO9_0788	WP_011084314.1	Bradyrhizobium japonicum	COG2951, MltB, Membrane-bound lytic murein transglycosylase B	Cell envelope biogenesis, outer membrane	1e-103	809
BaO9_0788	WP_011087152.1	Bradyrhizobium japonicum	COG2951, MltB, Membrane-bound lytic murein transglycosylase B	Cell envelope biogenesis, outer membrane	4e-87	689
BaO9_0788	WP_004681229.1	Brucella melitensis	COG2951, MltB, Membrane-bound lytic murein transglycosylase B	Cell envelope biogenesis, outer membrane	1e-132	993
BaO9_0788	AQS41343.1	Ca. Tokpelaia hoelldobblerii	COG2951, MltB, Membrane-bound lytic murein transglycosylase B	Cell envelope biogenesis, outer membrane	7e-113	862
BaO9_0788	WP_032933739.1	Mesorhizobium loti	COG2951, MltB, Membrane-bound lytic murein transglycosylase B	Cell envelope biogenesis, outer membrane	7e-140	1042
BaO9_0788	WP_012093563.1	Ochrobactrum anthropi	COG2951, MltB, Membrane-bound lytic murein transglycosylase B	Cell envelope biogenesis, outer membrane	8e-129	968
BaO9_0788	WP_003531122.1	Sinorhizobium meliloti	COG2951, MltB, Membrane-bound lytic murein transglycosylase B	Cell envelope biogenesis, outer membrane	6e-135	1008
BaO9_0801	WP_010973010.1	Agrobacterium tumefasciens	COG1012, PutA, NAD-dependent aldehyde dehydrogenases	Energy production and conversion	0	1452
BaO9_0801	WP_010973680.1	Agrobacterium tumefasciens	COG1012, PutA, NAD-dependent aldehyde dehydrogenases	Energy production and conversion	0	1481
BaO9_0801	WP_010974400.1	Agrobacterium tumefasciens	COG1012, PutA, NAD-dependent aldehyde dehydrogenases	Energy production and conversion	0	1525
BaO9_0801	WP_077991172.1	Bartonella apis strain 122	COG1012, PutA, NAD-dependent aldehyde dehydrogenases	Energy production and conversion	0	1354
BaO9_0801	WP_077992887.1	Bartonella apis strain 122	COG1012, PutA, NAD-dependent aldehyde dehydrogenases	Energy production and conversion	0	1558
BaO9_0801	AQT42087.1	Bartonella apis strain 178	COG1012, PutA, NAD-dependent aldehyde dehydrogenases	Energy production and conversion	0	1334
BaO9_0801	WP_077970602.1	Bartonella apis strain 244	COG1012, PutA, NAD-dependent aldehyde dehydrogenases	Energy production and conversion	0	1337
BaO9_0801	WP_077972065.1	Bartonella apis strain 244	COG1012, PutA, NAD-dependent aldehyde dehydrogenases	Energy production and conversion	0	1567
BaO9_0801	WP_008038436	Bartonella tamiae strain 239	COG1012, PutA, NAD-dependent aldehyde dehydrogenases	Energy production and conversion	0	1457
BaO9_0801	WP_011083629.1	Bradyrhizobium japonicum	COG1012, PutA, NAD-dependent aldehyde dehydrogenases	Energy production and conversion	0	1487
BaO9_0801	WP_011005034.1	Brucella melitensis	COG1012, PutA, NAD-dependent aldehyde dehydrogenases	Energy production and conversion	0	1541
BaO9_0801	AQS41784.1	Ca. Tokpelaia hoelldobblerii	COG1012, PutA, NAD-dependent aldehyde dehydrogenases	Energy production and conversion	0	1425
BaO9_0801	WP_010909958.1	Mesorhizobium loti	COG1012, PutA, NAD-dependent aldehyde dehydrogenases	Energy production and conversion	0	1525
BaO9_0801	WP_010913527.1	Mesorhizobium loti	COG1012, PutA, NAD-dependent aldehyde dehydrogenases	Energy production and conversion	0	1499
BaO9_0801	WP_010914529.1	Mesorhizobium loti	COG1012, PutA, NAD-dependent aldehyde dehydrogenases	Energy production and conversion	0	1453
BaO9_0801	WP_012091379.1	Ochrobactrum anthropi	COG1012, PutA, NAD-dependent aldehyde dehydrogenases	Energy production and conversion	0	1543
BaO9_0801	WP_010975707.1	Sinorhizobium meliloti	COG1012, PutA, NAD-dependent aldehyde dehydrogenases	Energy production and conversion	0	1469
BaO9_0801	WP_010967426.1	Sinorhizobium meliloti	COG1012, PutA, NAD-dependent aldehyde dehydrogenases	Energy production and conversion	0	1500
BaO9_0801	WP_010967975.1	Sinorhizobium meliloti	COG1012, PutA, NAD-dependent aldehyde dehydrogenases	Energy production and conversion	0	1426
BaO9_0801	WP_010968294.1	Sinorhizobium meliloti	COG1012, PutA, NAD-dependent aldehyde dehydrogenases	Energy production and conversion	0	1483
BaO9_0806	WP_035258395.1	Agrobacterium tumefasciens	COG1525, COG1525, Micrococcal nuclease (thermonuclease) homologs	DNA replication, recombination, and repair	4e-36	313
BaO9_0806	WP_077992369.1	Bartonella apis strain 122	COG1525, COG1525, Micrococcal nuclease (thermonuclease) homologs	DNA replication, recombination, and repair	1e-31	283
BaO9_0806	WP_077971694.1	Bartonella apis strain 244	COG1525, COG1525, Micrococcal nuclease (thermonuclease) homologs	DNA replication, recombination, and repair	9e-37	317
BaO9_0806	AGF74491.1	Bartonella australis	COG1525, COG1525, Micrococcal nuclease (thermonuclease) homologs	DNA replication, recombination, and repair	2e-33	296
BaO9_0806	WP_005767217.1	Bartonella bacilliformis	COG1525, COG1525, Micrococcal nuclease (thermonuclease) homologs	DNA replication, recombination, and repair	7e-33	291
BaO9_0806	WP_006589614.1	Bartonella birtlesii	COG1525, COG1525, Micrococcal nuclease (thermonuclease) homologs	DNA replication, recombination, and repair	1e-25	243
BaO9_0806	WP_013545117.1	Bartonella clarridgeiae	COG1525, COG1525, Micrococcal nuclease (thermonuclease) homologs	DNA replication, recombination, and repair	1e-31	284
BaO9_0806	WP_015856431.1	Bartonella grahamii	COG1525, COG1525, Micrococcal nuclease (thermonuclease) homologs	DNA replication, recombination, and repair	3e-31	281
BaO9_0806	WP_011180709.1	Bartonella henselae	COG1525, COG1525, Micrococcal nuclease (thermonuclease) homologs	DNA replication, recombination, and repair	2e-33	294
BaO9_0806	WP_010703719.1	Bartonella schoenbuchensis	COG1525, COG1525, Micrococcal nuclease (thermonuclease) homologs	DNA replication, recombination, and repair	1e-31	283
BaO9_0806	WP_008039541	Bartonella tamiae strain 239	COG1525, COG1525, Micrococcal nuclease (thermonuclease) homologs	DNA replication, recombination, and repair	4e-28	257
BaO9_0806	WP_012231707.1	Bartonella tribocorum	COG1525, COG1525, Micrococcal nuclease (thermonuclease) homologs	DNA replication, recombination, and repair	3e-32	287
BaO9_0806	WP_041578588.1	Bartonella vinsonii	COG1525, COG1525, Micrococcal nuclease (thermonuclease) homologs	DNA replication, recombination, and repair	1e-35	313
BaO9_0806	WP_035667765.1	Bradyrhizobium japonicum	COG1525, COG1525, Micrococcal nuclease (thermonuclease) homologs	DNA replication, recombination, and repair	3e-19	199
BaO9_0806	WP_011083204.1	Bradyrhizobium japonicum	COG1525, COG1525, Micrococcal nuclease (thermonuclease) homologs	DNA replication, recombination, and repair	1e-26	252
BaO9_0806	WP_004683692.1	Brucella melitensis	COG1525, COG1525, Micrococcal nuclease (thermonuclease) homologs	DNA replication, recombination, and repair	4e-38	324
BaO9_0806	AQS41772.1	Ca. Tokpelaia hoelldobblerii	COG1525, COG1525, Micrococcal nuclease (thermonuclease) homologs	DNA replication, recombination, and repair	9e-28	255
BaO9_0806	WP_032930292.1	Mesorhizobium loti	COG1525, COG1525, Micrococcal nuclease (thermonuclease) homologs	DNA replication, recombination, and repair	2e-36	315
BaO9_0806	WP_012092220.1	Ochrobactrum anthropi	COG1525, COG1525, Micrococcal nuclease (thermonuclease) homologs	DNA replication, recombination, and repair	2e-32	291
BaO9_0806	WP_017271489.1	Sinorhizobium meliloti	COG1525, COG1525, Micrococcal nuclease (thermonuclease) homologs	DNA replication, recombination, and repair	6e-33	292
BaO9_0807	WP_010970604.1	Agrobacterium tumefasciens	COG1451, COG1451, Predicted metal-dependent hydrolase	General function prediction only	4e-75	584
BaO9_0807	WP_077990310.1	Bartonella apis strain 122	COG1451, COG1451, Predicted metal-dependent hydrolase	General function prediction only	5e-60	483
BaO9_0807	AQT41582.1	Bartonella apis strain 178	COG1451, COG1451, Predicted metal-dependent hydrolase	General function prediction only	7e-61	489
BaO9_0807	WP_077969758.1	Bartonella apis strain 244	COG1451, COG1451, Predicted metal-dependent hydrolase	General function prediction only	4e-60	484
BaO9_0807	AGF73937.1	Bartonella australis	COG1451, COG1451, Predicted metal-dependent hydrolase	General function prediction only	1e-48	406
BaO9_0807	WP_005768127.1	Bartonella bacilliformis	COG1451, COG1451, Predicted metal-dependent hydrolase	General function prediction only	2e-55	452
BaO9_0807	WP_006590009.1	Bartonella birtlesii	COG1451, COG1451, Predicted metal-dependent hydrolase	General function prediction only	3e-54	444
BaO9_0807	WP_013544413.1	Bartonella clarridgeiae	COG1451, COG1451, Predicted metal-dependent hydrolase	General function prediction only	2e-48	404
BaO9_0807	WP_012754476.1	Bartonella grahamii	COG1451, COG1451, Predicted metal-dependent hydrolase	General function prediction only	7e-59	475
BaO9_0807	WP_011180014.1	Bartonella henselae	COG1451, COG1451, Predicted metal-dependent hydrolase	General function prediction only	3e-59	478
BaO9_0807	WP_010703211.1	Bartonella schoenbuchensis	COG1451, COG1451, Predicted metal-dependent hydrolase	General function prediction only	5e-54	442
BaO9_0807	WP_008037960	Bartonella tamiae strain 239	COG1451, COG1451, Predicted metal-dependent hydrolase	General function prediction only	3e-58	471
BaO9_0807	WP_012230349.1	Bartonella tribocorum	COG1451, COG1451, Predicted metal-dependent hydrolase	General function prediction only	8e-55	448
BaO9_0807	WP_010704546.1	Bartonella vinsonii	COG1451, COG1451, Predicted metal-dependent hydrolase	General function prediction only	2e-54	445
BaO9_0807	WP_011083731.1	Bradyrhizobium japonicum	COG1451, COG1451, Predicted metal-dependent hydrolase	General function prediction only	1e-51	430
BaO9_0807	WP_004684556.1	Brucella melitensis	COG1451, COG1451, Predicted metal-dependent hydrolase	General function prediction only	5e-78	603
BaO9_0807	AQS40785.1	Ca. Tokpelaia hoelldobblerii	COG1451, COG1451, Predicted metal-dependent hydrolase	General function prediction only	5e-54	443
BaO9_0807	WP_010912920.1	Mesorhizobium loti	COG1451, COG1451, Predicted metal-dependent hydrolase	General function prediction only	8e-76	588
BaO9_0807	WP_010657695.1	Ochrobactrum anthropi	COG1451, COG1451, Predicted metal-dependent hydrolase	General function prediction only	2e-73	573
BaO9_0807	WP_010968304.1	Sinorhizobium meliloti	COG1451, COG1451, Predicted metal-dependent hydrolase	General function prediction only	7e-73	569
BaO9_0810	WP_006309975.1	Agrobacterium tumefasciens	COG0735, Fur, Fe2+/Zn2+ uptake regulation proteins	Inorganic ion transport and metabolism	1e-37	316
BaO9_0810	AQT46442.1	Bartonella apis strain 122	COG0735, Fur, Fe2+/Zn2+ uptake regulation proteins	Inorganic ion transport and metabolism	1e-37	317
BaO9_0810	AQT41808.1	Bartonella apis strain 178	COG0735, Fur, Fe2+/Zn2+ uptake regulation proteins	Inorganic ion transport and metabolism	4e-37	313
BaO9_0810	WP_077970161.1	Bartonella apis strain 244	COG0735, Fur, Fe2+/Zn2+ uptake regulation proteins	Inorganic ion transport and metabolism	1e-36	310
BaO9_0810	WP_015397531.1	Bartonella australis	COG0735, Fur, Fe2+/Zn2+ uptake regulation proteins	Inorganic ion transport and metabolism	2e-36	309
BaO9_0810	WP_044051781.1	Bartonella bacilliformis	COG0735, Fur, Fe2+/Zn2+ uptake regulation proteins	Inorganic ion transport and metabolism	5e-35	299
BaO9_0810	WP_006590082.1	Bartonella birtlesii	COG0735, Fur, Fe2+/Zn2+ uptake regulation proteins	Inorganic ion transport and metabolism	2e-36	311
BaO9_0810	WP_013544493.1	Bartonella clarridgeiae	COG0735, Fur, Fe2+/Zn2+ uptake regulation proteins	Inorganic ion transport and metabolism	7e-35	298
BaO9_0810	WP_012754550.1	Bartonella grahamii	COG0735, Fur, Fe2+/Zn2+ uptake regulation proteins	Inorganic ion transport and metabolism	5e-37	315
BaO9_0810	WP_011180087.1	Bartonella henselae	COG0735, Fur, Fe2+/Zn2+ uptake regulation proteins	Inorganic ion transport and metabolism	6e-35	301
BaO9_0810	CBI81651.1	Bartonella schoenbuchensis	COG0735, Fur, Fe2+/Zn2+ uptake regulation proteins	Inorganic ion transport and metabolism	2e-37	314
BaO9_0810	WP_008038291	Bartonella tamiae strain 239	COG0735, Fur, Fe2+/Zn2+ uptake regulation proteins	Inorganic ion transport and metabolism	4e-35	300
BaO9_0810	WP_012230478.1	Bartonella tribocorum	COG0735, Fur, Fe2+/Zn2+ uptake regulation proteins	Inorganic ion transport and metabolism	1e-37	320
BaO9_0810	WP_015398714.1	Bartonella vinsonii	COG0735, Fur, Fe2+/Zn2+ uptake regulation proteins	Inorganic ion transport and metabolism	5e-37	314
BaO9_0810	WP_008131763.1	Bradyrhizobium japonicum	COG0735, Fur, Fe2+/Zn2+ uptake regulation proteins	Inorganic ion transport and metabolism	2e-27	249
BaO9_0810	WP_002971804.1	Brucella melitensis	COG0735, Fur, Fe2+/Zn2+ uptake regulation proteins	Inorganic ion transport and metabolism	1e-35	302
BaO9_0810	AQS42159.1	Ca. Tokpelaia hoelldobblerii	COG0735, Fur, Fe2+/Zn2+ uptake regulation proteins	Inorganic ion transport and metabolism	8e-32	278
BaO9_0810	WP_010913333.1	Mesorhizobium loti	COG0735, Fur, Fe2+/Zn2+ uptake regulation proteins	Inorganic ion transport and metabolism	1e-36	310
BaO9_0810	WP_012090985.1	Ochrobactrum anthropi	COG0735, Fur, Fe2+/Zn2+ uptake regulation proteins	Inorganic ion transport and metabolism	3e-36	307
BaO9_0810	WP_010968450.1	Sinorhizobium meliloti	COG0735, Fur, Fe2+/Zn2+ uptake regulation proteins	Inorganic ion transport and metabolism	5e-36	305
BaO9_0811	WP_010970691.1	Agrobacterium tumefasciens	COG0811, TolQ, Biopolymer transport proteins	Intracellular trafficking and secretion	6e-71	564
BaO9_0811	WP_077993952.1	Bartonella apis strain 122	COG0811, TolQ, Biopolymer transport proteins	Intracellular trafficking and secretion	6e-60	490
BaO9_0811	WP_077972962.1	Bartonella apis strain 244	COG0811, TolQ, Biopolymer transport proteins	Intracellular trafficking and secretion	8e-57	469
BaO9_0811	WP_015398500.1	Bartonella australis	COG0811, TolQ, Biopolymer transport proteins	Intracellular trafficking and secretion	6e-47	398
BaO9_0811	WP_005765983.1	Bartonella bacilliformis	COG0811, TolQ, Biopolymer transport proteins	Intracellular trafficking and secretion	3e-39	348
BaO9_0811	WP_017196062.1	Bartonella birtlesii	COG0811, TolQ, Biopolymer transport proteins	Intracellular trafficking and secretion	7e-48	405
BaO9_0811	WP_013545507.1	Bartonella clarridgeiae	COG0811, TolQ, Biopolymer transport proteins	Intracellular trafficking and secretion	5e-53	438
BaO9_0811	WP_015856915.1	Bartonella grahamii	COG0811, TolQ, Biopolymer transport proteins	Intracellular trafficking and secretion	7e-52	432
BaO9_0811	WP_011181242.1	Bartonella henselae	COG0811, TolQ, Biopolymer transport proteins	Intracellular trafficking and secretion	8e-51	424
BaO9_0811	WP_010704317.1	Bartonella schoenbuchensis	COG0811, TolQ, Biopolymer transport proteins	Intracellular trafficking and secretion	7e-47	396
BaO9_0811	WP_008037409	Bartonella tamiae strain 239	COG0811, TolQ, Biopolymer transport proteins	Intracellular trafficking and secretion	3e-58	482
BaO9_0811	WP_012232401.1	Bartonella tribocorum	COG0811, TolQ, Biopolymer transport proteins	Intracellular trafficking and secretion	2e-51	429
BaO9_0811	WP_010705765.1	Bartonella vinsonii	COG0811, TolQ, Biopolymer transport proteins	Intracellular trafficking and secretion	1e-47	403
BaO9_0811	CAC38749.1	Bradyrhizobium japonicum	COG0811, TolQ, Biopolymer transport proteins	Intracellular trafficking and secretion	6e-52	430
BaO9_0811	NP_770546.1	Bradyrhizobium japonicum	COG0811, TolQ, Biopolymer transport proteins	Intracellular trafficking and secretion	4e-53	443
BaO9_0811	ADZ87601.1	Brucella melitensis	COG0811, TolQ, Biopolymer transport proteins	Intracellular trafficking and secretion	3e-63	508
BaO9_0811	AQS41066.1	Ca. Tokpelaia hoelldobblerii	COG0811, TolQ, Biopolymer transport proteins	Intracellular trafficking and secretion	1e-56	462
BaO9_0811	WP_010912226.1	Mesorhizobium loti	COG0811, TolQ, Biopolymer transport proteins	Intracellular trafficking and secretion	2e-61	492
BaO9_0811	WP_052174234.1	Ochrobactrum anthropi	COG0811, TolQ, Biopolymer transport proteins	Intracellular trafficking and secretion	2e-64	520
BaO9_0811	WP_010969267.1	Sinorhizobium meliloti	COG0811, TolQ, Biopolymer transport proteins	Intracellular trafficking and secretion	9e-63	508
BaO9_0812	WP_010970692.1	Agrobacterium tumefasciens	COG0848, ExbD, Biopolymer transport protein	Intracellular trafficking and secretion	6e-54	427
BaO9_0812	WP_077993950.1	Bartonella apis strain 122	COG0848, ExbD, Biopolymer transport protein	Intracellular trafficking and secretion	4e-43	353
BaO9_0812	WP_077972960.1	Bartonella apis strain 244	COG0848, ExbD, Biopolymer transport protein	Intracellular trafficking and secretion	1e-42	350
BaO9_0812	WP_015398499.1	Bartonella australis	COG0848, ExbD, Biopolymer transport protein	Intracellular trafficking and secretion	3e-35	301
BaO9_0812	WP_005765984.1	Bartonella bacilliformis	COG0848, ExbD, Biopolymer transport protein	Intracellular trafficking and secretion	1e-38	323
BaO9_0812	WP_006589781.1	Bartonella birtlesii	COG0848, ExbD, Biopolymer transport protein	Intracellular trafficking and secretion	5e-39	329
BaO9_0812	CBI76883.1	Bartonella clarridgeiae	COG0848, ExbD, Biopolymer transport protein	Intracellular trafficking and secretion	3e-35	301
BaO9_0812	WP_015856914.1	Bartonella grahamii	COG0848, ExbD, Biopolymer transport protein	Intracellular trafficking and secretion	1e-34	300
BaO9_0812	WP_011181241.1	Bartonella henselae	COG0848, ExbD, Biopolymer transport protein	Intracellular trafficking and secretion	4e-38	324
BaO9_0812	ENN90620.1	Bartonella schoenbuchensis	COG0848, ExbD, Biopolymer transport protein	Intracellular trafficking and secretion	2e-44	368
BaO9_0812	WP_008037407	Bartonella tamiae strain 239	COG0848, ExbD, Biopolymer transport protein	Intracellular trafficking and secretion	4e-41	340
BaO9_0812	WP_012232400.1	Bartonella tribocorum	COG0848, ExbD, Biopolymer transport protein	Intracellular trafficking and secretion	4e-39	331
BaO9_0812	WP_015399371.1	Bartonella vinsonii	COG0848, ExbD, Biopolymer transport protein	Intracellular trafficking and secretion	6e-35	302
BaO9_0812	NP_773712.1	Bradyrhizobium japonicum	COG0848, ExbD, Biopolymer transport protein	Intracellular trafficking and secretion	7e-49	391
BaO9_0812	WP_011086684.1	Bradyrhizobium japonicum	COG0848, ExbD, Biopolymer transport protein	Intracellular trafficking and secretion	5e-42	347
BaO9_0812	WP_004684132.1	Brucella melitensis	COG0848, ExbD, Biopolymer transport protein	Intracellular trafficking and secretion	7e-53	421
BaO9_0812	AQS41067.1	Ca. Tokpelaia hoelldobblerii	COG0848, ExbD, Biopolymer transport protein	Intracellular trafficking and secretion	6e-47	378
BaO9_0812	WP_010912225.1	Mesorhizobium loti	COG0848, ExbD, Biopolymer transport protein	Intracellular trafficking and secretion	1e-50	404
BaO9_0812	WP_012091363.1	Ochrobactrum anthropi	COG0848, ExbD, Biopolymer transport protein	Intracellular trafficking and secretion	3e-52	416
BaO9_0812	WP_010969268.1	Sinorhizobium meliloti	COG0848, ExbD, Biopolymer transport protein	Intracellular trafficking and secretion	2e-50	401
BaO9_0813	WP_010970732.1	Agrobacterium tumefasciens	COG0791, Spr, Cell wall-associated hydrolases (invasion-associated proteins)	Cell envelope biogenesis, outer membrane	4e-24	236
BaO9_0813	WP_077990324.1	Bartonella apis strain 122	COG0791, Spr, Cell wall-associated hydrolases (invasion-associated proteins)	Cell envelope biogenesis, outer membrane	5e-21	213
BaO9_0813	AQT41590.1	Bartonella apis strain 178	COG0791, Spr, Cell wall-associated hydrolases (invasion-associated proteins)	Cell envelope biogenesis, outer membrane	4e-22	222
BaO9_0813	WP_077969776.1	Bartonella apis strain 244	COG0791, Spr, Cell wall-associated hydrolases (invasion-associated proteins)	Cell envelope biogenesis, outer membrane	1e-22	226
BaO9_0813	WP_015397533.1	Bartonella australis	COG0791, Spr, Cell wall-associated hydrolases (invasion-associated proteins)	Cell envelope biogenesis, outer membrane	5e-21	214
BaO9_0813	WP_005768006.1	Bartonella bacilliformis	COG0791, Spr, Cell wall-associated hydrolases (invasion-associated proteins)	Cell envelope biogenesis, outer membrane	1e-18	195
BaO9_0813	WP_026017286.1	Bartonella birtlesii	COG0791, Spr, Cell wall-associated hydrolases (invasion-associated proteins)	Cell envelope biogenesis, outer membrane	6e-21	213
BaO9_0813	WP_013544497.1	Bartonella clarridgeiae	COG0791, Spr, Cell wall-associated hydrolases (invasion-associated proteins)	Cell envelope biogenesis, outer membrane	2e-22	225
BaO9_0813	WP_012754617.1	Bartonella grahamii	COG0791, Spr, Cell wall-associated hydrolases (invasion-associated proteins)	Cell envelope biogenesis, outer membrane	3e-22	223
BaO9_0813	WP_011180154.1	Bartonella henselae	COG0791, Spr, Cell wall-associated hydrolases (invasion-associated proteins)	Cell envelope biogenesis, outer membrane	6e-25	242
BaO9_0813	WP_010703277.1	Bartonella schoenbuchensis	COG0791, Spr, Cell wall-associated hydrolases (invasion-associated proteins)	Cell envelope biogenesis, outer membrane	3e-24	237
BaO9_0813	WP_008037980	Bartonella tamiae strain 239	COG0791, Spr, Cell wall-associated hydrolases (invasion-associated proteins)	Cell envelope biogenesis, outer membrane	5e-19	198
BaO9_0813	WP_012230616.1	Bartonella tribocorum	COG0791, Spr, Cell wall-associated hydrolases (invasion-associated proteins)	Cell envelope biogenesis, outer membrane	2e-20	209
BaO9_0813	WP_010704679.1	Bartonella vinsonii	COG0791, Spr, Cell wall-associated hydrolases (invasion-associated proteins)	Cell envelope biogenesis, outer membrane	2e-20	209
BaO9_0813	WP_011084247.1	Bradyrhizobium japonicum	COG0791, Spr, Cell wall-associated hydrolases (invasion-associated proteins)	Cell envelope biogenesis, outer membrane	3e-19	200
BaO9_0813	WP_002967050.1	Brucella melitensis	COG0791, Spr, Cell wall-associated hydrolases (invasion-associated proteins)	Cell envelope biogenesis, outer membrane	1e-21	218
BaO9_0813	AQS41913.1	Ca. Tokpelaia hoelldobblerii	COG0791, Spr, Cell wall-associated hydrolases (invasion-associated proteins)	Cell envelope biogenesis, outer membrane	2e-20	209
BaO9_0813	WP_044551174.1	Mesorhizobium loti	COG0791, Spr, Cell wall-associated hydrolases (invasion-associated proteins)	Cell envelope biogenesis, outer membrane	1e-21	217
BaO9_0813	WP_012090980.1	Ochrobactrum anthropi	COG0791, Spr, Cell wall-associated hydrolases (invasion-associated proteins)	Cell envelope biogenesis, outer membrane	1e-20	210
BaO9_0813	WP_010968389.1	Sinorhizobium meliloti	COG0791, Spr, Cell wall-associated hydrolases (invasion-associated proteins)	Cell envelope biogenesis, outer membrane	7e-27	257
BaO9_0814	WP_006310059.1	Agrobacterium tumefasciens	COG0260, PepB, Leucyl aminopeptidase	Amino acid transport and metabolism	0	1355
BaO9_0814	WP_077990326.1	Bartonella apis strain 122	COG0260, PepB, Leucyl aminopeptidase	Amino acid transport and metabolism	6e-158	1180
BaO9_0814	AQT41591.1	Bartonella apis strain 178	COG0260, PepB, Leucyl aminopeptidase	Amino acid transport and metabolism	6e-159	1186
BaO9_0814	WP_077969778.1	Bartonella apis strain 244	COG0260, PepB, Leucyl aminopeptidase	Amino acid transport and metabolism	6e-160	1193
BaO9_0814	WP_015397534.1	Bartonella australis	COG0260, PepB, Leucyl aminopeptidase	Amino acid transport and metabolism	1e-151	1138
BaO9_0814	WP_011807437.1	Bartonella bacilliformis	COG0260, PepB, Leucyl aminopeptidase	Amino acid transport and metabolism	1e-168	1252
BaO9_0814	WP_006588999.1	Bartonella birtlesii	COG0260, PepB, Leucyl aminopeptidase	Amino acid transport and metabolism	2e-159	1189
BaO9_0814	WP_013544498.1	Bartonella clarridgeiae	COG0260, PepB, Leucyl aminopeptidase	Amino acid transport and metabolism	5e-163	1213
BaO9_0814	WP_012754618.1	Bartonella grahamii	COG0260, PepB, Leucyl aminopeptidase	Amino acid transport and metabolism	5e-158	1180
BaO9_0814	WP_011180155.1	Bartonella henselae	COG0260, PepB, Leucyl aminopeptidase	Amino acid transport and metabolism	1e-157	1177
BaO9_0814	WP_010703278.1	Bartonella schoenbuchensis	COG0260, PepB, Leucyl aminopeptidase	Amino acid transport and metabolism	8e-162	1205
BaO9_0814	WP_008037981	Bartonella tamiae strain 239	COG0260, PepB, Leucyl aminopeptidase	Amino acid transport and metabolism	2e-163	1219
BaO9_0814	WP_012230618.1	Bartonella tribocorum	COG0260, PepB, Leucyl aminopeptidase	Amino acid transport and metabolism	5e-157	1173
BaO9_0814	WP_015398742.1	Bartonella vinsonii	COG0260, PepB, Leucyl aminopeptidase	Amino acid transport and metabolism	9e-160	1191
BaO9_0814	WP_011084248.1	Bradyrhizobium japonicum	COG0260, PepB, Leucyl aminopeptidase	Amino acid transport and metabolism	2e-149	1123
BaO9_0814	WP_004684589.1	Brucella melitensis	COG0260, PepB, Leucyl aminopeptidase	Amino acid transport and metabolism	4e-169	1254
BaO9_0814	AQS41914.1	Ca. Tokpelaia hoelldobblerii	COG0260, PepB, Leucyl aminopeptidase	Amino acid transport and metabolism	1e-145	1097
BaO9_0814	WP_080511915.1	Mesorhizobium loti	COG0260, PepB, Leucyl aminopeptidase	Amino acid transport and metabolism	3e-170	1265
BaO9_0814	WP_012090979.1	Ochrobactrum anthropi	COG0260, PepB, Leucyl aminopeptidase	Amino acid transport and metabolism	1e-171	1271
BaO9_0814	WP_010968388.1	Sinorhizobium meliloti	COG0260, PepB, Leucyl aminopeptidase	Amino acid transport and metabolism	0	1345
BaO9_0815	WP_010970811.1	Agrobacterium tumefasciens	COG0606, COG0606, Predicted ATPase with chaperone activity	Posttranslational modification, protein turnover, chaperones	0	1791
BaO9_0815	WP_077990368.1	Bartonella apis strain 122	COG0606, COG0606, Predicted ATPase with chaperone activity	Posttranslational modification, protein turnover, chaperones	0	1694
BaO9_0815	AQT41625.1	Bartonella apis strain 178	COG0606, COG0606, Predicted ATPase with chaperone activity	Posttranslational modification, protein turnover, chaperones	0	1713
BaO9_0815	WP_077969852.1	Bartonella apis strain 244	COG0606, COG0606, Predicted ATPase with chaperone activity	Posttranslational modification, protein turnover, chaperones	0	1708
BaO9_0815	WP_015397440.1	Bartonella australis	COG0606, COG0606, Predicted ATPase with chaperone activity	Posttranslational modification, protein turnover, chaperones	0	1647
BaO9_0815	WP_005768147.1	Bartonella bacilliformis	COG0606, COG0606, Predicted ATPase with chaperone activity	Posttranslational modification, protein turnover, chaperones	0	1658
BaO9_0815	WP_017196144.1	Bartonella birtlesii	COG0606, COG0606, Predicted ATPase with chaperone activity	Posttranslational modification, protein turnover, chaperones	0	1658
BaO9_0815	WP_013544407.1	Bartonella clarridgeiae	COG0606, COG0606, Predicted ATPase with chaperone activity	Posttranslational modification, protein turnover, chaperones	0	1632
BaO9_0815	WP_012754471.1	Bartonella grahamii	COG0606, COG0606, Predicted ATPase with chaperone activity	Posttranslational modification, protein turnover, chaperones	0	1671
BaO9_0815	WP_011180008.1	Bartonella henselae	COG0606, COG0606, Predicted ATPase with chaperone activity	Posttranslational modification, protein turnover, chaperones	0	1675
BaO9_0815	WP_010703205.1	Bartonella schoenbuchensis	COG0606, COG0606, Predicted ATPase with chaperone activity	Posttranslational modification, protein turnover, chaperones	0	1654
BaO9_0815	WP_008038012	Bartonella tamiae strain 239	COG0606, COG0606, Predicted ATPase with chaperone activity	Posttranslational modification, protein turnover, chaperones	0	1701
BaO9_0815	WP_012230338.1	Bartonella tribocorum	COG0606, COG0606, Predicted ATPase with chaperone activity	Posttranslational modification, protein turnover, chaperones	0	1672
BaO9_0815	WP_010704540.1	Bartonella vinsonii	COG0606, COG0606, Predicted ATPase with chaperone activity	Posttranslational modification, protein turnover, chaperones	0	1621
BaO9_0815	WP_011083488.1	Bradyrhizobium japonicum	COG0606, COG0606, Predicted ATPase with chaperone activity	Posttranslational modification, protein turnover, chaperones	0	1708
BaO9_0815	WP_004686206.1	Brucella melitensis	COG0606, COG0606, Predicted ATPase with chaperone activity	Posttranslational modification, protein turnover, chaperones	1e-171	1257
BaO9_0815	AQS42299.1	Ca. Tokpelaia hoelldobblerii	COG0606, COG0606, Predicted ATPase with chaperone activity	Posttranslational modification, protein turnover, chaperones	0	1646
BaO9_0815	WP_032932438.1	Mesorhizobium loti	COG0606, COG0606, Predicted ATPase with chaperone activity	Posttranslational modification, protein turnover, chaperones	1e-148	1102
BaO9_0815	WP_012091020.1	Ochrobactrum anthropi	COG0606, COG0606, Predicted ATPase with chaperone activity	Posttranslational modification, protein turnover, chaperones	0	1800
BaO9_0815	WP_003529769.1	Sinorhizobium meliloti	COG0606, COG0606, Predicted ATPase with chaperone activity	Posttranslational modification, protein turnover, chaperones	0	1760
BaO9_0816	WP_010970818.1	Agrobacterium tumefasciens	COG0266, Nei, Formamidopyrimidine-DNA glycosylase	DNA replication, recombination, and repair	4e-133	978
BaO9_0816	WP_077990736.1	Bartonella apis strain 122	COG0266, Nei, Formamidopyrimidine-DNA glycosylase	DNA replication, recombination, and repair	3e-127	939
BaO9_0816	AQT41855.1	Bartonella apis strain 178	COG0266, Nei, Formamidopyrimidine-DNA glycosylase	DNA replication, recombination, and repair	1e-128	947
BaO9_0816	WP_077970230.1	Bartonella apis strain 244	COG0266, Nei, Formamidopyrimidine-DNA glycosylase	DNA replication, recombination, and repair	4e-129	951
BaO9_0816	WP_015397577.1	Bartonella australis	COG0266, Nei, Formamidopyrimidine-DNA glycosylase	DNA replication, recombination, and repair	1e-119	888
BaO9_0816	WP_005767917.1	Bartonella bacilliformis	COG0266, Nei, Formamidopyrimidine-DNA glycosylase	DNA replication, recombination, and repair	3e-121	898
BaO9_0816	WP_006589044.1	Bartonella birtlesii	COG0266, Nei, Formamidopyrimidine-DNA glycosylase	DNA replication, recombination, and repair	2e-121	900
BaO9_0816	WP_013544542.1	Bartonella clarridgeiae	COG0266, Nei, Formamidopyrimidine-DNA glycosylase	DNA replication, recombination, and repair	6e-119	883
BaO9_0816	WP_012754658.1	Bartonella grahamii	COG0266, Nei, Formamidopyrimidine-DNA glycosylase	DNA replication, recombination, and repair	1e-122	908
BaO9_0816	WP_011180201.1	Bartonella henselae	COG0266, Nei, Formamidopyrimidine-DNA glycosylase	DNA replication, recombination, and repair	6e-124	917
BaO9_0816	WP_010703316.1	Bartonella schoenbuchensis	COG0266, Nei, Formamidopyrimidine-DNA glycosylase	DNA replication, recombination, and repair	7e-120	890
BaO9_0816	WP_008038414	Bartonella tamiae strain 239	COG0266, Nei, Formamidopyrimidine-DNA glycosylase	DNA replication, recombination, and repair	4e-115	858
BaO9_0816	WP_012230700.1	Bartonella tribocorum	COG0266, Nei, Formamidopyrimidine-DNA glycosylase	DNA replication, recombination, and repair	4e-121	898
BaO9_0816	WP_015398766.1	Bartonella vinsonii	COG0266, Nei, Formamidopyrimidine-DNA glycosylase	DNA replication, recombination, and repair	7e-124	916
BaO9_0816	WP_011083585.1	Bradyrhizobium japonicum	COG0266, Nei, Formamidopyrimidine-DNA glycosylase	DNA replication, recombination, and repair	7e-120	890
BaO9_0816	WP_002965245.1	Brucella melitensis	COG0266, Nei, Formamidopyrimidine-DNA glycosylase	DNA replication, recombination, and repair	6e-132	969
BaO9_0816	AQS42231.1	Ca. Tokpelaia hoelldobblerii	COG0266, Nei, Formamidopyrimidine-DNA glycosylase	DNA replication, recombination, and repair	4e-124	917
BaO9_0816	WP_010913344.1	Mesorhizobium loti	COG0266, Nei, Formamidopyrimidine-DNA glycosylase	DNA replication, recombination, and repair	5e-132	970
BaO9_0816	WP_040130028.1	Ochrobactrum anthropi	COG0266, Nei, Formamidopyrimidine-DNA glycosylase	DNA replication, recombination, and repair	9e-127	936
BaO9_0816	WP_010968531.1	Sinorhizobium meliloti	COG0266, Nei, Formamidopyrimidine-DNA glycosylase	DNA replication, recombination, and repair	7e-129	950
BaO9_0817	WP_010970843.1	Agrobacterium tumefasciens	COG1396, HipB, Predicted transcriptional regulators	Transcription	7e-15	157
BaO9_0817	WP_077990636.1	Bartonella apis strain 122	COG1396, HipB, Predicted transcriptional regulators	Transcription	2e-11	131
BaO9_0817	AQT41792.1	Bartonella apis strain 178	COG1396, HipB, Predicted transcriptional regulators	Transcription	6e-12	134
BaO9_0817	WP_077970127.1	Bartonella apis strain 244	COG1396, HipB, Predicted transcriptional regulators	Transcription	4e-11	129
BaO9_0817	WP_015397551.1	Bartonella australis	COG1396, HipB, Predicted transcriptional regulators	Transcription	4e-11	129
BaO9_0817	WP_005767971.1	Bartonella bacilliformis	COG1396, HipB, Predicted transcriptional regulators	Transcription	1e-10	125
BaO9_0817	WP_006589016.1	Bartonella birtlesii	COG1396, HipB, Predicted transcriptional regulators	Transcription	2e-07	101
BaO9_0817	WP_013544516.1	Bartonella clarridgeiae	COG1396, HipB, Predicted transcriptional regulators	Transcription	2e-10	125
BaO9_0817	WP_012754634.1	Bartonella grahamii	COG1396, HipB, Predicted transcriptional regulators	Transcription	5e-10	121
BaO9_0817	WP_011180172.1	Bartonella henselae	COG1396, HipB, Predicted transcriptional regulators	Transcription	3e-10	123
BaO9_0817	WP_010703292.1	Bartonella schoenbuchensis	COG1396, HipB, Predicted transcriptional regulators	Transcription	8e-10	120
BaO9_0817	WP_008038269	Bartonella tamiae strain 239	COG1396, HipB, Predicted transcriptional regulators	Transcription	5e-11	129
BaO9_0817	WP_012230643.1	Bartonella tribocorum	COG1396, HipB, Predicted transcriptional regulators	Transcription	2e-10	124
BaO9_0817	WP_004864323.1	Bartonella vinsonii	COG1396, HipB, Predicted transcriptional regulators	Transcription	2e-10	125
BaO9_0817	NP_767430.1	Bradyrhizobium japonicum	COG1396, HipB, Predicted transcriptional regulators	Transcription	2e-12	139
BaO9_0817	WP_002965221.1	Brucella melitensis	COG1396, HipB, Predicted transcriptional regulators	Transcription	3e-15	160
BaO9_0817	AQS42142.1	Ca. Tokpelaia hoelldobblerii	COG1396, HipB, Predicted transcriptional regulators	Transcription	4e-07	100
BaO9_0817	WP_010913315.1	Mesorhizobium loti	COG1396, HipB, Predicted transcriptional regulators	Transcription	3e-13	146
BaO9_0817	WP_010657769.1	Ochrobactrum anthropi	COG1396, HipB, Predicted transcriptional regulators	Transcription	1e-13	148
BaO9_0817	WP_003527670.1	Sinorhizobium meliloti	COG1396, HipB, Predicted transcriptional regulators	Transcription	1e-14	155
BaO9_0819	WP_006310684.1	Agrobacterium tumefasciens	COG1281, COG1281, Disulfide bond chaperones of the HSP33 family	Posttranslational modification, protein turnover, chaperones	2e-121	905
BaO9_0819	AQT46393.1	Bartonella apis strain 122	COG1281, COG1281, Disulfide bond chaperones of the HSP33 family	Posttranslational modification, protein turnover, chaperones	1e-101	776
BaO9_0819	AQT41759.1	Bartonella apis strain 178	COG1281, COG1281, Disulfide bond chaperones of the HSP33 family	Posttranslational modification, protein turnover, chaperones	3e-103	786
BaO9_0819	WP_077970056.1	Bartonella apis strain 244	COG1281, COG1281, Disulfide bond chaperones of the HSP33 family	Posttranslational modification, protein turnover, chaperones	4e-102	779
BaO9_0819	WP_015397511.1	Bartonella australis	COG1281, COG1281, Disulfide bond chaperones of the HSP33 family	Posttranslational modification, protein turnover, chaperones	4e-92	711
BaO9_0819	WP_005768059.1	Bartonella bacilliformis	COG1281, COG1281, Disulfide bond chaperones of the HSP33 family	Posttranslational modification, protein turnover, chaperones	1e-91	708
BaO9_0819	WP_006590059.1	Bartonella birtlesii	COG1281, COG1281, Disulfide bond chaperones of the HSP33 family	Posttranslational modification, protein turnover, chaperones	3e-94	726
BaO9_0819	WP_013544470.1	Bartonella clarridgeiae	COG1281, COG1281, Disulfide bond chaperones of the HSP33 family	Posttranslational modification, protein turnover, chaperones	1e-94	728
BaO9_0819	WP_012754530.1	Bartonella grahamii	COG1281, COG1281, Disulfide bond chaperones of the HSP33 family	Posttranslational modification, protein turnover, chaperones	5e-95	730
BaO9_0819	WP_011180065.1	Bartonella henselae	COG1281, COG1281, Disulfide bond chaperones of the HSP33 family	Posttranslational modification, protein turnover, chaperones	3e-88	685
BaO9_0819	WP_010703255.1	Bartonella schoenbuchensis	COG1281, COG1281, Disulfide bond chaperones of the HSP33 family	Posttranslational modification, protein turnover, chaperones	2e-90	700
BaO9_0819	WP_008038202	Bartonella tamiae strain 239	COG1281, COG1281, Disulfide bond chaperones of the HSP33 family	Posttranslational modification, protein turnover, chaperones	2e-107	813
BaO9_0819	WP_012230440.1	Bartonella tribocorum	COG1281, COG1281, Disulfide bond chaperones of the HSP33 family	Posttranslational modification, protein turnover, chaperones	1e-94	728
BaO9_0819	WP_015398707.1	Bartonella vinsonii	COG1281, COG1281, Disulfide bond chaperones of the HSP33 family	Posttranslational modification, protein turnover, chaperones	2e-89	694
BaO9_0819	WP_011083919.1	Bradyrhizobium japonicum	COG1281, COG1281, Disulfide bond chaperones of the HSP33 family	Posttranslational modification, protein turnover, chaperones	1e-94	727
BaO9_0819	WP_004685425.1	Brucella melitensis	COG1281, COG1281, Disulfide bond chaperones of the HSP33 family	Posttranslational modification, protein turnover, chaperones	3e-116	872
BaO9_0819	AQS41868.1	Ca. Tokpelaia hoelldobblerii	COG1281, COG1281, Disulfide bond chaperones of the HSP33 family	Posttranslational modification, protein turnover, chaperones	2e-109	825
BaO9_0819	WP_010913395.1	Mesorhizobium loti	COG1281, COG1281, Disulfide bond chaperones of the HSP33 family	Posttranslational modification, protein turnover, chaperones	1e-114	861
BaO9_0819	WP_010658217.1	Ochrobactrum anthropi	COG1281, COG1281, Disulfide bond chaperones of the HSP33 family	Posttranslational modification, protein turnover, chaperones	3e-110	833
BaO9_0819	WP_003530168.1	Sinorhizobium meliloti	COG1281, COG1281, Disulfide bond chaperones of the HSP33 family	Posttranslational modification, protein turnover, chaperones	3e-121	904
BaO9_0822	WP_010971005.1	Agrobacterium tumefasciens	COG0174, GlnA, Glutamine synthetase	Amino acid transport and metabolism	2e-171	1266
BaO9_0822	WP_077993828.1	Bartonella apis strain 122	COG0174, GlnA, Glutamine synthetase	Amino acid transport and metabolism	2e-165	1227
BaO9_0822	WP_077972819.1	Bartonella apis strain 244	COG0174, GlnA, Glutamine synthetase	Amino acid transport and metabolism	2e-165	1227
BaO9_0822	WP_041582886.1	Bartonella australis	COG0174, GlnA, Glutamine synthetase	Amino acid transport and metabolism	8e-166	1227
BaO9_0822	WP_005766194.1	Bartonella bacilliformis	COG0174, GlnA, Glutamine synthetase	Amino acid transport and metabolism	4e-165	1224
BaO9_0822	WP_006589163.1	Bartonella birtlesii	COG0174, GlnA, Glutamine synthetase	Amino acid transport and metabolism	8e-169	1249
BaO9_0822	WP_026501073.1	Bartonella clarridgeiae	COG0174, GlnA, Glutamine synthetase	Amino acid transport and metabolism	1e-167	1241
BaO9_0822	WP_012754778.1	Bartonella grahamii	COG0174, GlnA, Glutamine synthetase	Amino acid transport and metabolism	5e-168	1244
BaO9_0822	WP_011180325.1	Bartonella henselae	COG0174, GlnA, Glutamine synthetase	Amino acid transport and metabolism	4e-170	1258
BaO9_0822	WP_034990111.1	Bartonella schoenbuchensis	COG0174, GlnA, Glutamine synthetase	Amino acid transport and metabolism	2e-167	1240
BaO9_0822	WP_008040696	Bartonella tamiae strain 239	COG0174, GlnA, Glutamine synthetase	Amino acid transport and metabolism	6e-167	1237
BaO9_0822	WP_012231123.1	Bartonella tribocorum	COG0174, GlnA, Glutamine synthetase	Amino acid transport and metabolism	7e-168	1243
BaO9_0822	WP_015398807.1	Bartonella vinsonii	COG0174, GlnA, Glutamine synthetase	Amino acid transport and metabolism	5e-167	1237
BaO9_0822	WP_011083889.1	Bradyrhizobium japonicum	COG0174, GlnA, Glutamine synthetase	Amino acid transport and metabolism	8e-115	891
BaO9_0822	WP_011084879.1	Bradyrhizobium japonicum	COG0174, GlnA, Glutamine synthetase	Amino acid transport and metabolism	9e-98	773
BaO9_0822	WP_004682096.1	Brucella melitensis	COG0174, GlnA, Glutamine synthetase	Amino acid transport and metabolism	5e-171	1264
BaO9_0822	AQS42117.1	Ca. Tokpelaia hoelldobblerii	COG0174, GlnA, Glutamine synthetase	Amino acid transport and metabolism	6e-166	1230
BaO9_0822	WP_080512107.1	Mesorhizobium loti	COG0174, GlnA, Glutamine synthetase	Amino acid transport and metabolism	5e-173	1277
BaO9_0822	WP_010659122.1	Ochrobactrum anthropi	COG0174, GlnA, Glutamine synthetase	Amino acid transport and metabolism	7e-173	1276
BaO9_0822	WP_003527057.1	Sinorhizobium meliloti	COG0174, GlnA, Glutamine synthetase	Amino acid transport and metabolism	9e-169	1249
BaO9_0823	WP_006313108.1	Agrobacterium tumefasciens	COG1704, LemA, Uncharacterized conserved protein	Function unknown	2e-88	662
BaO9_0823	WP_077992123.1	Bartonella apis strain 122	COG1704, LemA, Uncharacterized conserved protein	Function unknown	9e-81	614
BaO9_0823	AQT42613.1	Bartonella apis strain 178	COG1704, LemA, Uncharacterized conserved protein	Function unknown	8e-82	621
BaO9_0823	WP_077971444.1	Bartonella apis strain 244	COG1704, LemA, Uncharacterized conserved protein	Function unknown	4e-82	623
BaO9_0823	WP_015398081.1	Bartonella australis	COG1704, LemA, Uncharacterized conserved protein	Function unknown	6e-72	556
BaO9_0823	WP_005767319.1	Bartonella bacilliformis	COG1704, LemA, Uncharacterized conserved protein	Function unknown	7e-75	575
BaO9_0823	WP_017196459.1	Bartonella birtlesii	COG1704, LemA, Uncharacterized conserved protein	Function unknown	9e-76	581
BaO9_0823	WP_013545035.1	Bartonella clarridgeiae	COG1704, LemA, Uncharacterized conserved protein	Function unknown	3e-77	591
BaO9_0823	WP_015856539.1	Bartonella grahamii	COG1704, LemA, Uncharacterized conserved protein	Function unknown	9e-77	587
BaO9_0823	WP_011180688.1	Bartonella henselae	COG1704, LemA, Uncharacterized conserved protein	Function unknown	1e-77	593
BaO9_0823	ENN91740.1	Bartonella schoenbuchensis	COG1704, LemA, Uncharacterized conserved protein	Function unknown	3e-21	206
BaO9_0823	WP_012231959.1	Bartonella tribocorum	COG1704, LemA, Uncharacterized conserved protein	Function unknown	1e-78	600
BaO9_0823	WP_010705388.1	Bartonella vinsonii	COG1704, LemA, Uncharacterized conserved protein	Function unknown	3e-80	611
BaO9_0823	WP_011085281.1	Bradyrhizobium japonicum	COG1704, LemA, Uncharacterized conserved protein	Function unknown	2e-76	582
BaO9_0823	NP_773907.1	Bradyrhizobium japonicum	COG1704, LemA, Uncharacterized conserved protein	Function unknown	1e-75	579
BaO9_0823	WP_002964899.1	Brucella melitensis	COG1704, LemA, Uncharacterized conserved protein	Function unknown	4e-88	662
BaO9_0823	AQS41962.1	Ca. Tokpelaia hoelldobblerii	COG1704, LemA, Uncharacterized conserved protein	Function unknown	4e-80	609
BaO9_0823	WP_010912203.1	Mesorhizobium loti	COG1704, LemA, Uncharacterized conserved protein	Function unknown	7e-90	674
BaO9_0823	WP_012091242.1	Ochrobactrum anthropi	COG1704, LemA, Uncharacterized conserved protein	Function unknown	4e-85	642
BaO9_0823	WP_033044609.1	Sinorhizobium meliloti	COG1704, LemA, Uncharacterized conserved protein	Function unknown	8e-84	631
BaO9_0825	WP_010971108.1	Agrobacterium tumefasciens	COG2265, TrmA, SAM-dependent methyltransferases related to tRNA (uracil-5-)-methyltransferase	Translation, ribosomal structure and biogenesis	7e-127	964
BaO9_0825	WP_077991426.1	Bartonella apis strain 122	COG2265, TrmA, SAM-dependent methyltransferases related to tRNA (uracil-5-)-methyltransferase	Translation, ribosomal structure and biogenesis	9e-101	790
BaO9_0825	AQT42204.1	Bartonella apis strain 178	COG2265, TrmA, SAM-dependent methyltransferases related to tRNA (uracil-5-)-methyltransferase	Translation, ribosomal structure and biogenesis	7e-100	783
BaO9_0825	WP_077970780.1	Bartonella apis strain 244	COG2265, TrmA, SAM-dependent methyltransferases related to tRNA (uracil-5-)-methyltransferase	Translation, ribosomal structure and biogenesis	8e-100	783
BaO9_0825	WP_015397753.1	Bartonella australis	COG2265, TrmA, SAM-dependent methyltransferases related to tRNA (uracil-5-)-methyltransferase	Translation, ribosomal structure and biogenesis	6e-89	710
BaO9_0825	WP_005766412.1	Bartonella bacilliformis	COG2265, TrmA, SAM-dependent methyltransferases related to tRNA (uracil-5-)-methyltransferase	Translation, ribosomal structure and biogenesis	2e-90	720
BaO9_0825	WP_006589194.1	Bartonella birtlesii	COG2265, TrmA, SAM-dependent methyltransferases related to tRNA (uracil-5-)-methyltransferase	Translation, ribosomal structure and biogenesis	2e-94	747
BaO9_0825	WP_013544778.1	Bartonella clarridgeiae	COG2265, TrmA, SAM-dependent methyltransferases related to tRNA (uracil-5-)-methyltransferase	Translation, ribosomal structure and biogenesis	7e-86	689
BaO9_0825	WP_012754824.1	Bartonella grahamii	COG2265, TrmA, SAM-dependent methyltransferases related to tRNA (uracil-5-)-methyltransferase	Translation, ribosomal structure and biogenesis	3e-96	759
BaO9_0825	WP_082250944.1	Bartonella henselae	COG2265, TrmA, SAM-dependent methyltransferases related to tRNA (uracil-5-)-methyltransferase	Translation, ribosomal structure and biogenesis	5e-90	718
BaO9_0825	WP_010703479.1	Bartonella schoenbuchensis	COG2265, TrmA, SAM-dependent methyltransferases related to tRNA (uracil-5-)-methyltransferase	Translation, ribosomal structure and biogenesis	1e-98	774
BaO9_0825	WP_008038906	Bartonella tamiae strain 239	COG2265, TrmA, SAM-dependent methyltransferases related to tRNA (uracil-5-)-methyltransferase	Translation, ribosomal structure and biogenesis	5e-97	765
BaO9_0825	WP_012231190.1	Bartonella tribocorum	COG2265, TrmA, SAM-dependent methyltransferases related to tRNA (uracil-5-)-methyltransferase	Translation, ribosomal structure and biogenesis	1e-98	776
BaO9_0825	WP_015398835.1	Bartonella vinsonii	COG2265, TrmA, SAM-dependent methyltransferases related to tRNA (uracil-5-)-methyltransferase	Translation, ribosomal structure and biogenesis	1e-91	728
BaO9_0825	WP_011085434.1	Bradyrhizobium japonicum	COG2265, TrmA, SAM-dependent methyltransferases related to tRNA (uracil-5-)-methyltransferase	Translation, ribosomal structure and biogenesis	3e-94	745
BaO9_0825	WP_004683080.1	Brucella melitensis	COG2265, TrmA, SAM-dependent methyltransferases related to tRNA (uracil-5-)-methyltransferase	Translation, ribosomal structure and biogenesis	1e-129	981
BaO9_0825	AQS41092.1	Ca. Tokpelaia hoelldobblerii	COG2265, TrmA, SAM-dependent methyltransferases related to tRNA (uracil-5-)-methyltransferase	Translation, ribosomal structure and biogenesis	1e-103	809
BaO9_0825	WP_010914881.1	Mesorhizobium loti	COG2265, TrmA, SAM-dependent methyltransferases related to tRNA (uracil-5-)-methyltransferase	Translation, ribosomal structure and biogenesis	3e-119	913
BaO9_0825	WP_012090820.1	Ochrobactrum anthropi	COG2265, TrmA, SAM-dependent methyltransferases related to tRNA (uracil-5-)-methyltransferase	Translation, ribosomal structure and biogenesis	2e-121	927
BaO9_0825	WP_010968887.1	Sinorhizobium meliloti	COG2265, TrmA, SAM-dependent methyltransferases related to tRNA (uracil-5-)-methyltransferase	Translation, ribosomal structure and biogenesis	5e-124	945
BaO9_0826	WP_010971134.1	Agrobacterium tumefasciens	COG5342, COG5342, Invasion protein B, involved in pathogenesis	General function prediction only	7e-66	511
BaO9_0826	WP_077991431.1	Bartonella apis strain 122	COG5342, COG5342, Invasion protein B, involved in pathogenesis	General function prediction only	3e-37	320
BaO9_0826	AQT42207.1	Bartonella apis strain 178	COG5342, COG5342, Invasion protein B, involved in pathogenesis	General function prediction only	5e-36	312
BaO9_0826	WP_077970786.1	Bartonella apis strain 244	COG5342, COG5342, Invasion protein B, involved in pathogenesis	General function prediction only	2e-35	308
BaO9_0826	WP_015397755.1	Bartonella australis	COG5342, COG5342, Invasion protein B, involved in pathogenesis	General function prediction only	6e-32	284
BaO9_0826	WP_005766417.1	Bartonella bacilliformis	COG5342, COG5342, Invasion protein B, involved in pathogenesis	General function prediction only	2e-38	328
BaO9_0826	WP_006589196.1	Bartonella birtlesii	COG5342, COG5342, Invasion protein B, involved in pathogenesis	General function prediction only	1e-35	310
BaO9_0826	WP_026501098.1	Bartonella clarridgeiae	COG5342, COG5342, Invasion protein B, involved in pathogenesis	General function prediction only	2e-32	288
BaO9_0826	ACS50797.1	Bartonella grahamii	COG5342, COG5342, Invasion protein B, involved in pathogenesis	General function prediction only	4e-32	286
BaO9_0826	WP_011180372.1	Bartonella henselae	COG5342, COG5342, Invasion protein B, involved in pathogenesis	General function prediction only	3e-39	333
BaO9_0826	WP_010703481.1	Bartonella schoenbuchensis	COG5342, COG5342, Invasion protein B, involved in pathogenesis	General function prediction only	1e-35	309
BaO9_0826	WP_008038915	Bartonella tamiae strain 239	COG5342, COG5342, Invasion protein B, involved in pathogenesis	General function prediction only	6e-36	311
BaO9_0826	CAK01087.1	Bartonella tribocorum	COG5342, COG5342, Invasion protein B, involved in pathogenesis	General function prediction only	4e-32	287
BaO9_0826	WP_015398837.1	Bartonella vinsonii	COG5342, COG5342, Invasion protein B, involved in pathogenesis	General function prediction only	1e-36	316
BaO9_0826	WP_028173706.1	Bradyrhizobium japonicum	COG5342, COG5342, Invasion protein B, involved in pathogenesis	General function prediction only	2e-49	405
BaO9_0826	WP_002963624.1	Brucella melitensis	COG5342, COG5342, Invasion protein B, involved in pathogenesis	General function prediction only	5e-64	501
BaO9_0826	AQS42097.1	Ca. Tokpelaia hoelldobblerii	COG5342, COG5342, Invasion protein B, involved in pathogenesis	General function prediction only	2e-24	233
BaO9_0826	WP_032929369.1	Mesorhizobium loti	COG5342, COG5342, Invasion protein B, involved in pathogenesis	General function prediction only	2e-70	543
BaO9_0826	WP_012090846.1	Ochrobactrum anthropi	COG5342, COG5342, Invasion protein B, involved in pathogenesis	General function prediction only	1e-63	499
BaO9_0826	WP_017267949.1	Sinorhizobium meliloti	COG5342, COG5342, Invasion protein B, involved in pathogenesis	General function prediction only	2e-71	548
BaO9_0827	WP_006309831.1	Agrobacterium tumefasciens	COG4233, COG4233, Uncharacterized protein predicted to be involved in C-type cytochrome biogenesis	Posttranslational modification, protein turnover, chaperones / Energy production and conversion	1e-104	788
BaO9_0827	AQT46851.1	Bartonella apis strain 122	COG4233, COG4233, Uncharacterized protein predicted to be involved in C-type cytochrome biogenesis	Posttranslational modification, protein turnover, chaperones / Energy production and conversion	3e-28	272
BaO9_0827	AQT42214.1	Bartonella apis strain 178	COG4233, COG4233, Uncharacterized protein predicted to be involved in C-type cytochrome biogenesis	Posttranslational modification, protein turnover, chaperones / Energy production and conversion	2e-27	265
BaO9_0827	AQT44447.1	Bartonella apis strain 244	COG4233, COG4233, Uncharacterized protein predicted to be involved in C-type cytochrome biogenesis	Posttranslational modification, protein turnover, chaperones / Energy production and conversion	4e-27	262
BaO9_0827	WP_015397759.1	Bartonella australis	COG4233, COG4233, Uncharacterized protein predicted to be involved in C-type cytochrome biogenesis	Posttranslational modification, protein turnover, chaperones / Energy production and conversion	2e-29	281
BaO9_0827	WP_005766429.1	Bartonella bacilliformis	COG4233, COG4233, Uncharacterized protein predicted to be involved in C-type cytochrome biogenesis	Posttranslational modification, protein turnover, chaperones / Energy production and conversion	5e-23	233
BaO9_0827	WP_006589201.1	Bartonella birtlesii	COG4233, COG4233, Uncharacterized protein predicted to be involved in C-type cytochrome biogenesis	Posttranslational modification, protein turnover, chaperones / Energy production and conversion	2e-23	231
BaO9_0827	WP_026501084.1	Bartonella clarridgeiae	COG4233, COG4233, Uncharacterized protein predicted to be involved in C-type cytochrome biogenesis	Posttranslational modification, protein turnover, chaperones / Energy production and conversion	6e-26	254
BaO9_0827	WP_012754831.1	Bartonella grahamii	COG4233, COG4233, Uncharacterized protein predicted to be involved in C-type cytochrome biogenesis	Posttranslational modification, protein turnover, chaperones / Energy production and conversion	3e-25	250
BaO9_0827	WP_011180377.1	Bartonella henselae	COG4233, COG4233, Uncharacterized protein predicted to be involved in C-type cytochrome biogenesis	Posttranslational modification, protein turnover, chaperones / Energy production and conversion	4e-29	277
BaO9_0827	WP_010703486.1	Bartonella schoenbuchensis	COG4233, COG4233, Uncharacterized protein predicted to be involved in C-type cytochrome biogenesis	Posttranslational modification, protein turnover, chaperones / Energy production and conversion	6e-27	262
BaO9_0827	WP_008038927	Bartonella tamiae strain 239	COG4233, COG4233, Uncharacterized protein predicted to be involved in C-type cytochrome biogenesis	Posttranslational modification, protein turnover, chaperones / Energy production and conversion	2e-22	227
BaO9_0827	WP_012231197.1	Bartonella tribocorum	COG4233, COG4233, Uncharacterized protein predicted to be involved in C-type cytochrome biogenesis	Posttranslational modification, protein turnover, chaperones / Energy production and conversion	8e-25	246
BaO9_0827	WP_015398842.1	Bartonella vinsonii	COG4233, COG4233, Uncharacterized protein predicted to be involved in C-type cytochrome biogenesis	Posttranslational modification, protein turnover, chaperones / Energy production and conversion	6e-25	247
BaO9_0827	WP_011084307.1	Bradyrhizobium japonicum	COG4233, COG4233, Uncharacterized protein predicted to be involved in C-type cytochrome biogenesis	Posttranslational modification, protein turnover, chaperones / Energy production and conversion	4e-28	270
BaO9_0827	WP_002963637.1	Brucella melitensis	COG4233, COG4233, Uncharacterized protein predicted to be involved in C-type cytochrome biogenesis	Posttranslational modification, protein turnover, chaperones / Energy production and conversion	3e-97	736
BaO9_0827	AQS42090.1	Ca. Tokpelaia hoelldobblerii	COG4233, COG4233, Uncharacterized protein predicted to be involved in C-type cytochrome biogenesis	Posttranslational modification, protein turnover, chaperones / Energy production and conversion	1e-32	304
BaO9_0827	WP_010914903.1	Mesorhizobium loti	COG4233, COG4233, Uncharacterized protein predicted to be involved in C-type cytochrome biogenesis	Posttranslational modification, protein turnover, chaperones / Energy production and conversion	6e-96	728
BaO9_0827	WP_012090855.1	Ochrobactrum anthropi	COG4233, COG4233, Uncharacterized protein predicted to be involved in C-type cytochrome biogenesis	Posttranslational modification, protein turnover, chaperones / Energy production and conversion	1e-61	500
BaO9_0827	WP_014526639.1	Sinorhizobium meliloti	COG4233, COG4233, Uncharacterized protein predicted to be involved in C-type cytochrome biogenesis	Posttranslational modification, protein turnover, chaperones / Energy production and conversion	3e-98	748
BaO9_0828	WP_010971160.1	Agrobacterium tumefasciens	COG0574, PpsA, Phosphoenolpyruvate synthase/pyruvate phosphate dikinase	Carbohydrate transport and metabolism	0	1928
BaO9_0828	WP_077991468.1	Bartonella apis strain 122	COG0574, PpsA, Phosphoenolpyruvate synthase/pyruvate phosphate dikinase	Carbohydrate transport and metabolism	0	1895
BaO9_0828	AQT42229.1	Bartonella apis strain 178	COG0574, PpsA, Phosphoenolpyruvate synthase/pyruvate phosphate dikinase	Carbohydrate transport and metabolism	0	1890
BaO9_0828	WP_077970816.1	Bartonella apis strain 244	COG0574, PpsA, Phosphoenolpyruvate synthase/pyruvate phosphate dikinase	Carbohydrate transport and metabolism	0	1891
BaO9_0828	WP_015397768.1	Bartonella australis	COG0574, PpsA, Phosphoenolpyruvate synthase/pyruvate phosphate dikinase	Carbohydrate transport and metabolism	0	1825
BaO9_0828	WP_005766446.1	Bartonella bacilliformis	COG0574, PpsA, Phosphoenolpyruvate synthase/pyruvate phosphate dikinase	Carbohydrate transport and metabolism	0	1825
BaO9_0828	WP_006589213.1	Bartonella birtlesii	COG0574, PpsA, Phosphoenolpyruvate synthase/pyruvate phosphate dikinase	Carbohydrate transport and metabolism	0	1857
BaO9_0828	WP_026501087.1	Bartonella clarridgeiae	COG0574, PpsA, Phosphoenolpyruvate synthase/pyruvate phosphate dikinase	Carbohydrate transport and metabolism	0	1819
BaO9_0828	WP_012754844.1	Bartonella grahamii	COG0574, PpsA, Phosphoenolpyruvate synthase/pyruvate phosphate dikinase	Carbohydrate transport and metabolism	0	1882
BaO9_0828	WP_011180390.1	Bartonella henselae	COG0574, PpsA, Phosphoenolpyruvate synthase/pyruvate phosphate dikinase	Carbohydrate transport and metabolism	0	1869
BaO9_0828	WP_010703496.1	Bartonella schoenbuchensis	COG0574, PpsA, Phosphoenolpyruvate synthase/pyruvate phosphate dikinase	Carbohydrate transport and metabolism	0	1888
BaO9_0828	WP_008038952	Bartonella tamiae strain 239	COG0574, PpsA, Phosphoenolpyruvate synthase/pyruvate phosphate dikinase	Carbohydrate transport and metabolism	4e-128	1010
BaO9_0828	WP_012231211.1	Bartonella tribocorum	COG0574, PpsA, Phosphoenolpyruvate synthase/pyruvate phosphate dikinase	Carbohydrate transport and metabolism	0	1873
BaO9_0828	WP_015398852.1	Bartonella vinsonii	COG0574, PpsA, Phosphoenolpyruvate synthase/pyruvate phosphate dikinase	Carbohydrate transport and metabolism	0	1866
BaO9_0828	WP_011085325.1	Bradyrhizobium japonicum	COG0574, PpsA, Phosphoenolpyruvate synthase/pyruvate phosphate dikinase	Carbohydrate transport and metabolism	0	1914
BaO9_0828	WP_004686566.1	Brucella melitensis	COG0574, PpsA, Phosphoenolpyruvate synthase/pyruvate phosphate dikinase	Carbohydrate transport and metabolism	0	1966
BaO9_0828	AQS41093.1	Ca. Tokpelaia hoelldobblerii	COG0574, PpsA, Phosphoenolpyruvate synthase/pyruvate phosphate dikinase	Carbohydrate transport and metabolism	4e-103	842
BaO9_0828	WP_010914919.1	Mesorhizobium loti	COG0574, PpsA, Phosphoenolpyruvate synthase/pyruvate phosphate dikinase	Carbohydrate transport and metabolism	0	1951
BaO9_0828	WP_012090941.1	Ochrobactrum anthropi	COG0574, PpsA, Phosphoenolpyruvate synthase/pyruvate phosphate dikinase	Carbohydrate transport and metabolism	0	1953
BaO9_0828	WP_010968929.1	Sinorhizobium meliloti	COG0574, PpsA, Phosphoenolpyruvate synthase/pyruvate phosphate dikinase	Carbohydrate transport and metabolism	0	1966
BaO9_0829	WP_010971235.1	Agrobacterium tumefasciens	COG1770, PtrB, Protease II	Amino acid transport and metabolism	0	2861
BaO9_0829	WP_077991501.1	Bartonella apis strain 122	COG1770, PtrB, Protease II	Amino acid transport and metabolism	0	2599
BaO9_0829	AQT42241.1	Bartonella apis strain 178	COG1770, PtrB, Protease II	Amino acid transport and metabolism	0	2590
BaO9_0829	WP_077970833.1	Bartonella apis strain 244	COG1770, PtrB, Protease II	Amino acid transport and metabolism	0	2597
BaO9_0829	WP_015397771.1	Bartonella australis	COG1770, PtrB, Protease II	Amino acid transport and metabolism	0	2447
BaO9_0829	WP_005766450.1	Bartonella bacilliformis	COG1770, PtrB, Protease II	Amino acid transport and metabolism	0	2457
BaO9_0829	WP_006589219.1	Bartonella birtlesii	COG1770, PtrB, Protease II	Amino acid transport and metabolism	0	2390
BaO9_0829	WP_013544722.1	Bartonella clarridgeiae	COG1770, PtrB, Protease II	Amino acid transport and metabolism	0	2388
BaO9_0829	WP_012754849.1	Bartonella grahamii	COG1770, PtrB, Protease II	Amino acid transport and metabolism	0	2394
BaO9_0829	WP_011180395.1	Bartonella henselae	COG1770, PtrB, Protease II	Amino acid transport and metabolism	0	2391
BaO9_0829	WP_034990061.1	Bartonella schoenbuchensis	COG1770, PtrB, Protease II	Amino acid transport and metabolism	0	2397
BaO9_0829	WP_008038978	Bartonella tamiae strain 239	COG1770, PtrB, Protease II	Amino acid transport and metabolism	0	2438
BaO9_0829	WP_012231221.1	Bartonella tribocorum	COG1770, PtrB, Protease II	Amino acid transport and metabolism	0	2465
BaO9_0829	WP_015398858.1	Bartonella vinsonii	COG1770, PtrB, Protease II	Amino acid transport and metabolism	0	2384
BaO9_0829	WP_011083208.1	Bradyrhizobium japonicum	COG1770, PtrB, Protease II	Amino acid transport and metabolism	0	2414
BaO9_0829	WP_002967492.1	Brucella melitensis	COG1770, PtrB, Protease II	Amino acid transport and metabolism	0	2854
BaO9_0829	AQS42048.1	Ca. Tokpelaia hoelldobblerii	COG1770, PtrB, Protease II	Amino acid transport and metabolism	0	2447
BaO9_0829	WP_010915012.1	Mesorhizobium loti	COG1770, PtrB, Protease II	Amino acid transport and metabolism	0	2789
BaO9_0829	WP_012092461.1	Ochrobactrum anthropi	COG1770, PtrB, Protease II	Amino acid transport and metabolism	0	2782
BaO9_0829	WP_010968970.1	Sinorhizobium meliloti	COG1770, PtrB, Protease II	Amino acid transport and metabolism	0	2868
BaO9_0830	WP_010971303.1	Agrobacterium tumefasciens	COG0642, BaeS, Signal transduction histidine kinase	Signal transduction mechanisms	3e-50	441
BaO9_0830	WP_077991544.1	Bartonella apis strain 122	COG0642, BaeS, Signal transduction histidine kinase	Signal transduction mechanisms	5e-50	440
BaO9_0830	AQT42263.1	Bartonella apis strain 178	COG0642, BaeS, Signal transduction histidine kinase	Signal transduction mechanisms	2e-49	436
BaO9_0830	WP_077970872.1	Bartonella apis strain 244	COG0642, BaeS, Signal transduction histidine kinase	Signal transduction mechanisms	3e-49	434
BaO9_0830	WP_015397786.1	Bartonella australis	COG0642, BaeS, Signal transduction histidine kinase	Signal transduction mechanisms	2e-46	414
BaO9_0830	WP_005766476.1	Bartonella bacilliformis	COG0642, BaeS, Signal transduction histidine kinase	Signal transduction mechanisms	1e-45	409
BaO9_0830	WP_017196316.1	Bartonella birtlesii	COG0642, BaeS, Signal transduction histidine kinase	Signal transduction mechanisms	6e-45	403
BaO9_0830	WP_013544741.1	Bartonella clarridgeiae	COG0642, BaeS, Signal transduction histidine kinase	Signal transduction mechanisms	1e-45	409
BaO9_0830	WP_012754869.1	Bartonella grahamii	COG0642, BaeS, Signal transduction histidine kinase	Signal transduction mechanisms	1e-44	400
BaO9_0830	WP_011180410.1	Bartonella henselae	COG0642, BaeS, Signal transduction histidine kinase	Signal transduction mechanisms	2e-45	406
BaO9_0830	WP_010703512.1	Bartonella schoenbuchensis	COG0642, BaeS, Signal transduction histidine kinase	Signal transduction mechanisms	8e-48	424
BaO9_0830	WP_008039015	Bartonella tamiae strain 239	COG0642, BaeS, Signal transduction histidine kinase	Signal transduction mechanisms	1e-46	415
BaO9_0830	WP_012231243.1	Bartonella tribocorum	COG0642, BaeS, Signal transduction histidine kinase	Signal transduction mechanisms	2e-46	413
BaO9_0830	WP_010704971.1	Bartonella vinsonii	COG0642, BaeS, Signal transduction histidine kinase	Signal transduction mechanisms	2e-44	400
BaO9_0830	WP_011085916.1	Bradyrhizobium japonicum	COG0642, BaeS, Signal transduction histidine kinase	Signal transduction mechanisms	5e-47	419
BaO9_0830	WP_005969562.1	Brucella melitensis	COG0642, BaeS, Signal transduction histidine kinase	Signal transduction mechanisms	7e-53	459
BaO9_0830	AQS42030.1	Ca. Tokpelaia hoelldobblerii	COG0642, BaeS, Signal transduction histidine kinase	Signal transduction mechanisms	8e-50	438
BaO9_0830	WP_044549803.1	Mesorhizobium loti	COG0642, BaeS, Signal transduction histidine kinase	Signal transduction mechanisms	7e-49	432
BaO9_0830	WP_012092438.1	Ochrobactrum anthropi	COG0642, BaeS, Signal transduction histidine kinase	Signal transduction mechanisms	9e-53	459
BaO9_0830	WP_010968992.1	Sinorhizobium meliloti	COG0642, BaeS, Signal transduction histidine kinase	Signal transduction mechanisms	1e-51	451
BaO9_0831	WP_010971379.1	Agrobacterium tumefasciens	COG1028, FabG, Dehydrogenases with different specificities (related to short-chain alcohol dehydrogenases)	Secondary metabolites biosynthesis, transport, and catabolism / General function prediction only	9e-48	402
BaO9_0831	WP_077991698.1	Bartonella apis strain 122	COG1028, FabG, Dehydrogenases with different specificities (related to short-chain alcohol dehydrogenases)	Secondary metabolites biosynthesis, transport, and catabolism / General function prediction only	4e-45	385
BaO9_0831	AQT42334.1	Bartonella apis strain 178	COG1028, FabG, Dehydrogenases with different specificities (related to short-chain alcohol dehydrogenases)	Secondary metabolites biosynthesis, transport, and catabolism / General function prediction only	2e-45	386
BaO9_0831	WP_077970974.1	Bartonella apis strain 244	COG1028, FabG, Dehydrogenases with different specificities (related to short-chain alcohol dehydrogenases)	Secondary metabolites biosynthesis, transport, and catabolism / General function prediction only	4e-45	385
BaO9_0831	WP_041583194.1	Bartonella australis	COG1028, FabG, Dehydrogenases with different specificities (related to short-chain alcohol dehydrogenases)	Secondary metabolites biosynthesis, transport, and catabolism / General function prediction only	8e-47	396
BaO9_0831	WP_005766569.1	Bartonella bacilliformis	COG1028, FabG, Dehydrogenases with different specificities (related to short-chain alcohol dehydrogenases)	Secondary metabolites biosynthesis, transport, and catabolism / General function prediction only	6e-45	383
BaO9_0831	WP_017196338.1	Bartonella birtlesii	COG1028, FabG, Dehydrogenases with different specificities (related to short-chain alcohol dehydrogenases)	Secondary metabolites biosynthesis, transport, and catabolism / General function prediction only	3e-46	392
BaO9_0831	WP_013544883.1	Bartonella clarridgeiae	COG1028, FabG, Dehydrogenases with different specificities (related to short-chain alcohol dehydrogenases)	Secondary metabolites biosynthesis, transport, and catabolism / General function prediction only	4e-46	392
BaO9_0831	WP_012754950.1	Bartonella grahamii	COG1028, FabG, Dehydrogenases with different specificities (related to short-chain alcohol dehydrogenases)	Secondary metabolites biosynthesis, transport, and catabolism / General function prediction only	1e-51	429
BaO9_0831	WP_011180454.1	Bartonella henselae	COG1028, FabG, Dehydrogenases with different specificities (related to short-chain alcohol dehydrogenases)	Secondary metabolites biosynthesis, transport, and catabolism / General function prediction only	7e-49	410
BaO9_0831	WP_010703554.1	Bartonella schoenbuchensis	COG1028, FabG, Dehydrogenases with different specificities (related to short-chain alcohol dehydrogenases)	Secondary metabolites biosynthesis, transport, and catabolism / General function prediction only	3e-48	406
BaO9_0831	WP_008039139	Bartonella tamiae strain 239	COG1028, FabG, Dehydrogenases with different specificities (related to short-chain alcohol dehydrogenases)	Secondary metabolites biosynthesis, transport, and catabolism / General function prediction only	2e-45	387
BaO9_0831	WP_038473425.1	Bartonella tribocorum	COG1028, FabG, Dehydrogenases with different specificities (related to short-chain alcohol dehydrogenases)	Secondary metabolites biosynthesis, transport, and catabolism / General function prediction only	2e-48	408
BaO9_0831	WP_010705014.1	Bartonella vinsonii	COG1028, FabG, Dehydrogenases with different specificities (related to short-chain alcohol dehydrogenases)	Secondary metabolites biosynthesis, transport, and catabolism / General function prediction only	2e-44	380
BaO9_0831	WP_011086835.1	Bradyrhizobium japonicum	COG1028, FabG, Dehydrogenases with different specificities (related to short-chain alcohol dehydrogenases)	Secondary metabolites biosynthesis, transport, and catabolism / General function prediction only	2e-48	407
BaO9_0831	AAL52670.1	Brucella melitensis	COG1028, FabG, Dehydrogenases with different specificities (related to short-chain alcohol dehydrogenases)	Secondary metabolites biosynthesis, transport, and catabolism / General function prediction only	6e-48	404
BaO9_0831	AQS41204.1	Ca. Tokpelaia hoelldobblerii	COG1028, FabG, Dehydrogenases with different specificities (related to short-chain alcohol dehydrogenases)	Secondary metabolites biosynthesis, transport, and catabolism / General function prediction only	3e-45	386
BaO9_0831	WP_010915156.1	Mesorhizobium loti	COG1028, FabG, Dehydrogenases with different specificities (related to short-chain alcohol dehydrogenases)	Secondary metabolites biosynthesis, transport, and catabolism / General function prediction only	6e-47	396
BaO9_0831	WP_012090829.1	Ochrobactrum anthropi	COG1028, FabG, Dehydrogenases with different specificities (related to short-chain alcohol dehydrogenases)	Secondary metabolites biosynthesis, transport, and catabolism / General function prediction only	3e-46	392
BaO9_0831	WP_003532733.1	Sinorhizobium meliloti	COG1028, FabG, Dehydrogenases with different specificities (related to short-chain alcohol dehydrogenases)	Secondary metabolites biosynthesis, transport, and catabolism / General function prediction only	8e-45	382
BaO9_0832	WP_010971419.1	Agrobacterium tumefasciens	COG2961, ComJ, Protein involved in catabolism of external DNA	General function prediction only	1e-163	1178
BaO9_0832	WP_077991764.1	Bartonella apis strain 122	COG2961, ComJ, Protein involved in catabolism of external DNA	General function prediction only	4e-127	937
BaO9_0832	AQT42376.1	Bartonella apis strain 178	COG2961, ComJ, Protein involved in catabolism of external DNA	General function prediction only	1e-128	948
BaO9_0832	WP_077971043.1	Bartonella apis strain 244	COG2961, ComJ, Protein involved in catabolism of external DNA	General function prediction only	4e-128	944
BaO9_0832	WP_015397871.1	Bartonella australis	COG2961, ComJ, Protein involved in catabolism of external DNA	General function prediction only	9e-126	929
BaO9_0832	WP_005766630.1	Bartonella bacilliformis	COG2961, ComJ, Protein involved in catabolism of external DNA	General function prediction only	1e-136	1000
BaO9_0832	WP_006589308.1	Bartonella birtlesii	COG2961, ComJ, Protein involved in catabolism of external DNA	General function prediction only	1e-134	987
BaO9_0832	WP_013544917.1	Bartonella clarridgeiae	COG2961, ComJ, Protein involved in catabolism of external DNA	General function prediction only	1e-127	941
BaO9_0832	WP_012754981.1	Bartonella grahamii	COG2961, ComJ, Protein involved in catabolism of external DNA	General function prediction only	2e-135	992
BaO9_0832	WP_011180486.1	Bartonella henselae	COG2961, ComJ, Protein involved in catabolism of external DNA	General function prediction only	1e-132	974
BaO9_0832	WP_010703582.1	Bartonella schoenbuchensis	COG2961, ComJ, Protein involved in catabolism of external DNA	General function prediction only	3e-133	978
BaO9_0832	WP_008039180	Bartonella tamiae strain 239	COG2961, ComJ, Protein involved in catabolism of external DNA	General function prediction only	9e-128	942
BaO9_0832	WP_012231374.1	Bartonella tribocorum	COG2961, ComJ, Protein involved in catabolism of external DNA	General function prediction only	7e-137	1002
BaO9_0832	WP_010705044.1	Bartonella vinsonii	COG2961, ComJ, Protein involved in catabolism of external DNA	General function prediction only	4e-134	984
BaO9_0832	WP_011090201.1	Bradyrhizobium japonicum	COG2961, ComJ, Protein involved in catabolism of external DNA	General function prediction only	3e-115	859
BaO9_0832	WP_004683476.1	Brucella melitensis	COG2961, ComJ, Protein involved in catabolism of external DNA	General function prediction only	4e-163	1175
BaO9_0832	AQS41399.1	Ca. Tokpelaia hoelldobblerii	COG2961, ComJ, Protein involved in catabolism of external DNA	General function prediction only	2e-135	992
BaO9_0832	WP_010915198.1	Mesorhizobium loti	COG2961, ComJ, Protein involved in catabolism of external DNA	General function prediction only	9e-166	1190
BaO9_0832	WP_012092379.1	Ochrobactrum anthropi	COG2961, ComJ, Protein involved in catabolism of external DNA	General function prediction only	1e-159	1152
BaO9_0832	WP_010969089.1	Sinorhizobium meliloti	COG2961, ComJ, Protein involved in catabolism of external DNA	General function prediction only	2e-164	1183
BaO9_0834	WP_006312856.1	Agrobacterium tumefasciens	COG0855, Ppk, Polyphosphate kinase	Inorganic ion transport and metabolism	0	2910
BaO9_0834	WP_077992207.1	Bartonella apis strain 122	COG0855, Ppk, Polyphosphate kinase	Inorganic ion transport and metabolism	0	2778
BaO9_0834	AQT42672.1	Bartonella apis strain 178	COG0855, Ppk, Polyphosphate kinase	Inorganic ion transport and metabolism	0	2794
BaO9_0834	WP_077971537.1	Bartonella apis strain 244	COG0855, Ppk, Polyphosphate kinase	Inorganic ion transport and metabolism	0	2798
BaO9_0834	WP_015398111.1	Bartonella australis	COG0855, Ppk, Polyphosphate kinase	Inorganic ion transport and metabolism	0	2500
BaO9_0834	WP_035451636.1	Bartonella birtlesii	COG0855, Ppk, Polyphosphate kinase	Inorganic ion transport and metabolism	3e-164	1226
BaO9_0834	WP_035451636.1	Bartonella birtlesii	COG0855, Ppk, Polyphosphate kinase	Inorganic ion transport and metabolism	8e-166	1244
BaO9_0834	WP_041578865.1	Bartonella clarridgeiae	COG0855, Ppk, Polyphosphate kinase	Inorganic ion transport and metabolism	0	2477
BaO9_0834	WP_015856501.1	Bartonella grahamii	COG0855, Ppk, Polyphosphate kinase	Inorganic ion transport and metabolism	0	2460
BaO9_0834	WP_011180853.1	Bartonella henselae	COG0855, Ppk, Polyphosphate kinase	Inorganic ion transport and metabolism	0	2503
BaO9_0834	WP_010703827.1	Bartonella schoenbuchensis	COG0855, Ppk, Polyphosphate kinase	Inorganic ion transport and metabolism	0	2461
BaO9_0834	WP_008039431	Bartonella tamiae strain 239	COG0855, Ppk, Polyphosphate kinase	Inorganic ion transport and metabolism	0	2730
BaO9_0834	WP_012231904.1	Bartonella tribocorum	COG0855, Ppk, Polyphosphate kinase	Inorganic ion transport and metabolism	0	2444
BaO9_0834	WP_015399139.1	Bartonella vinsonii	COG0855, Ppk, Polyphosphate kinase	Inorganic ion transport and metabolism	0	2444
BaO9_0834	WP_011086896.1	Bradyrhizobium japonicum	COG0855, Ppk, Polyphosphate kinase	Inorganic ion transport and metabolism	0	2633
BaO9_0834	WP_002963887.1	Brucella melitensis	COG0855, Ppk, Polyphosphate kinase	Inorganic ion transport and metabolism	0	2921
BaO9_0834	AQS41515.1	Ca. Tokpelaia hoelldobblerii	COG0855, Ppk, Polyphosphate kinase	Inorganic ion transport and metabolism	0	2670
BaO9_0834	WP_044550119.1	Mesorhizobium loti	COG0855, Ppk, Polyphosphate kinase	Inorganic ion transport and metabolism	0	2880
BaO9_0834	WP_040130164.1	Ochrobactrum anthropi	COG0855, Ppk, Polyphosphate kinase	Inorganic ion transport and metabolism	0	2877
BaO9_0834	WP_003529363.1	Sinorhizobium meliloti	COG0855, Ppk, Polyphosphate kinase	Inorganic ion transport and metabolism	0	2932
BaO9_0835	WP_003512508.1	Agrobacterium tumefasciens	COG1327, COG1327, Predicted transcriptional regulator, consists of a Zn-ribbon and ATP-cone domains	Transcription	8e-81	606
BaO9_0835	WP_077991950.1	Bartonella apis strain 122	COG1327, COG1327, Predicted transcriptional regulator, consists of a Zn-ribbon and ATP-cone domains	Transcription	2e-78	590
BaO9_0835	WP_077971234.1	Bartonella apis strain 178	COG1327, COG1327, Predicted transcriptional regulator, consists of a Zn-ribbon and ATP-cone domains	Transcription	2e-79	596
BaO9_0835	WP_077971234.1	Bartonella apis strain 244	COG1327, COG1327, Predicted transcriptional regulator, consists of a Zn-ribbon and ATP-cone domains	Transcription	2e-79	596
BaO9_0835	WP_015397972.1	Bartonella australis	COG1327, COG1327, Predicted transcriptional regulator, consists of a Zn-ribbon and ATP-cone domains	Transcription	6e-75	567
BaO9_0835	WP_005766835.1	Bartonella bacilliformis	COG1327, COG1327, Predicted transcriptional regulator, consists of a Zn-ribbon and ATP-cone domains	Transcription	1e-72	552
BaO9_0835	WP_006589364.1	Bartonella birtlesii	COG1327, COG1327, Predicted transcriptional regulator, consists of a Zn-ribbon and ATP-cone domains	Transcription	1e-76	579
BaO9_0835	WP_013545146.1	Bartonella clarridgeiae	COG1327, COG1327, Predicted transcriptional regulator, consists of a Zn-ribbon and ATP-cone domains	Transcription	6e-72	547
BaO9_0835	WP_015856456.1	Bartonella grahamii	COG1327, COG1327, Predicted transcriptional regulator, consists of a Zn-ribbon and ATP-cone domains	Transcription	2e-74	564
BaO9_0835	WP_011180657.1	Bartonella henselae	COG1327, COG1327, Predicted transcriptional regulator, consists of a Zn-ribbon and ATP-cone domains	Transcription	2e-76	578
BaO9_0835	WP_010703690.1	Bartonella schoenbuchensis	COG1327, COG1327, Predicted transcriptional regulator, consists of a Zn-ribbon and ATP-cone domains	Transcription	2e-75	571
BaO9_0835	WP_008039758	Bartonella tamiae strain 239	COG1327, COG1327, Predicted transcriptional regulator, consists of a Zn-ribbon and ATP-cone domains	Transcription	2e-75	571
BaO9_0835	WP_012231863.1	Bartonella tribocorum	COG1327, COG1327, Predicted transcriptional regulator, consists of a Zn-ribbon and ATP-cone domains	Transcription	2e-74	564
BaO9_0835	WP_010705217.1	Bartonella vinsonii	COG1327, COG1327, Predicted transcriptional regulator, consists of a Zn-ribbon and ATP-cone domains	Transcription	2e-73	557
BaO9_0835	WP_011087793.1	Bradyrhizobium japonicum	COG1327, COG1327, Predicted transcriptional regulator, consists of a Zn-ribbon and ATP-cone domains	Transcription	3e-69	530
BaO9_0835	WP_002966765.1	Brucella melitensis	COG1327, COG1327, Predicted transcriptional regulator, consists of a Zn-ribbon and ATP-cone domains	Transcription	1e-78	591
BaO9_0835	AQS41471.1	Ca. Tokpelaia hoelldobblerii	COG1327, COG1327, Predicted transcriptional regulator, consists of a Zn-ribbon and ATP-cone domains	Transcription	9e-76	572
BaO9_0835	WP_010915593.1	Mesorhizobium loti	COG1327, COG1327, Predicted transcriptional regulator, consists of a Zn-ribbon and ATP-cone domains	Transcription	1e-81	612
BaO9_0835	WP_010661090.1	Ochrobactrum anthropi	COG1327, COG1327, Predicted transcriptional regulator, consists of a Zn-ribbon and ATP-cone domains	Transcription	4e-77	581
BaO9_0835	WP_003529310.1	Sinorhizobium meliloti	COG1327, COG1327, Predicted transcriptional regulator, consists of a Zn-ribbon and ATP-cone domains	Transcription	4e-81	608
BaO9_0837	WP_006312548.1	Agrobacterium tumefasciens	No hit	Function unknown	-	-
BaO9_0837	WP_077991889.1	Bartonella apis strain 122	No hit	Function unknown	-	-
BaO9_0837	AQT42465.1	Bartonella apis strain 178	No hit	Function unknown	-	-
BaO9_0837	WP_077973508.1	Bartonella apis strain 244	No hit	Function unknown	-	-
BaO9_0837	WP_015397927.1	Bartonella australis	No hit	Function unknown	-	-
BaO9_0837	WP_005766745.1	Bartonella bacilliformis	No hit	Function unknown	-	-
BaO9_0837	WP_035451216.1	Bartonella birtlesii	No hit	Function unknown	-	-
BaO9_0837	WP_026501143.1	Bartonella clarridgeiae	No hit	Function unknown	-	-
BaO9_0837	WP_012755040.1	Bartonella grahamii	No hit	Function unknown	-	-
BaO9_0837	WP_011180545.1	Bartonella henselae	No hit	Function unknown	-	-
BaO9_0837	WP_034990118.1	Bartonella schoenbuchensis	No hit	Function unknown	-	-
BaO9_0837	WP_008039337	Bartonella tamiae strain 239	No hit	Function unknown	-	-
BaO9_0837	WP_012231494.1	Bartonella tribocorum	No hit	Function unknown	-	-
BaO9_0837	WP_010704928.1	Bartonella vinsonii	No hit	Function unknown	-	-
BaO9_0837	WP_028171560.1	Bradyrhizobium japonicum	No hit	Function unknown	-	-
BaO9_0837	KFJ29069.1	Brucella melitensis	No hit	Function unknown	-	-
BaO9_0837	AQS41447.1	Ca. Tokpelaia hoelldobblerii	No hit	Function unknown	-	-
BaO9_0837	WP_010909559.1	Mesorhizobium loti	No hit	Function unknown	-	-
BaO9_0837	WP_010659975.1	Ochrobactrum anthropi	No hit	Function unknown	-	-
BaO9_0837	WP_003534995.1	Sinorhizobium meliloti	No hit	Function unknown	-	-
BaO9_0838	WP_010971585.1	Agrobacterium tumefasciens	COG0658, ComEC, Predicted membrane metal-binding protein	General function prediction only	1e-41	397
BaO9_0838	WP_077992053.1	Bartonella apis strain 122	COG0658, ComEC, Predicted membrane metal-binding protein	General function prediction only	4e-32	321
BaO9_0838	AQT42567.1	Bartonella apis strain 178	COG0658, ComEC, Predicted membrane metal-binding protein	General function prediction only	3e-31	313
BaO9_0838	AQT44797.1	Bartonella apis strain 244	COG0658, ComEC, Predicted membrane metal-binding protein	General function prediction only	1e-31	316
BaO9_0838	WP_015397947.1	Bartonella australis	COG0658, ComEC, Predicted membrane metal-binding protein	General function prediction only	3e-27	283
BaO9_0838	WP_005766778.1	Bartonella bacilliformis	COG0658, ComEC, Predicted membrane metal-binding protein	General function prediction only	5e-28	289
BaO9_0838	WP_035451223.1	Bartonella birtlesii	COG0658, ComEC, Predicted membrane metal-binding protein	General function prediction only	2e-26	272
BaO9_0838	WP_013545178.1	Bartonella clarridgeiae	COG0658, ComEC, Predicted membrane metal-binding protein	General function prediction only	5e-25	265
BaO9_0838	WP_012755060.1	Bartonella grahamii	COG0658, ComEC, Predicted membrane metal-binding protein	General function prediction only	6e-31	312
BaO9_0838	WP_011180564.1	Bartonella henselae	COG0658, ComEC, Predicted membrane metal-binding protein	General function prediction only	1e-32	326
BaO9_0838	WP_010703657.1	Bartonella schoenbuchensis	COG0658, ComEC, Predicted membrane metal-binding protein	General function prediction only	6e-24	257
BaO9_0838	WP_008039385	Bartonella tamiae strain 239	COG0658, ComEC, Predicted membrane metal-binding protein	General function prediction only	2e-28	292
BaO9_0838	WP_012231526.1	Bartonella tribocorum	COG0658, ComEC, Predicted membrane metal-binding protein	General function prediction only	1e-28	295
BaO9_0838	WP_015398870.1	Bartonella vinsonii	COG0658, ComEC, Predicted membrane metal-binding protein	General function prediction only	4e-30	306
BaO9_0838	WP_011087598.1	Bradyrhizobium japonicum	COG0658, ComEC, Predicted membrane metal-binding protein	General function prediction only	1e-32	327
BaO9_0838	WP_005973045.1	Brucella melitensis	COG0658, ComEC, Predicted membrane metal-binding protein	General function prediction only	5e-31	308
BaO9_0838	AQS41463.1	Ca. Tokpelaia hoelldobblerii	COG0658, ComEC, Predicted membrane metal-binding protein	General function prediction only	2e-32	325
BaO9_0838	WP_044547663.1	Mesorhizobium loti	COG0658, ComEC, Predicted membrane metal-binding protein	General function prediction only	2e-48	445
BaO9_0838	WP_040129258.1	Ochrobactrum anthropi	COG0658, ComEC, Predicted membrane metal-binding protein	General function prediction only	1e-39	382
BaO9_0838	WP_010969266.1	Sinorhizobium meliloti	COG0658, ComEC, Predicted membrane metal-binding protein	General function prediction only	8e-48	442
BaO9_0839	WP_010971587.1	Agrobacterium tumefasciens	COG1974, LexA, SOS-response transcriptional repressors (RecA-mediated autopeptidases)	Transcription / Signal transduction mechanisms	7e-84	639
BaO9_0839	WP_077992185.1	Bartonella apis strain 122	COG1974, LexA, SOS-response transcriptional repressors (RecA-mediated autopeptidases)	Transcription / Signal transduction mechanisms	4e-77	594
BaO9_0839	AQT42657.1	Bartonella apis strain 178	COG1974, LexA, SOS-response transcriptional repressors (RecA-mediated autopeptidases)	Transcription / Signal transduction mechanisms	3e-77	595
BaO9_0839	WP_077971517.1	Bartonella apis strain 244	COG1974, LexA, SOS-response transcriptional repressors (RecA-mediated autopeptidases)	Transcription / Signal transduction mechanisms	4e-77	594
BaO9_0839	WP_015398029.1	Bartonella australis	COG1974, LexA, SOS-response transcriptional repressors (RecA-mediated autopeptidases)	Transcription / Signal transduction mechanisms	4e-67	527
BaO9_0839	WP_006589644.1	Bartonella birtlesii	COG1974, LexA, SOS-response transcriptional repressors (RecA-mediated autopeptidases)	Transcription / Signal transduction mechanisms	3e-21	209
BaO9_0839	WP_006589644.1	Bartonella birtlesii	COG1974, LexA, SOS-response transcriptional repressors (RecA-mediated autopeptidases)	Transcription / Signal transduction mechanisms	2e-32	283
BaO9_0839	WP_026501122.1	Bartonella clarridgeiae	COG1974, LexA, SOS-response transcriptional repressors (RecA-mediated autopeptidases)	Transcription / Signal transduction mechanisms	6e-67	526
BaO9_0839	WP_015856402.1	Bartonella grahamii	COG1974, LexA, SOS-response transcriptional repressors (RecA-mediated autopeptidases)	Transcription / Signal transduction mechanisms	3e-57	461
BaO9_0839	WP_011180737.1	Bartonella henselae	COG1974, LexA, SOS-response transcriptional repressors (RecA-mediated autopeptidases)	Transcription / Signal transduction mechanisms	8e-67	525
BaO9_0839	WP_010703746.1	Bartonella schoenbuchensis	COG1974, LexA, SOS-response transcriptional repressors (RecA-mediated autopeptidases)	Transcription / Signal transduction mechanisms	6e-67	526
BaO9_0839	WP_008039826	Bartonella tamiae strain 239	COG1974, LexA, SOS-response transcriptional repressors (RecA-mediated autopeptidases)	Transcription / Signal transduction mechanisms	8e-77	592
BaO9_0839	WP_012231736.1	Bartonella tribocorum	COG1974, LexA, SOS-response transcriptional repressors (RecA-mediated autopeptidases)	Transcription / Signal transduction mechanisms	7e-61	486
BaO9_0839	WP_015399051.1	Bartonella vinsonii	COG1974, LexA, SOS-response transcriptional repressors (RecA-mediated autopeptidases)	Transcription / Signal transduction mechanisms	3e-56	455
BaO9_0839	WP_011087594.1	Bradyrhizobium japonicum	COG1974, LexA, SOS-response transcriptional repressors (RecA-mediated autopeptidases)	Transcription / Signal transduction mechanisms	1e-73	571
BaO9_0839	WP_004683851.1	Brucella melitensis	COG1974, LexA, SOS-response transcriptional repressors (RecA-mediated autopeptidases)	Transcription / Signal transduction mechanisms	7e-80	612
BaO9_0839	AQS41638.1	Ca. Tokpelaia hoelldobblerii	COG1974, LexA, SOS-response transcriptional repressors (RecA-mediated autopeptidases)	Transcription / Signal transduction mechanisms	3e-72	562
BaO9_0839	WP_010909536.1	Mesorhizobium loti	COG1974, LexA, SOS-response transcriptional repressors (RecA-mediated autopeptidases)	Transcription / Signal transduction mechanisms	3e-79	608
BaO9_0839	WP_010659992.1	Ochrobactrum anthropi	COG1974, LexA, SOS-response transcriptional repressors (RecA-mediated autopeptidases)	Transcription / Signal transduction mechanisms	5e-81	620
BaO9_0839	WP_003528303.1	Sinorhizobium meliloti	COG1974, LexA, SOS-response transcriptional repressors (RecA-mediated autopeptidases)	Transcription / Signal transduction mechanisms	3e-83	635
BaO9_0845	WP_006316338.1	Agrobacterium tumefasciens	COG0304, FabB, 3-oxoacyl-(acyl-carrier-protein) synthase	Lipid metabolism / Secondary metabolites biosynthesis, transport, and catabolism	6e-154	1142
BaO9_0845	WP_077992001.1	Bartonella apis strain 122	COG0304, FabB, 3-oxoacyl-(acyl-carrier-protein) synthase	Lipid metabolism / Secondary metabolites biosynthesis, transport, and catabolism	1e-145	1087
BaO9_0845	AQT42533.1	Bartonella apis strain 178	COG0304, FabB, 3-oxoacyl-(acyl-carrier-protein) synthase	Lipid metabolism / Secondary metabolites biosynthesis, transport, and catabolism	7e-150	1115
BaO9_0845	WP_077971275.1	Bartonella apis strain 244	COG0304, FabB, 3-oxoacyl-(acyl-carrier-protein) synthase	Lipid metabolism / Secondary metabolites biosynthesis, transport, and catabolism	2e-149	1112
BaO9_0845	WP_015397962.1	Bartonella australis	COG0304, FabB, 3-oxoacyl-(acyl-carrier-protein) synthase	Lipid metabolism / Secondary metabolites biosynthesis, transport, and catabolism	6e-143	1069
BaO9_0845	WP_035453156.1	Bartonella bacilliformis	COG0304, FabB, 3-oxoacyl-(acyl-carrier-protein) synthase	Lipid metabolism / Secondary metabolites biosynthesis, transport, and catabolism	1e-149	1115
BaO9_0845	WP_017196472.1	Bartonella birtlesii	COG0304, FabB, 3-oxoacyl-(acyl-carrier-protein) synthase	Lipid metabolism / Secondary metabolites biosynthesis, transport, and catabolism	1e-140	1054
BaO9_0845	WP_026501136.1	Bartonella clarridgeiae	COG0304, FabB, 3-oxoacyl-(acyl-carrier-protein) synthase	Lipid metabolism / Secondary metabolites biosynthesis, transport, and catabolism	5e-144	1076
BaO9_0845	WP_015856466.1	Bartonella grahamii	COG0304, FabB, 3-oxoacyl-(acyl-carrier-protein) synthase	Lipid metabolism / Secondary metabolites biosynthesis, transport, and catabolism	1e-142	1068
BaO9_0845	WP_011180646.1	Bartonella henselae	COG0304, FabB, 3-oxoacyl-(acyl-carrier-protein) synthase	Lipid metabolism / Secondary metabolites biosynthesis, transport, and catabolism	3e-142	1065
BaO9_0845	WP_010703679.1	Bartonella schoenbuchensis	COG0304, FabB, 3-oxoacyl-(acyl-carrier-protein) synthase	Lipid metabolism / Secondary metabolites biosynthesis, transport, and catabolism	2e-144	1080
BaO9_0845	WP_008039662	Bartonella tamiae strain 239	COG0304, FabB, 3-oxoacyl-(acyl-carrier-protein) synthase	Lipid metabolism / Secondary metabolites biosynthesis, transport, and catabolism	5e-148	1103
BaO9_0845	WP_012231874.1	Bartonella tribocorum	COG0304, FabB, 3-oxoacyl-(acyl-carrier-protein) synthase	Lipid metabolism / Secondary metabolites biosynthesis, transport, and catabolism	4e-142	1064
BaO9_0845	WP_015399114.1	Bartonella vinsonii	COG0304, FabB, 3-oxoacyl-(acyl-carrier-protein) synthase	Lipid metabolism / Secondary metabolites biosynthesis, transport, and catabolism	1e-144	1081
BaO9_0845	WP_011086589.1	Bradyrhizobium japonicum	COG0304, FabB, 3-oxoacyl-(acyl-carrier-protein) synthase	Lipid metabolism / Secondary metabolites biosynthesis, transport, and catabolism	4e-145	1084
BaO9_0845	WP_004683668.1	Brucella melitensis	COG0304, FabB, 3-oxoacyl-(acyl-carrier-protein) synthase	Lipid metabolism / Secondary metabolites biosynthesis, transport, and catabolism	1e-151	1127
BaO9_0845	AQS41653.1	Ca. Tokpelaia hoelldobblerii	COG0304, FabB, 3-oxoacyl-(acyl-carrier-protein) synthase	Lipid metabolism / Secondary metabolites biosynthesis, transport, and catabolism	1e-142	1068
BaO9_0845	WP_044547873.1	Mesorhizobium loti	COG0304, FabB, 3-oxoacyl-(acyl-carrier-protein) synthase	Lipid metabolism / Secondary metabolites biosynthesis, transport, and catabolism	2e-151	1125
BaO9_0845	WP_010661218.1	Ochrobactrum anthropi	COG0304, FabB, 3-oxoacyl-(acyl-carrier-protein) synthase	Lipid metabolism / Secondary metabolites biosynthesis, transport, and catabolism	3e-149	1111
BaO9_0845	WP_003530769.1	Sinorhizobium meliloti	COG0304, FabB, 3-oxoacyl-(acyl-carrier-protein) synthase	Lipid metabolism / Secondary metabolites biosynthesis, transport, and catabolism	1e-152	1135
BaO9_0846	NP_354593.2	Agrobacterium tumefasciens	COG0236, AcpP, Acyl carrier protein	Lipid metabolism / Secondary metabolites biosynthesis, transport, and catabolism	3e-17	169
BaO9_0846	WP_077992005.1	Bartonella apis strain 122	COG0236, AcpP, Acyl carrier protein	Lipid metabolism / Secondary metabolites biosynthesis, transport, and catabolism	3e-14	149
BaO9_0846	WP_077971280.1	Bartonella apis strain 178	COG0236, AcpP, Acyl carrier protein	Lipid metabolism / Secondary metabolites biosynthesis, transport, and catabolism	4e-17	169
BaO9_0846	WP_077971280.1	Bartonella apis strain 244	COG0236, AcpP, Acyl carrier protein	Lipid metabolism / Secondary metabolites biosynthesis, transport, and catabolism	4e-17	169
BaO9_0846	WP_015397964.1	Bartonella australis	COG0236, AcpP, Acyl carrier protein	Lipid metabolism / Secondary metabolites biosynthesis, transport, and catabolism	2e-14	150
BaO9_0846	WP_005766822.1	Bartonella bacilliformis	COG0236, AcpP, Acyl carrier protein	Lipid metabolism / Secondary metabolites biosynthesis, transport, and catabolism	2e-14	150
BaO9_0846	WP_006589559.1	Bartonella birtlesii	COG0236, AcpP, Acyl carrier protein	Lipid metabolism / Secondary metabolites biosynthesis, transport, and catabolism	6e-16	161
BaO9_0846	WP_013545155.1	Bartonella clarridgeiae	COG0236, AcpP, Acyl carrier protein	Lipid metabolism / Secondary metabolites biosynthesis, transport, and catabolism	3e-14	149
BaO9_0846	WP_015856464.1	Bartonella grahamii	COG0236, AcpP, Acyl carrier protein	Lipid metabolism / Secondary metabolites biosynthesis, transport, and catabolism	1e-15	159
BaO9_0846	WP_011180648.1	Bartonella henselae	COG0236, AcpP, Acyl carrier protein	Lipid metabolism / Secondary metabolites biosynthesis, transport, and catabolism	3e-14	149
BaO9_0846	WP_010703681.1	Bartonella schoenbuchensis	COG0236, AcpP, Acyl carrier protein	Lipid metabolism / Secondary metabolites biosynthesis, transport, and catabolism	6e-15	154
BaO9_0846	WP_008039668	Bartonella tamiae strain 239	COG0236, AcpP, Acyl carrier protein	Lipid metabolism / Secondary metabolites biosynthesis, transport, and catabolism	1e-17	172
BaO9_0846	WP_012231872.1	Bartonella tribocorum	COG0236, AcpP, Acyl carrier protein	Lipid metabolism / Secondary metabolites biosynthesis, transport, and catabolism	2e-15	157
BaO9_0846	WP_015399131.1	Bartonella vinsonii	COG0236, AcpP, Acyl carrier protein	Lipid metabolism / Secondary metabolites biosynthesis, transport, and catabolism	1e-14	151
BaO9_0846	WP_007592476.1	Bradyrhizobium japonicum	COG0236, AcpP, Acyl carrier protein	Lipid metabolism / Secondary metabolites biosynthesis, transport, and catabolism	1e-15	159
BaO9_0846	WP_002963985.1	Brucella melitensis	COG0236, AcpP, Acyl carrier protein	Lipid metabolism / Secondary metabolites biosynthesis, transport, and catabolism	8e-17	167
BaO9_0846	AQS41651.1	Ca. Tokpelaia hoelldobblerii	COG0236, AcpP, Acyl carrier protein	Lipid metabolism / Secondary metabolites biosynthesis, transport, and catabolism	3e-16	162
BaO9_0846	WP_027029416.1	Mesorhizobium loti	COG0236, AcpP, Acyl carrier protein	Lipid metabolism / Secondary metabolites biosynthesis, transport, and catabolism	8e-16	160
BaO9_0846	WP_006466638.1	Ochrobactrum anthropi	COG0236, AcpP, Acyl carrier protein	Lipid metabolism / Secondary metabolites biosynthesis, transport, and catabolism	7e-17	167
BaO9_0846	WP_010969581.1	Sinorhizobium meliloti	COG0236, AcpP, Acyl carrier protein	Lipid metabolism / Secondary metabolites biosynthesis, transport, and catabolism	6e-17	168
BaO9_0848	WP_010971787.1	Agrobacterium tumefasciens	COG1206, Gid, NAD(FAD)-utilizing enzyme possibly involved in translation	Translation, ribosomal structure and biogenesis	0	2071
BaO9_0848	WP_077991843.1	Bartonella apis strain 122	COG1206, Gid, NAD(FAD)-utilizing enzyme possibly involved in translation	Translation, ribosomal structure and biogenesis	0	1947
BaO9_0848	AQT42429.1	Bartonella apis strain 178	COG1206, Gid, NAD(FAD)-utilizing enzyme possibly involved in translation	Translation, ribosomal structure and biogenesis	0	1935
BaO9_0848	WP_077973502.1	Bartonella apis strain 244	COG1206, Gid, NAD(FAD)-utilizing enzyme possibly involved in translation	Translation, ribosomal structure and biogenesis	0	1942
BaO9_0848	WP_015397902.1	Bartonella australis	COG1206, Gid, NAD(FAD)-utilizing enzyme possibly involved in translation	Translation, ribosomal structure and biogenesis	0	1880
BaO9_0848	WP_005766693.1	Bartonella bacilliformis	COG1206, Gid, NAD(FAD)-utilizing enzyme possibly involved in translation	Translation, ribosomal structure and biogenesis	0	1897
BaO9_0848	WP_006589345.1	Bartonella birtlesii	COG1206, Gid, NAD(FAD)-utilizing enzyme possibly involved in translation	Translation, ribosomal structure and biogenesis	0	1896
BaO9_0848	WP_035450963.1	Bartonella clarridgeiae	COG1206, Gid, NAD(FAD)-utilizing enzyme possibly involved in translation	Translation, ribosomal structure and biogenesis	0	1910
BaO9_0848	WP_012755015.1	Bartonella grahamii	COG1206, Gid, NAD(FAD)-utilizing enzyme possibly involved in translation	Translation, ribosomal structure and biogenesis	0	1906
BaO9_0848	WP_011180520.1	Bartonella henselae	COG1206, Gid, NAD(FAD)-utilizing enzyme possibly involved in translation	Translation, ribosomal structure and biogenesis	0	1925
BaO9_0848	WP_010703614.1	Bartonella schoenbuchensis	COG1206, Gid, NAD(FAD)-utilizing enzyme possibly involved in translation	Translation, ribosomal structure and biogenesis	0	1929
BaO9_0848	WP_008039254	Bartonella tamiae strain 239	COG1206, Gid, NAD(FAD)-utilizing enzyme possibly involved in translation	Translation, ribosomal structure and biogenesis	0	1937
BaO9_0848	WP_012231445.1	Bartonella tribocorum	COG1206, Gid, NAD(FAD)-utilizing enzyme possibly involved in translation	Translation, ribosomal structure and biogenesis	0	1902
BaO9_0848	WP_015398942.1	Bartonella vinsonii	COG1206, Gid, NAD(FAD)-utilizing enzyme possibly involved in translation	Translation, ribosomal structure and biogenesis	0	1926
BaO9_0848	WP_011087495.1	Bradyrhizobium japonicum	COG1206, Gid, NAD(FAD)-utilizing enzyme possibly involved in translation	Translation, ribosomal structure and biogenesis	0	1879
BaO9_0848	WP_002967605.1	Brucella melitensis	COG1206, Gid, NAD(FAD)-utilizing enzyme possibly involved in translation	Translation, ribosomal structure and biogenesis	0	2049
BaO9_0848	AQS41290.1	Ca. Tokpelaia hoelldobblerii	COG1206, Gid, NAD(FAD)-utilizing enzyme possibly involved in translation	Translation, ribosomal structure and biogenesis	0	1900
BaO9_0848	WP_010909876.1	Mesorhizobium loti	COG1206, Gid, NAD(FAD)-utilizing enzyme possibly involved in translation	Translation, ribosomal structure and biogenesis	0	2042
BaO9_0848	WP_012092203.1	Ochrobactrum anthropi	COG1206, Gid, NAD(FAD)-utilizing enzyme possibly involved in translation	Translation, ribosomal structure and biogenesis	0	2039
BaO9_0848	WP_010969291.1	Sinorhizobium meliloti	COG1206, Gid, NAD(FAD)-utilizing enzyme possibly involved in translation	Translation, ribosomal structure and biogenesis	0	2053
BaO9_0851	WP_010971896.1	Agrobacterium tumefasciens	COG1225, Bcp, Peroxiredoxin	Posttranslational modification, protein turnover, chaperones	8e-82	612
BaO9_0851	WP_077994535.1	Bartonella apis strain 122	COG1225, Bcp, Peroxiredoxin	Posttranslational modification, protein turnover, chaperones	2e-74	564
BaO9_0851	WP_077971396.1	Bartonella apis strain 178	COG1225, Bcp, Peroxiredoxin	Posttranslational modification, protein turnover, chaperones	6e-74	560
BaO9_0851	WP_077971396.1	Bartonella apis strain 244	COG1225, Bcp, Peroxiredoxin	Posttranslational modification, protein turnover, chaperones	6e-74	560
BaO9_0851	WP_015398053.1	Bartonella australis	COG1225, Bcp, Peroxiredoxin	Posttranslational modification, protein turnover, chaperones	6e-75	567
BaO9_0851	WP_005767112.1	Bartonella bacilliformis	COG1225, Bcp, Peroxiredoxin	Posttranslational modification, protein turnover, chaperones	6e-73	554
BaO9_0851	WP_006589667.1	Bartonella birtlesii	COG1225, Bcp, Peroxiredoxin	Posttranslational modification, protein turnover, chaperones	1e-74	565
BaO9_0851	WP_013545064.1	Bartonella clarridgeiae	COG1225, Bcp, Peroxiredoxin	Posttranslational modification, protein turnover, chaperones	1e-70	539
BaO9_0851	WP_049757456.1	Bartonella grahamii	COG1225, Bcp, Peroxiredoxin	Posttranslational modification, protein turnover, chaperones	3e-73	555
BaO9_0851	WP_049784567.1	Bartonella henselae	COG1225, Bcp, Peroxiredoxin	Posttranslational modification, protein turnover, chaperones	5e-72	548
BaO9_0851	WP_010703788.1	Bartonella schoenbuchensis	COG1225, Bcp, Peroxiredoxin	Posttranslational modification, protein turnover, chaperones	5e-74	561
BaO9_0851	WP_008039819	Bartonella tamiae strain 239	COG1225, Bcp, Peroxiredoxin	Posttranslational modification, protein turnover, chaperones	1e-73	558
BaO9_0851	WP_049776889.1	Bartonella tribocorum	COG1225, Bcp, Peroxiredoxin	Posttranslational modification, protein turnover, chaperones	2e-75	570
BaO9_0851	WP_010705258.1	Bartonella vinsonii	COG1225, Bcp, Peroxiredoxin	Posttranslational modification, protein turnover, chaperones	6e-72	547
BaO9_0851	WP_011087097.1	Bradyrhizobium japonicum	COG1225, Bcp, Peroxiredoxin	Posttranslational modification, protein turnover, chaperones	8e-70	540
BaO9_0851	WP_004686807.1	Brucella melitensis	COG1225, Bcp, Peroxiredoxin	Posttranslational modification, protein turnover, chaperones	5e-80	600
BaO9_0851	AQS41631.1	Ca. Tokpelaia hoelldobblerii	COG1225, Bcp, Peroxiredoxin	Posttranslational modification, protein turnover, chaperones	9e-78	586
BaO9_0851	WP_010909054.1	Mesorhizobium loti	COG1225, Bcp, Peroxiredoxin	Posttranslational modification, protein turnover, chaperones	3e-77	582
BaO9_0851	WP_012092138.1	Ochrobactrum anthropi	COG1225, Bcp, Peroxiredoxin	Posttranslational modification, protein turnover, chaperones	2e-80	603
BaO9_0851	WP_010969433.1	Sinorhizobium meliloti	COG1225, Bcp, Peroxiredoxin	Posttranslational modification, protein turnover, chaperones	7e-75	566
BaO9_0854	WP_010972019.1	Agrobacterium tumefasciens	COG0265, DegQ, Trypsin-like serine proteases, typically periplasmic, contain C-terminal PDZ domain	Posttranslational modification, protein turnover, chaperones	4e-100	786
BaO9_0854	WP_077991930.1	Bartonella apis strain 122	COG0265, DegQ, Trypsin-like serine proteases, typically periplasmic, contain C-terminal PDZ domain	Posttranslational modification, protein turnover, chaperones	6e-92	730
BaO9_0854	AQT42492.1	Bartonella apis strain 178	COG0265, DegQ, Trypsin-like serine proteases, typically periplasmic, contain C-terminal PDZ domain	Posttranslational modification, protein turnover, chaperones	5e-91	724
BaO9_0854	WP_077971215.1	Bartonella apis strain 244	COG0265, DegQ, Trypsin-like serine proteases, typically periplasmic, contain C-terminal PDZ domain	Posttranslational modification, protein turnover, chaperones	9e-91	722
BaO9_0854	WP_041583248.1	Bartonella australis	COG0265, DegQ, Trypsin-like serine proteases, typically periplasmic, contain C-terminal PDZ domain	Posttranslational modification, protein turnover, chaperones	2e-83	674
BaO9_0854	WP_005767379.1	Bartonella bacilliformis	COG0265, DegQ, Trypsin-like serine proteases, typically periplasmic, contain C-terminal PDZ domain	Posttranslational modification, protein turnover, chaperones	1e-86	693
BaO9_0854	WP_006590262.1	Bartonella birtlesii	COG0265, DegQ, Trypsin-like serine proteases, typically periplasmic, contain C-terminal PDZ domain	Posttranslational modification, protein turnover, chaperones	7e-88	703
BaO9_0854	WP_013545281.1	Bartonella clarridgeiae	COG0265, DegQ, Trypsin-like serine proteases, typically periplasmic, contain C-terminal PDZ domain	Posttranslational modification, protein turnover, chaperones	7e-86	689
BaO9_0854	WP_015856624.1	Bartonella grahamii	COG0265, DegQ, Trypsin-like serine proteases, typically periplasmic, contain C-terminal PDZ domain	Posttranslational modification, protein turnover, chaperones	2e-86	693
BaO9_0854	WP_011180945.1	Bartonella henselae	COG0265, DegQ, Trypsin-like serine proteases, typically periplasmic, contain C-terminal PDZ domain	Posttranslational modification, protein turnover, chaperones	5e-87	697
BaO9_0854	WP_010703964.1	Bartonella schoenbuchensis	COG0265, DegQ, Trypsin-like serine proteases, typically periplasmic, contain C-terminal PDZ domain	Posttranslational modification, protein turnover, chaperones	4e-85	683
BaO9_0854	WP_008039373	Bartonella tamiae strain 239	COG0265, DegQ, Trypsin-like serine proteases, typically periplasmic, contain C-terminal PDZ domain	Posttranslational modification, protein turnover, chaperones	2e-88	706
BaO9_0854	WP_012232029.1	Bartonella tribocorum	COG0265, DegQ, Trypsin-like serine proteases, typically periplasmic, contain C-terminal PDZ domain	Posttranslational modification, protein turnover, chaperones	9e-87	696
BaO9_0854	WP_015399003.1	Bartonella vinsonii	COG0265, DegQ, Trypsin-like serine proteases, typically periplasmic, contain C-terminal PDZ domain	Posttranslational modification, protein turnover, chaperones	2e-86	693
BaO9_0854	WP_011089246.1	Bradyrhizobium japonicum	COG0265, DegQ, Trypsin-like serine proteases, typically periplasmic, contain C-terminal PDZ domain	Posttranslational modification, protein turnover, chaperones	4e-92	732
BaO9_0854	WP_004684003.1	Brucella melitensis	COG0265, DegQ, Trypsin-like serine proteases, typically periplasmic, contain C-terminal PDZ domain	Posttranslational modification, protein turnover, chaperones	3e-98	774
BaO9_0854	AQS41981.1	Ca. Tokpelaia hoelldobblerii	COG0265, DegQ, Trypsin-like serine proteases, typically periplasmic, contain C-terminal PDZ domain	Posttranslational modification, protein turnover, chaperones	3e-90	719
BaO9_0854	WP_010910176.1	Mesorhizobium loti	COG0265, DegQ, Trypsin-like serine proteases, typically periplasmic, contain C-terminal PDZ domain	Posttranslational modification, protein turnover, chaperones	9e-91	722
BaO9_0854	WP_012091792.1	Ochrobactrum anthropi	COG0265, DegQ, Trypsin-like serine proteases, typically periplasmic, contain C-terminal PDZ domain	Posttranslational modification, protein turnover, chaperones	2e-94	748
BaO9_0854	WP_003534918.1	Sinorhizobium meliloti	COG0265, DegQ, Trypsin-like serine proteases, typically periplasmic, contain C-terminal PDZ domain	Posttranslational modification, protein turnover, chaperones	5e-100	784
BaO9_0856	WP_010972033.1	Agrobacterium tumefasciens	COG1335, PncA, Amidases related to nicotinamidase	Secondary metabolites biosynthesis, transport, and catabolism	1e-43	367
BaO9_0856	WP_077992826.1	Bartonella apis strain 122	COG1335, PncA, Amidases related to nicotinamidase	Secondary metabolites biosynthesis, transport, and catabolism	2e-39	338
BaO9_0856	WP_077972025.1	Bartonella apis strain 244	COG1335, PncA, Amidases related to nicotinamidase	Secondary metabolites biosynthesis, transport, and catabolism	7e-42	355
BaO9_0856	WP_015398236.1	Bartonella australis	COG1335, PncA, Amidases related to nicotinamidase	Secondary metabolites biosynthesis, transport, and catabolism	2e-42	359
BaO9_0856	WP_005767452.1	Bartonella bacilliformis	COG1335, PncA, Amidases related to nicotinamidase	Secondary metabolites biosynthesis, transport, and catabolism	1e-44	374
BaO9_0856	WP_006590222.1	Bartonella birtlesii	COG1335, PncA, Amidases related to nicotinamidase	Secondary metabolites biosynthesis, transport, and catabolism	3e-45	377
BaO9_0856	WP_013545325.1	Bartonella clarridgeiae	COG1335, PncA, Amidases related to nicotinamidase	Secondary metabolites biosynthesis, transport, and catabolism	2e-41	351
BaO9_0856	WP_015856655.1	Bartonella grahamii	COG1335, PncA, Amidases related to nicotinamidase	Secondary metabolites biosynthesis, transport, and catabolism	6e-43	362
BaO9_0856	WP_011180986.1	Bartonella henselae	COG1335, PncA, Amidases related to nicotinamidase	Secondary metabolites biosynthesis, transport, and catabolism	4e-45	377
BaO9_0856	WP_010703999.1	Bartonella schoenbuchensis	COG1335, PncA, Amidases related to nicotinamidase	Secondary metabolites biosynthesis, transport, and catabolism	4e-43	363
BaO9_0856	WP_008040188	Bartonella tamiae strain 239	COG1335, PncA, Amidases related to nicotinamidase	Secondary metabolites biosynthesis, transport, and catabolism	7e-40	341
BaO9_0856	WP_012232070.1	Bartonella tribocorum	COG1335, PncA, Amidases related to nicotinamidase	Secondary metabolites biosynthesis, transport, and catabolism	5e-43	362
BaO9_0856	WP_010705444.1	Bartonella vinsonii	COG1335, PncA, Amidases related to nicotinamidase	Secondary metabolites biosynthesis, transport, and catabolism	4e-47	390
BaO9_0856	WP_011083504.1	Bradyrhizobium japonicum	COG1335, PncA, Amidases related to nicotinamidase	Secondary metabolites biosynthesis, transport, and catabolism	1e-41	357
BaO9_0856	WP_011087320.1	Bradyrhizobium japonicum	COG1335, PncA, Amidases related to nicotinamidase	Secondary metabolites biosynthesis, transport, and catabolism	4e-37	323
BaO9_0856	WP_002967816.1	Brucella melitensis	COG1335, PncA, Amidases related to nicotinamidase	Secondary metabolites biosynthesis, transport, and catabolism	1e-44	378
BaO9_0856	AQS41132.1	Ca. Tokpelaia hoelldobblerii	COG1335, PncA, Amidases related to nicotinamidase	Secondary metabolites biosynthesis, transport, and catabolism	1e-31	286
BaO9_0856	WP_010912780.1	Mesorhizobium loti	COG1335, PncA, Amidases related to nicotinamidase	Secondary metabolites biosynthesis, transport, and catabolism	7e-44	369
BaO9_0856	WP_012091720.1	Ochrobactrum anthropi	COG1335, PncA, Amidases related to nicotinamidase	Secondary metabolites biosynthesis, transport, and catabolism	3e-42	358
BaO9_0856	WP_010968676.1	Sinorhizobium meliloti	COG1335, PncA, Amidases related to nicotinamidase	Secondary metabolites biosynthesis, transport, and catabolism	1e-44	375
BaO9_0859	WP_010972226.1	Agrobacterium tumefasciens	COG1304, idi, Isopentenyl diphosphate isomerase (BS_ypgA, MTH48 and related proteins)	Coenzyme transport and metabolism	4e-161	1180
BaO9_0859	WP_077993631.1	Bartonella apis strain 122	COG1304, idi, Isopentenyl diphosphate isomerase (BS_ypgA, MTH48 and related proteins)	Coenzyme transport and metabolism	1e-138	1031
BaO9_0859	WP_077993738.1	Bartonella apis strain 122	COG1304, idi, Isopentenyl diphosphate isomerase (BS_ypgA, MTH48 and related proteins)	Coenzyme transport and metabolism	1e-156	1150
BaO9_0859	WP_077973629.1	Bartonella apis strain 244	COG1304, idi, Isopentenyl diphosphate isomerase (BS_ypgA, MTH48 and related proteins)	Coenzyme transport and metabolism	2e-138	1030
BaO9_0859	WP_077972712.1	Bartonella apis strain 244	COG1304, idi, Isopentenyl diphosphate isomerase (BS_ypgA, MTH48 and related proteins)	Coenzyme transport and metabolism	8e-157	1152
BaO9_0859	WP_015397599.1	Bartonella australis	COG1304, idi, Isopentenyl diphosphate isomerase (BS_ypgA, MTH48 and related proteins)	Coenzyme transport and metabolism	5e-131	981
BaO9_0859	WP_006589057.1	Bartonella birtlesii	COG1304, idi, Isopentenyl diphosphate isomerase (BS_ypgA, MTH48 and related proteins)	Coenzyme transport and metabolism	5e-136	1015
BaO9_0859	WP_013544565.1	Bartonella clarridgeiae	COG1304, idi, Isopentenyl diphosphate isomerase (BS_ypgA, MTH48 and related proteins)	Coenzyme transport and metabolism	2e-137	1024
BaO9_0859	WP_012754680.1	Bartonella grahamii	COG1304, idi, Isopentenyl diphosphate isomerase (BS_ypgA, MTH48 and related proteins)	Coenzyme transport and metabolism	4e-135	1009
BaO9_0859	WP_011180221.1	Bartonella henselae	COG1304, idi, Isopentenyl diphosphate isomerase (BS_ypgA, MTH48 and related proteins)	Coenzyme transport and metabolism	1e-132	992
BaO9_0859	WP_010703338.1	Bartonella schoenbuchensis	COG1304, idi, Isopentenyl diphosphate isomerase (BS_ypgA, MTH48 and related proteins)	Coenzyme transport and metabolism	1e-133	998
BaO9_0859	WP_008040588	Bartonella tamiae strain 239	COG1304, idi, Isopentenyl diphosphate isomerase (BS_ypgA, MTH48 and related proteins)	Coenzyme transport and metabolism	7e-159	1165
BaO9_0859	WP_012230738.1	Bartonella tribocorum	COG1304, idi, Isopentenyl diphosphate isomerase (BS_ypgA, MTH48 and related proteins)	Coenzyme transport and metabolism	2e-134	1003
BaO9_0859	AGF75392.1	Bartonella vinsonii	COG1304, idi, Isopentenyl diphosphate isomerase (BS_ypgA, MTH48 and related proteins)	Coenzyme transport and metabolism	1e-136	1019
BaO9_0859	WP_011090144.1	Bradyrhizobium japonicum	COG1304, idi, Isopentenyl diphosphate isomerase (BS_ypgA, MTH48 and related proteins)	Coenzyme transport and metabolism	3e-131	983
BaO9_0859	WP_004682313.1	Brucella melitensis	COG1304, idi, Isopentenyl diphosphate isomerase (BS_ypgA, MTH48 and related proteins)	Coenzyme transport and metabolism	1e-158	1164
BaO9_0859	AQS40903.1	Ca. Tokpelaia hoelldobblerii	COG1304, idi, Isopentenyl diphosphate isomerase (BS_ypgA, MTH48 and related proteins)	Coenzyme transport and metabolism	2e-150	1110
BaO9_0859	WP_010914417.1	Mesorhizobium loti	COG1304, idi, Isopentenyl diphosphate isomerase (BS_ypgA, MTH48 and related proteins)	Coenzyme transport and metabolism	3e-153	1128
BaO9_0859	WP_012091509.1	Ochrobactrum anthropi	COG1304, idi, Isopentenyl diphosphate isomerase (BS_ypgA, MTH48 and related proteins)	Coenzyme transport and metabolism	5e-160	1173
BaO9_0859	WP_010975975.1	Sinorhizobium meliloti	COG1304, idi, Isopentenyl diphosphate isomerase (BS_ypgA, MTH48 and related proteins)	Coenzyme transport and metabolism	1e-156	1151
BaO9_0860	WP_006314979.1	Agrobacterium tumefasciens	COG0559, LivH, Branched-chain amino acid ABC-type transport system, permease components	Amino acid transport and metabolism	8e-89	687
BaO9_0860	WP_077992338.1	Bartonella apis strain 122	COG0559, LivH, Branched-chain amino acid ABC-type transport system, permease components	Amino acid transport and metabolism	1e-63	524
BaO9_0860	WP_077994059.1	Bartonella apis strain 122	COG0559, LivH, Branched-chain amino acid ABC-type transport system, permease components	Amino acid transport and metabolism	3e-84	657
BaO9_0860	WP_077971662.1	Bartonella apis strain 244	COG0559, LivH, Branched-chain amino acid ABC-type transport system, permease components	Amino acid transport and metabolism	6e-64	526
BaO9_0860	AQT45825.1	Bartonella apis strain 244	COG0559, LivH, Branched-chain amino acid ABC-type transport system, permease components	Amino acid transport and metabolism	1e-77	612
BaO9_0860	WP_015398015.1	Bartonella australis	COG0559, LivH, Branched-chain amino acid ABC-type transport system, permease components	Amino acid transport and metabolism	1e-66	543
BaO9_0860	WP_006589630.1	Bartonella birtlesii	COG0559, LivH, Branched-chain amino acid ABC-type transport system, permease components	Amino acid transport and metabolism	5e-40	345
BaO9_0860	WP_013545100.1	Bartonella clarridgeiae	COG0559, LivH, Branched-chain amino acid ABC-type transport system, permease components	Amino acid transport and metabolism	8e-66	538
BaO9_0860	WP_015856416.1	Bartonella grahamii	COG0559, LivH, Branched-chain amino acid ABC-type transport system, permease components	Amino acid transport and metabolism	7e-65	532
BaO9_0860	WP_034447792.1	Bartonella henselae	COG0559, LivH, Branched-chain amino acid ABC-type transport system, permease components	Amino acid transport and metabolism	1e-66	544
BaO9_0860	WP_010703733.1	Bartonella schoenbuchensis	COG0559, LivH, Branched-chain amino acid ABC-type transport system, permease components	Amino acid transport and metabolism	7e-66	539
BaO9_0860	WP_008037528	Bartonella tamiae strain 239	COG0559, LivH, Branched-chain amino acid ABC-type transport system, permease components	Amino acid transport and metabolism	2e-83	651
BaO9_0860	WP_012231722.1	Bartonella tribocorum	COG0559, LivH, Branched-chain amino acid ABC-type transport system, permease components	Amino acid transport and metabolism	1e-65	536
BaO9_0860	WP_015399044.1	Bartonella vinsonii	COG0559, LivH, Branched-chain amino acid ABC-type transport system, permease components	Amino acid transport and metabolism	2e-66	542
BaO9_0860	WP_011088417.1	Bradyrhizobium japonicum	COG0559, LivH, Branched-chain amino acid ABC-type transport system, permease components	Amino acid transport and metabolism	4e-81	636
BaO9_0860	WP_004684250.1	Brucella melitensis	COG0559, LivH, Branched-chain amino acid ABC-type transport system, permease components	Amino acid transport and metabolism	1e-86	673
BaO9_0860	AQS42187.1	Ca. Tokpelaia hoelldobblerii	COG0559, LivH, Branched-chain amino acid ABC-type transport system, permease components	Amino acid transport and metabolism	5e-84	656
BaO9_0860	WP_010912089.1	Mesorhizobium loti	COG0559, LivH, Branched-chain amino acid ABC-type transport system, permease components	Amino acid transport and metabolism	2e-88	684
BaO9_0860	WP_010661458.1	Ochrobactrum anthropi	COG0559, LivH, Branched-chain amino acid ABC-type transport system, permease components	Amino acid transport and metabolism	3e-88	683
BaO9_0860	WP_003525638.1	Sinorhizobium meliloti	COG0559, LivH, Branched-chain amino acid ABC-type transport system, permease components	Amino acid transport and metabolism	4e-88	682
BaO9_0870	WP_010972903.1	Agrobacterium tumefasciens	COG5342, COG5342, Invasion protein B, involved in pathogenesis	General function prediction only	1e-51	417
BaO9_0870	WP_077991133.1	Bartonella apis strain 122	COG5342, COG5342, Invasion protein B, involved in pathogenesis	General function prediction only	4e-28	258
BaO9_0870	AQT42069.1	Bartonella apis strain 178	COG5342, COG5342, Invasion protein B, involved in pathogenesis	General function prediction only	2e-27	255
BaO9_0870	WP_077970566.1	Bartonella apis strain 244	COG5342, COG5342, Invasion protein B, involved in pathogenesis	General function prediction only	1e-27	255
BaO9_0870	WP_041582913.1	Bartonella australis	COG5342, COG5342, Invasion protein B, involved in pathogenesis	General function prediction only	3e-27	254
BaO9_0870	WP_005766252.1	Bartonella bacilliformis	COG5342, COG5342, Invasion protein B, involved in pathogenesis	General function prediction only	2e-24	232
BaO9_0870	WP_006588954.1	Bartonella birtlesii	COG5342, COG5342, Invasion protein B, involved in pathogenesis	General function prediction only	5e-28	257
BaO9_0870	WP_026501228.1	Bartonella clarridgeiae	COG5342, COG5342, Invasion protein B, involved in pathogenesis	General function prediction only	3e-26	246
BaO9_0870	WP_012754582.1	Bartonella grahamii	COG5342, COG5342, Invasion protein B, involved in pathogenesis	General function prediction only	9e-28	256
BaO9_0870	WP_011180118.1	Bartonella henselae	COG5342, COG5342, Invasion protein B, involved in pathogenesis	General function prediction only	3e-26	245
BaO9_0870	WP_010703410.1	Bartonella schoenbuchensis	COG5342, COG5342, Invasion protein B, involved in pathogenesis	General function prediction only	3e-25	238
BaO9_0870	WP_008038653	Bartonella tamiae strain 239	COG5342, COG5342, Invasion protein B, involved in pathogenesis	General function prediction only	1e-24	235
BaO9_0870	WP_012230535.1	Bartonella tribocorum	COG5342, COG5342, Invasion protein B, involved in pathogenesis	General function prediction only	2e-27	254
BaO9_0870	WP_010704645.1	Bartonella vinsonii	COG5342, COG5342, Invasion protein B, involved in pathogenesis	General function prediction only	3e-27	253
BaO9_0870	WP_004682929.1	Brucella melitensis	COG5342, COG5342, Invasion protein B, involved in pathogenesis	General function prediction only	5e-52	419
BaO9_0870	AQS41806.1	Ca. Tokpelaia hoelldobblerii	COG5342, COG5342, Invasion protein B, involved in pathogenesis	General function prediction only	7e-24	228
BaO9_0870	WP_010911217.1	Mesorhizobium loti	COG5342, COG5342, Invasion protein B, involved in pathogenesis	General function prediction only	3e-57	454
BaO9_0870	WP_044550905.1	Mesorhizobium loti	COG5342, COG5342, Invasion protein B, involved in pathogenesis	General function prediction only	1e-48	406
BaO9_0870	WP_010658264.1	Ochrobactrum anthropi	COG5342, COG5342, Invasion protein B, involved in pathogenesis	General function prediction only	2e-45	374
BaO9_0870	WP_012091314.1	Ochrobactrum anthropi	COG5342, COG5342, Invasion protein B, involved in pathogenesis	General function prediction only	3e-45	373
BaO9_0873	WP_010973102.1	Agrobacterium tumefasciens	COG1040, ComFC, Predicted amidophosphoribosyltransferases	General function prediction only	3e-76	593
BaO9_0873	AQT46760.1	Bartonella apis strain 122	COG1040, ComFC, Predicted amidophosphoribosyltransferases	General function prediction only	3e-55	446
BaO9_0873	AQT42132.1	Bartonella apis strain 178	COG1040, ComFC, Predicted amidophosphoribosyltransferases	General function prediction only	3e-65	517
BaO9_0873	AQT44366.1	Bartonella apis strain 244	COG1040, ComFC, Predicted amidophosphoribosyltransferases	General function prediction only	2e-53	435
BaO9_0873	WP_015397721.1	Bartonella australis	COG1040, ComFC, Predicted amidophosphoribosyltransferases	General function prediction only	9e-57	463
BaO9_0873	WP_005766344.1	Bartonella bacilliformis	COG1040, ComFC, Predicted amidophosphoribosyltransferases	General function prediction only	4e-52	430
BaO9_0873	WP_006589446.1	Bartonella birtlesii	COG1040, ComFC, Predicted amidophosphoribosyltransferases	General function prediction only	2e-57	467
BaO9_0873	WP_026501221.1	Bartonella clarridgeiae	COG1040, ComFC, Predicted amidophosphoribosyltransferases	General function prediction only	2e-58	473
BaO9_0873	WP_012754790.1	Bartonella grahamii	COG1040, ComFC, Predicted amidophosphoribosyltransferases	General function prediction only	8e-59	476
BaO9_0873	WP_034447412.1	Bartonella henselae	COG1040, ComFC, Predicted amidophosphoribosyltransferases	General function prediction only	5e-61	491
BaO9_0873	WP_010703446.1	Bartonella schoenbuchensis	COG1040, ComFC, Predicted amidophosphoribosyltransferases	General function prediction only	6e-57	462
BaO9_0873	WP_008038813	Bartonella tamiae strain 239	COG1040, ComFC, Predicted amidophosphoribosyltransferases	General function prediction only	1e-66	527
BaO9_0873	WP_012231141.1	Bartonella tribocorum	COG1040, ComFC, Predicted amidophosphoribosyltransferases	General function prediction only	1e-58	475
BaO9_0873	WP_010704822.1	Bartonella vinsonii	COG1040, ComFC, Predicted amidophosphoribosyltransferases	General function prediction only	2e-56	460
BaO9_0873	WP_011083041.1	Bradyrhizobium japonicum	COG1040, ComFC, Predicted amidophosphoribosyltransferases	General function prediction only	2e-61	494
BaO9_0873	WP_004684413.1	Brucella melitensis	COG1040, ComFC, Predicted amidophosphoribosyltransferases	General function prediction only	1e-73	575
BaO9_0873	AQS42194.1	Ca. Tokpelaia hoelldobblerii	COG1040, ComFC, Predicted amidophosphoribosyltransferases	General function prediction only	4e-69	544
BaO9_0873	WP_032931818.1	Mesorhizobium loti	COG1040, ComFC, Predicted amidophosphoribosyltransferases	General function prediction only	4e-78	603
BaO9_0873	WP_012091200.1	Ochrobactrum anthropi	COG1040, ComFC, Predicted amidophosphoribosyltransferases	General function prediction only	1e-73	575
BaO9_0873	WP_010970080.1	Sinorhizobium meliloti	COG1040, ComFC, Predicted amidophosphoribosyltransferases	General function prediction only	5e-77	596
BaO9_0875	WP_010973176.1	Agrobacterium tumefasciens	COG3264, COG3264, Small-conductance mechanosensitive channel	Cell envelope biogenesis, outer membrane	7e-04	95
BaO9_0875	WP_077990231.1	Bartonella apis strain 122	COG1196, Smc, Chromosome segregation ATPases	Cell division and chromosome partitioning	3e-05	105
BaO9_0875	AQT41531.1	Bartonella apis strain 178	COG1196, Smc, Chromosome segregation ATPases	Cell division and chromosome partitioning	3e-05	106
BaO9_0875	WP_077969658.1	Bartonella apis strain 244	COG1196, Smc, Chromosome segregation ATPases	Cell division and chromosome partitioning	3e-05	106
BaO9_0875	WP_015398620.1	Bartonella australis	COG1196, Smc, Chromosome segregation ATPases	Cell division and chromosome partitioning	1e-09	143
BaO9_0875	WP_005765779.1	Bartonella bacilliformis	COG1196, Smc, Chromosome segregation ATPases	Cell division and chromosome partitioning	9e-06	110
BaO9_0875	WP_017196543.1	Bartonella birtlesii	COG1196, Smc, Chromosome segregation ATPases	Cell division and chromosome partitioning	1e-08	134
BaO9_0875	WP_026501165.1	Bartonella clarridgeiae	COG1196, Smc, Chromosome segregation ATPases	Cell division and chromosome partitioning	1e-04	101
BaO9_0875	WP_015857069.1	Bartonella grahamii	COG0419, SbcC, ATPase involved in DNA repair	DNA replication, recombination, and repair	4e-07	121
BaO9_0875	WP_011181379.1	Bartonella henselae	COG1196, Smc, Chromosome segregation ATPases	Cell division and chromosome partitioning	2e-09	142
BaO9_0875	WP_010704418.1	Bartonella schoenbuchensis	COG1196, Smc, Chromosome segregation ATPases	Cell division and chromosome partitioning	1e-09	143
BaO9_0875	WP_008037856	Bartonella tamiae strain 239	COG1196, Smc, Chromosome segregation ATPases	Cell division and chromosome partitioning	7e-05	103
BaO9_0875	CAK02542.1	Bartonella tribocorum	COG1196, Smc, Chromosome segregation ATPases	Cell division and chromosome partitioning	1e-10	151
BaO9_0875	WP_015399417.1	Bartonella vinsonii	COG1196, Smc, Chromosome segregation ATPases	Cell division and chromosome partitioning	2e-08	134
BaO9_0875	WP_011084203.1	Bradyrhizobium japonicum	COG0628, yhhT, Predicted permease, member of the PurR regulon	General function prediction only	0.004	86
BaO9_0875	WP_004684486.1	Brucella melitensis		Function unknown
BaO9_0875	AQS42235.1	Ca. Tokpelaia hoelldobblerii	COG1196, Smc, Chromosome segregation ATPases	Cell division and chromosome partitioning	9e-07	119
BaO9_0875	WP_010911731.1	Mesorhizobium loti	COG0419, SbcC, ATPase involved in DNA repair	DNA replication, recombination, and repair	4e-04	96
BaO9_0875	WP_012091176.1	Ochrobactrum anthropi	COG2981, CysZ, Uncharacterized protein involved in cysteine biosynthesis	Amino acid transport and metabolism	8e-04	92
BaO9_0875	WP_010970102.1	Sinorhizobium meliloti	COG1196, Smc, Chromosome segregation ATPases	Cell division and chromosome partitioning	4e-04	97
BaO9_0880	WP_010973543.1	Agrobacterium tumefasciens	COG2030, MaoC, Acyl dehydratase	Lipid metabolism	1e-41	346
BaO9_0880	WP_077993792.1	Bartonella apis strain 122	COG2030, MaoC, Acyl dehydratase	Lipid metabolism	1e-38	325
BaO9_0880	WP_077972782.1	Bartonella apis strain 244	COG2030, MaoC, Acyl dehydratase	Lipid metabolism	3e-38	323
BaO9_0880	WP_015398392.1	Bartonella australis	COG2030, MaoC, Acyl dehydratase	Lipid metabolism	6e-37	314
BaO9_0880	WP_005767700.1	Bartonella bacilliformis	COG2030, MaoC, Acyl dehydratase	Lipid metabolism	7e-41	341
BaO9_0880	WP_006590384.1	Bartonella birtlesii	COG2030, MaoC, Acyl dehydratase	Lipid metabolism	7e-37	314
BaO9_0880	WP_013544842.1	Bartonella clarridgeiae	COG2030, MaoC, Acyl dehydratase	Lipid metabolism	2e-38	325
BaO9_0880	WP_015856781.1	Bartonella grahamii	COG2030, MaoC, Acyl dehydratase	Lipid metabolism	1e-40	339
BaO9_0880	WP_011181107.1	Bartonella henselae	COG2030, MaoC, Acyl dehydratase	Lipid metabolism	2e-39	330
BaO9_0880	WP_010704126.1	Bartonella schoenbuchensis	COG2030, MaoC, Acyl dehydratase	Lipid metabolism	3e-42	350
BaO9_0880	WP_008040592	Bartonella tamiae strain 239	COG2030, MaoC, Acyl dehydratase	Lipid metabolism	1e-39	332
BaO9_0880	WP_012232171.1	Bartonella tribocorum	COG2030, MaoC, Acyl dehydratase	Lipid metabolism	3e-39	329
BaO9_0880	WP_010705564.1	Bartonella vinsonii	COG2030, MaoC, Acyl dehydratase	Lipid metabolism	7e-40	334
BaO9_0880	WP_011086736.1	Bradyrhizobium japonicum	COG2030, MaoC, Acyl dehydratase	Lipid metabolism	2e-37	317
BaO9_0880	WP_002965680.1	Brucella melitensis	COG2030, MaoC, Acyl dehydratase	Lipid metabolism	7e-46	374
BaO9_0880	AQS42102.1	Ca. Tokpelaia hoelldobblerii	COG2030, MaoC, Acyl dehydratase	Lipid metabolism	9e-40	333
BaO9_0880	BAB50066.1	Mesorhizobium loti	COG2030, MaoC, Acyl dehydratase	Lipid metabolism	2e-45	372
BaO9_0880	WP_012091466.1	Ochrobactrum anthropi	COG2030, MaoC, Acyl dehydratase	Lipid metabolism	4e-44	362
BaO9_0880	WP_017264267.1	Sinorhizobium meliloti	COG2030, MaoC, Acyl dehydratase	Lipid metabolism	2e-42	352
BaO9_0880	WP_010970238.1	Sinorhizobium meliloti	COG2030, MaoC, Acyl dehydratase	Lipid metabolism	3e-42	350
BaO9_0881	WP_035255761.1	Agrobacterium tumefasciens	COG4575, ElaB, Uncharacterized conserved protein	Function unknown	4e-05	88
BaO9_0881	WP_077993954.1	Bartonella apis strain 122	COG4575, ElaB, Uncharacterized conserved protein	Function unknown	5e-08	105
BaO9_0881	WP_077972964.1	Bartonella apis strain 244	COG4575, ElaB, Uncharacterized conserved protein	Function unknown	3e-07	100
BaO9_0881	WP_015398501.1	Bartonella australis	COG4575, ElaB, Uncharacterized conserved protein	Function unknown	6e-06	91
BaO9_0881	WP_006589783.1	Bartonella birtlesii	COG4575, ElaB, Uncharacterized conserved protein	Function unknown	2e-07	101
BaO9_0881	WP_013545508.1	Bartonella clarridgeiae	COG4575, ElaB, Uncharacterized conserved protein	Function unknown	4e-09	114
BaO9_0881	WP_015856916.1	Bartonella grahamii	COG4575, ElaB, Uncharacterized conserved protein	Function unknown	2e-07	102
BaO9_0881	WP_011181243.1	Bartonella henselae	COG4575, ElaB, Uncharacterized conserved protein	Function unknown	5e-08	106
BaO9_0881	WP_010704318.1	Bartonella schoenbuchensis	COG4575, ElaB, Uncharacterized conserved protein	Function unknown	3e-04	79
BaO9_0881	WP_035000405	Bartonella tamiae strain 239	COG4575, ElaB, Uncharacterized conserved protein	Function unknown	3e-09	115
BaO9_0881	WP_012232402.1	Bartonella tribocorum	COG4575, ElaB, Uncharacterized conserved protein	Function unknown	5e-06	91
BaO9_0881	WP_010705766.1	Bartonella vinsonii	COG4575, ElaB, Uncharacterized conserved protein	Function unknown	2e-09	116
BaO9_0881	WP_028173485.1	Bradyrhizobium japonicum	COG4575, ElaB, Uncharacterized conserved protein	Function unknown	1e-04	85
BaO9_0881	WP_011088807.1	Bradyrhizobium japonicum	COG4575, ElaB, Uncharacterized conserved protein	Function unknown	0.004	70
BaO9_0881	WP_002964756.1	Brucella melitensis		Function unknown
BaO9_0881	AQS42209.1	Ca. Tokpelaia hoelldobblerii	COG4575, ElaB, Uncharacterized conserved protein	Function unknown	5e-06	91
BaO9_0881	WP_010911880.1	Mesorhizobium loti	COG4575, ElaB, Uncharacterized conserved protein	Function unknown	4e-07	99
BaO9_0881	WP_012091360.1	Ochrobactrum anthropi		Function unknown
BaO9_0881	WP_003527375.1	Sinorhizobium meliloti		Function unknown
BaO9_0881	WP_003536371.1	Sinorhizobium meliloti	COG4575, ElaB, Uncharacterized conserved protein	Function unknown	3e-05	86
BaO9_0884	WP_010973866.1	Agrobacterium tumefasciens	COG2981, CysZ, Uncharacterized protein involved in cysteine biosynthesis	Amino acid transport and metabolism	3e-83	640
BaO9_0884	WP_077990467.1	Bartonella apis strain 122	COG2981, CysZ, Uncharacterized protein involved in cysteine biosynthesis	Amino acid transport and metabolism	4e-60	485
BaO9_0884	AQT41707.1	Bartonella apis strain 178	COG2981, CysZ, Uncharacterized protein involved in cysteine biosynthesis	Amino acid transport and metabolism	6e-60	483
BaO9_0884	WP_077969977.1	Bartonella apis strain 244	COG2981, CysZ, Uncharacterized protein involved in cysteine biosynthesis	Amino acid transport and metabolism	9e-61	489
BaO9_0884	WP_015397434.1	Bartonella australis	COG2981, CysZ, Uncharacterized protein involved in cysteine biosynthesis	Amino acid transport and metabolism	3e-26	254
BaO9_0884	WP_005768156.1	Bartonella bacilliformis	COG2981, CysZ, Uncharacterized protein involved in cysteine biosynthesis	Amino acid transport and metabolism	1e-42	368
BaO9_0884	WP_017344804.1	Bartonella birtlesii	COG2981, CysZ, Uncharacterized protein involved in cysteine biosynthesis	Amino acid transport and metabolism	2e-09	121
BaO9_0884	WP_013544401.1	Bartonella clarridgeiae	COG2981, CysZ, Uncharacterized protein involved in cysteine biosynthesis	Amino acid transport and metabolism	6e-43	369
BaO9_0884	WP_012754465.1	Bartonella grahamii	COG2981, CysZ, Uncharacterized protein involved in cysteine biosynthesis	Amino acid transport and metabolism	7e-49	410
BaO9_0884	WP_011180002.1	Bartonella henselae	COG2981, CysZ, Uncharacterized protein involved in cysteine biosynthesis	Amino acid transport and metabolism	2e-43	372
BaO9_0884	WP_010703200.1	Bartonella schoenbuchensis	COG2981, CysZ, Uncharacterized protein involved in cysteine biosynthesis	Amino acid transport and metabolism	4e-35	315
BaO9_0884	WP_008038106	Bartonella tamiae strain 239	COG2981, CysZ, Uncharacterized protein involved in cysteine biosynthesis	Amino acid transport and metabolism	6e-53	437
BaO9_0884	WP_012230320.1	Bartonella tribocorum	COG2981, CysZ, Uncharacterized protein involved in cysteine biosynthesis	Amino acid transport and metabolism	6e-51	423
BaO9_0884	WP_015398679.1	Bartonella vinsonii	COG2981, CysZ, Uncharacterized protein involved in cysteine biosynthesis	Amino acid transport and metabolism	4e-50	418
BaO9_0884	NP_767332.1	Bradyrhizobium japonicum	COG2981, CysZ, Uncharacterized protein involved in cysteine biosynthesis	Amino acid transport and metabolism	5e-34	309
BaO9_0884	WP_004684685.1	Brucella melitensis	COG2981, CysZ, Uncharacterized protein involved in cysteine biosynthesis	Amino acid transport and metabolism	2e-81	626
BaO9_0884	AQS42375.1	Ca. Tokpelaia hoelldobblerii	COG2981, CysZ, Uncharacterized protein involved in cysteine biosynthesis	Amino acid transport and metabolism	7e-42	362
BaO9_0884	WP_010913146.1	Mesorhizobium loti	COG2981, CysZ, Uncharacterized protein involved in cysteine biosynthesis	Amino acid transport and metabolism	5e-72	564
BaO9_0884	WP_011982374.1	Ochrobactrum anthropi	COG2981, CysZ, Uncharacterized protein involved in cysteine biosynthesis	Amino acid transport and metabolism	3e-72	567
BaO9_0884	WP_003533444.1	Sinorhizobium meliloti	COG2981, CysZ, Uncharacterized protein involved in cysteine biosynthesis	Amino acid transport and metabolism	5e-82	632
BaO9_0887	WP_010972668.1	Agrobacterium tumefasciens	No hit	Function unknown	-	-
BaO9_0887	WP_077993035.1	Bartonella apis strain 122	No hit	Function unknown	-	-
BaO9_0887	WP_077972180.1	Bartonella apis strain 244	No hit	Function unknown	-	-
BaO9_0887	WP_015398277.1	Bartonella australis	No hit	Function unknown	-	-
BaO9_0887	WP_005767541.1	Bartonella bacilliformis	No hit	Function unknown	-	-
BaO9_0887	WP_035451476.1	Bartonella birtlesii	No hit	Function unknown	-	-
BaO9_0887	WP_006590168.1	Bartonella birtlesii	No hit	Function unknown	-	-
BaO9_0887	WP_013544653.1	Bartonella clarridgeiae	No hit	Function unknown	-	-
BaO9_0887	WP_012754874.1	Bartonella grahamii	COG3038, CybB, Cytochrome B561	Energy production and conversion	5e-04	92
BaO9_0887	WP_011181034.1	Bartonella henselae	No hit	Function unknown	-	-
BaO9_0887	WP_010704069.1	Bartonella schoenbuchensis	No hit	Function unknown	-	-
BaO9_0887	WP_008040378	Bartonella tamiae strain 239	No hit	Function unknown	-	-
BaO9_0887	WP_012231249.1	Bartonella tribocorum	No hit	Function unknown	-	-
BaO9_0887	WP_015399220.1	Bartonella vinsonii	COG5620, COG5620, Uncharacterized conserved protein	Function unknown	0.002	88
BaO9_0887	WP_011085250.1	Bradyrhizobium japonicum	No hit	Function unknown	-	-
BaO9_0887	WP_004684082.1	Brucella melitensis	No hit	Function unknown	-	-
BaO9_0887	AQS41196.1	Ca. Tokpelaia hoelldobblerii	No hit	Function unknown	-	-
BaO9_0887	WP_010911141.1	Mesorhizobium loti	No hit	Function unknown	-	-
BaO9_0887	WP_012091648.1	Ochrobactrum anthropi	No hit	Function unknown	-	-
BaO9_0887	WP_010969884.1	Sinorhizobium meliloti	No hit	Function unknown	-	-
BaO9_0888	WP_010974615.1	Agrobacterium tumefasciens	COG4991, COG4991, Uncharacterized protein with a bacterial SH3 domain homologue	Function unknown	2e-49	397
BaO9_0888	AQT47731.1	Bartonella apis strain 122	COG4991, COG4991, Uncharacterized protein with a bacterial SH3 domain homologue	Function unknown	1e-14	162
BaO9_0888	WP_077972121.1	Bartonella apis strain 244	COG4991, COG4991, Uncharacterized protein with a bacterial SH3 domain homologue	Function unknown	1e-12	151
BaO9_0888	WP_006590194.1	Bartonella birtlesii	COG4991, COG4991, Uncharacterized protein with a bacterial SH3 domain homologue	Function unknown	6e-15	158
BaO9_0888	WP_013544683.1	Bartonella clarridgeiae	COG4991, COG4991, Uncharacterized protein with a bacterial SH3 domain homologue	Function unknown	5e-12	137
BaO9_0888	WP_012754901.1	Bartonella grahamii	COG4991, COG4991, Uncharacterized protein with a bacterial SH3 domain homologue	Function unknown	2e-14	154
BaO9_0888	ENN90938.1	Bartonella schoenbuchensis	COG4991, COG4991, Uncharacterized protein with a bacterial SH3 domain homologue	Function unknown	4e-13	147
BaO9_0888	WP_008040313	Bartonella tamiae strain 239	COG4991, COG4991, Uncharacterized protein with a bacterial SH3 domain homologue	Function unknown	2e-12	139
BaO9_0888	WP_012231276.1	Bartonella tribocorum	COG4991, COG4991, Uncharacterized protein with a bacterial SH3 domain homologue	Function unknown	2e-14	153
BaO9_0888	AGF76103.1	Bartonella vinsonii	COG4991, COG4991, Uncharacterized protein with a bacterial SH3 domain homologue	Function unknown	5e-15	162
BaO9_0888	NP_770863.1	Bradyrhizobium japonicum	COG4991, COG4991, Uncharacterized protein with a bacterial SH3 domain homologue	Function unknown	2e-22	223
BaO9_0888	WP_004686346.1	Brucella melitensis	COG4991, COG4991, Uncharacterized protein with a bacterial SH3 domain homologue	Function unknown	1e-42	361
BaO9_0888	WP_004683523.1	Brucella melitensis	COG4991, COG4991, Uncharacterized protein with a bacterial SH3 domain homologue	Function unknown	7e-42	348
BaO9_0888	WP_004684621.1	Brucella melitensis	No hit	Function unknown	-	-
BaO9_0888	AQS41350.1	Ca. Tokpelaia hoelldobblerii	COG4991, COG4991, Uncharacterized protein with a bacterial SH3 domain homologue	Function unknown	8e-15	160
BaO9_0888	BAB52797.1	Mesorhizobium loti	COG4991, COG4991, Uncharacterized protein with a bacterial SH3 domain homologue	Function unknown	8e-07	107
BaO9_0888	WP_011982285.1	Ochrobactrum anthropi	COG4991, COG4991, Uncharacterized protein with a bacterial SH3 domain homologue	Function unknown	4e-11	137
BaO9_0888	WP_012091679.1	Ochrobactrum anthropi	COG4991, COG4991, Uncharacterized protein with a bacterial SH3 domain homologue	Function unknown	7e-30	269
BaO9_0888	WP_012092367.1	Ochrobactrum anthropi	COG4991, COG4991, Uncharacterized protein with a bacterial SH3 domain homologue	Function unknown	1e-35	306
BaO9_0888	WP_010968180.1	Sinorhizobium meliloti	COG4991, COG4991, Uncharacterized protein with a bacterial SH3 domain homologue	Function unknown	8e-56	451
BaO9_0898	WP_010973275.1	Agrobacterium tumefasciens	COG0824, FcbC, Predicted thioesterase	General function prediction only	4e-41	339
BaO9_0898	WP_077994008.1	Bartonella apis strain 122	COG0824, FcbC, Predicted thioesterase	General function prediction only	4e-33	286
BaO9_0898	WP_077973030.1	Bartonella apis strain 244	COG0824, FcbC, Predicted thioesterase	General function prediction only	6e-34	292
BaO9_0898	WP_015398519.1	Bartonella australis	COG0824, FcbC, Predicted thioesterase	General function prediction only	5e-34	292
BaO9_0898	WP_005765932.1	Bartonella bacilliformis	COG0824, FcbC, Predicted thioesterase	General function prediction only	1e-32	283
BaO9_0898	WP_006589799.1	Bartonella birtlesii	COG0824, FcbC, Predicted thioesterase	General function prediction only	2e-34	295
BaO9_0898	WP_013545528.1	Bartonella clarridgeiae	COG0824, FcbC, Predicted thioesterase	General function prediction only	3e-31	274
BaO9_0898	WP_015856946.1	Bartonella grahamii	COG0824, FcbC, Predicted thioesterase	General function prediction only	2e-34	295
BaO9_0898	WP_011181257.1	Bartonella henselae	COG0824, FcbC, Predicted thioesterase	General function prediction only	1e-33	290
BaO9_0898	WP_008037431	Bartonella tamiae strain 239	COG0824, FcbC, Predicted thioesterase	General function prediction only	4e-35	300
BaO9_0898	WP_012232437.1	Bartonella tribocorum	COG0824, FcbC, Predicted thioesterase	General function prediction only	3e-34	293
BaO9_0898	WP_026501455.1	Bartonella vinsonii	COG0824, FcbC, Predicted thioesterase	General function prediction only	4e-33	286
BaO9_0898	NP_773851.1	Bradyrhizobium japonicum	COG0824, FcbC, Predicted thioesterase	General function prediction only	1e-25	232
BaO9_0898	WP_041953872.1	Bradyrhizobium japonicum	COG0824, FcbC, Predicted thioesterase	General function prediction only	2e-35	301
BaO9_0898	WP_004684151.1	Brucella melitensis	COG0824, FcbC, Predicted thioesterase	General function prediction only	4e-39	326
BaO9_0898	AQS40918.1	Ca. Tokpelaia hoelldobblerii	COG0824, FcbC, Predicted thioesterase	General function prediction only	3e-36	313
BaO9_0898	WP_010912031.1	Mesorhizobium loti	COG0824, FcbC, Predicted thioesterase	General function prediction only	1e-39	331
BaO9_0898	WP_012091336.1	Ochrobactrum anthropi	COG0824, FcbC, Predicted thioesterase	General function prediction only	5e-39	326
BaO9_0898	WP_003527598.1	Sinorhizobium meliloti	COG0824, FcbC, Predicted thioesterase	General function prediction only	2e-42	349
BaO9_0900	WP_006310099.1	Agrobacterium tumefasciens	COG3672, COG3672, Predicted transglutaminase-like cysteine proteinase	General function prediction only	1e-98	729
BaO9_0900	WP_006314336.1	Agrobacterium tumefasciens	COG3672, COG3672, Predicted transglutaminase-like cysteine proteinase	General function prediction only	4e-108	794
BaO9_0900	WP_006315519.1	Agrobacterium tumefasciens	COG3672, COG3672, Predicted transglutaminase-like cysteine proteinase	General function prediction only	2e-105	778
BaO9_0900	WP_077990559.1	Bartonella apis strain 122	COG3672, COG3672, Predicted transglutaminase-like cysteine proteinase	General function prediction only	3e-96	716
BaO9_0900	AQT41764.1	Bartonella apis strain 178	COG3672, COG3672, Predicted transglutaminase-like cysteine proteinase	General function prediction only	1e-95	712
BaO9_0900	WP_077970060.1	Bartonella apis strain 244	COG3672, COG3672, Predicted transglutaminase-like cysteine proteinase	General function prediction only	5e-95	708
BaO9_0900	WP_008038207	Bartonella tamiae strain 239	COG3672, COG3672, Predicted transglutaminase-like cysteine proteinase	General function prediction only	2e-95	710
BaO9_0900	NP_772209.1	Bradyrhizobium japonicum	COG3672, COG3672, Predicted transglutaminase-like cysteine proteinase	General function prediction only	4e-68	531
BaO9_0900	WP_004686957.1	Brucella melitensis	COG3672, COG3672, Predicted transglutaminase-like cysteine proteinase	General function prediction only	1e-104	770
BaO9_0900	WP_004684570.1	Brucella melitensis	COG3672, COG3672, Predicted transglutaminase-like cysteine proteinase	General function prediction only	3e-105	773
BaO9_0900	AQS41864.1	Ca. Tokpelaia hoelldobblerii	COG3672, COG3672, Predicted transglutaminase-like cysteine proteinase	General function prediction only	2e-95	710
BaO9_0900	WP_010909192.1	Mesorhizobium loti	COG3672, COG3672, Predicted transglutaminase-like cysteine proteinase	General function prediction only	5e-109	800
BaO9_0900	WP_010912521.1	Mesorhizobium loti	COG3672, COG3672, Predicted transglutaminase-like cysteine proteinase	General function prediction only	6e-108	793
BaO9_0900	WP_010914884.1	Mesorhizobium loti	COG3672, COG3672, Predicted transglutaminase-like cysteine proteinase	General function prediction only	6e-91	686
BaO9_0900	WP_032930079.1	Mesorhizobium loti	COG3672, COG3672, Predicted transglutaminase-like cysteine proteinase	General function prediction only	8e-107	786
BaO9_0900	WP_012091016.1	Ochrobactrum anthropi	COG3672, COG3672, Predicted transglutaminase-like cysteine proteinase	General function prediction only	5e-104	767
BaO9_0900	WP_010659895.1	Ochrobactrum anthropi	COG3672, COG3672, Predicted transglutaminase-like cysteine proteinase	General function prediction only	5e-103	761
BaO9_0900	WP_010968472.1	Sinorhizobium meliloti	COG3672, COG3672, Predicted transglutaminase-like cysteine proteinase	General function prediction only	7e-104	767
BaO9_0900	WP_010969216.1	Sinorhizobium meliloti	COG3672, COG3672, Predicted transglutaminase-like cysteine proteinase	General function prediction only	1e-100	744
BaO9_0906	WP_006309915.1	Agrobacterium tumefasciens	COG2814, AraJ, Arabinose efflux permease	Carbohydrate transport and metabolism	8e-16	189
BaO9_0906	WP_077990648.1	Bartonella apis strain 122	COG2814, AraJ, Arabinose efflux permease	Carbohydrate transport and metabolism	5e-16	191
BaO9_0906	AQT41801.1	Bartonella apis strain 178	COG2814, AraJ, Arabinose efflux permease	Carbohydrate transport and metabolism	3e-15	185
BaO9_0906	WP_077970146.1	Bartonella apis strain 244	COG2814, AraJ, Arabinose efflux permease	Carbohydrate transport and metabolism	5e-15	183
BaO9_0906	WP_015397542.1	Bartonella australis	COG2814, AraJ, Arabinose efflux permease	Carbohydrate transport and metabolism	9e-16	189
BaO9_0906	WP_006589007.1	Bartonella birtlesii	COG2814, AraJ, Arabinose efflux permease	Carbohydrate transport and metabolism	4e-11	151
BaO9_0906	WP_013544507.1	Bartonella clarridgeiae	COG2814, AraJ, Arabinose efflux permease	Carbohydrate transport and metabolism	2e-16	194
BaO9_0906	WP_012754625.1	Bartonella grahamii	COG2814, AraJ, Arabinose efflux permease	Carbohydrate transport and metabolism	1e-13	171
BaO9_0906	WP_011180163.1	Bartonella henselae	COG2814, AraJ, Arabinose efflux permease	Carbohydrate transport and metabolism	6e-13	166
BaO9_0906	WP_010703283.1	Bartonella schoenbuchensis	COG2814, AraJ, Arabinose efflux permease	Carbohydrate transport and metabolism	8e-11	149
BaO9_0906	WP_008038284	Bartonella tamiae strain 239	COG2814, AraJ, Arabinose efflux permease	Carbohydrate transport and metabolism	1e-16	196
BaO9_0906	WP_012230629.1	Bartonella tribocorum	COG2814, AraJ, Arabinose efflux permease	Carbohydrate transport and metabolism	7e-15	182
BaO9_0906	WP_015398745.1	Bartonella vinsonii	COG2814, AraJ, Arabinose efflux permease	Carbohydrate transport and metabolism	9e-13	164
BaO9_0906	WP_011083388.1	Bradyrhizobium japonicum	COG2814, AraJ, Arabinose efflux permease	Carbohydrate transport and metabolism	9e-15	181
BaO9_0906	WP_025200515.1	Brucella melitensis	COG2814, AraJ, Arabinose efflux permease	Carbohydrate transport and metabolism	1e-07	120
BaO9_0906	AQS42152.1	Ca. Tokpelaia hoelldobblerii	COG2814, AraJ, Arabinose efflux permease	Carbohydrate transport and metabolism	2e-17	201
BaO9_0906	WP_010911299.1	Mesorhizobium loti	COG2814, AraJ, Arabinose efflux permease	Carbohydrate transport and metabolism	1e-15	187
BaO9_0906	WP_012092793.1	Ochrobactrum anthropi	COG2814, AraJ, Arabinose efflux permease	Carbohydrate transport and metabolism	7e-17	197
BaO9_0906	WP_010968443.1	Sinorhizobium meliloti	COG2814, AraJ, Arabinose efflux permease	Carbohydrate transport and metabolism	3e-16	193
BaO9_0908	WP_010971004.1	Agrobacterium tumefasciens	COG0665, DadA, Glycine/D-amino acid oxidases (deaminating)	Amino acid transport and metabolism	5e-71	586
BaO9_0908	WP_077994683.1	Bartonella apis strain 122	COG0665, DadA, Glycine/D-amino acid oxidases (deaminating)	Amino acid transport and metabolism	4e-72	593
BaO9_0908	AQT45664.1	Bartonella apis strain 244	COG0665, DadA, Glycine/D-amino acid oxidases (deaminating)	Amino acid transport and metabolism	1e-47	416
BaO9_0908	WP_015397613.1	Bartonella australis	COG0665, DadA, Glycine/D-amino acid oxidases (deaminating)	Amino acid transport and metabolism	1e-68	570
BaO9_0908	WP_005766195.1	Bartonella bacilliformis	COG0665, DadA, Glycine/D-amino acid oxidases (deaminating)	Amino acid transport and metabolism	1e-66	556
BaO9_0908	WP_017196293.1	Bartonella birtlesii	COG0665, DadA, Glycine/D-amino acid oxidases (deaminating)	Amino acid transport and metabolism	1e-72	597
BaO9_0908	WP_013544586.1	Bartonella clarridgeiae	COG0665, DadA, Glycine/D-amino acid oxidases (deaminating)	Amino acid transport and metabolism	9e-71	584
BaO9_0908	WP_012754779.1	Bartonella grahamii	COG0665, DadA, Glycine/D-amino acid oxidases (deaminating)	Amino acid transport and metabolism	1e-71	590
BaO9_0908	WP_011180326.1	Bartonella henselae	COG0665, DadA, Glycine/D-amino acid oxidases (deaminating)	Amino acid transport and metabolism	4e-75	613
BaO9_0908	WP_010703382.1	Bartonella schoenbuchensis	COG0665, DadA, Glycine/D-amino acid oxidases (deaminating)	Amino acid transport and metabolism	1e-68	570
BaO9_0908	WP_008040695	Bartonella tamiae strain 239	COG0665, DadA, Glycine/D-amino acid oxidases (deaminating)	Amino acid transport and metabolism	5e-75	613
BaO9_0908	WP_012231124.1	Bartonella tribocorum	COG0665, DadA, Glycine/D-amino acid oxidases (deaminating)	Amino acid transport and metabolism	1e-73	603
BaO9_0908	WP_015398808.1	Bartonella vinsonii	COG0665, DadA, Glycine/D-amino acid oxidases (deaminating)	Amino acid transport and metabolism	5e-71	585
BaO9_0908	WP_011089565.1	Bradyrhizobium japonicum	COG0665, DadA, Glycine/D-amino acid oxidases (deaminating)	Amino acid transport and metabolism	2e-56	486
BaO9_0908	WP_002965873.1	Brucella melitensis	COG0665, DadA, Glycine/D-amino acid oxidases (deaminating)	Amino acid transport and metabolism	4e-79	650
BaO9_0908	AQS42116.1	Ca. Tokpelaia hoelldobblerii	COG0665, DadA, Glycine/D-amino acid oxidases (deaminating)	Amino acid transport and metabolism	2e-66	554
BaO9_0908	WP_010914112.1	Mesorhizobium loti	COG0665, DadA, Glycine/D-amino acid oxidases (deaminating)	Amino acid transport and metabolism	6e-75	612
BaO9_0908	WP_012093282.1	Ochrobactrum anthropi	COG0665, DadA, Glycine/D-amino acid oxidases (deaminating)	Amino acid transport and metabolism	2e-75	616
BaO9_0908	WP_010968759.1	Sinorhizobium meliloti	COG0665, DadA, Glycine/D-amino acid oxidases (deaminating)	Amino acid transport and metabolism	2e-73	602
BaO9_0909	WP_010971041.1	Agrobacterium tumefasciens	No hit	Function unknown	-	-
BaO9_0909	WP_077991397.1	Bartonella apis strain 122	No hit	Function unknown	-	-
BaO9_0909	AQT42187.1	Bartonella apis strain 178	No hit	Function unknown	-	-
BaO9_0909	WP_077970743.1	Bartonella apis strain 244	No hit	Function unknown	-	-
BaO9_0909	WP_005766393.1	Bartonella bacilliformis	No hit	Function unknown	-	-
BaO9_0909	WP_006589183.1	Bartonella birtlesii	No hit	Function unknown	-	-
BaO9_0909	WP_013544765.1	Bartonella clarridgeiae	No hit	Function unknown	-	-
BaO9_0909	WP_012754813.1	Bartonella grahamii	No hit	Function unknown	-	-
BaO9_0909	WP_011180359.1	Bartonella henselae	No hit	Function unknown	-	-
BaO9_0909	WP_010703469.1	Bartonella schoenbuchensis	No hit	Function unknown	-	-
BaO9_0909	WP_008038886	Bartonella tamiae strain 239	No hit	Function unknown	-	-
BaO9_0909	WP_012231180.1	Bartonella tribocorum	No hit	Function unknown	-	-
BaO9_0909	WP_015398831.1	Bartonella vinsonii	No hit	Function unknown	-	-
BaO9_0909	WP_011090252.1	Bradyrhizobium japonicum	No hit	Function unknown	-	-
BaO9_0909	WP_002963567.1	Brucella melitensis	No hit	Function unknown	-	-
BaO9_0909	AQS42237.1	Ca. Tokpelaia hoelldobblerii	No hit	Function unknown	-	-
BaO9_0909	WP_010914851.1	Mesorhizobium loti	No hit	Function unknown	-	-
BaO9_0909	WP_010658347.1	Ochrobactrum anthropi	No hit	Function unknown	-	-
BaO9_0909	WP_010968874.1	Sinorhizobium meliloti	No hit	Function unknown	-	-
BaO9_0910	KJX89194.1	Agrobacterium tumefasciens	COG1678, COG1678, Putative transcriptional regulator	Transcription	5e-92	688
BaO9_0910	WP_077994480.1	Bartonella apis strain 122	COG1678, COG1678, Putative transcriptional regulator	Transcription	8e-76	580
BaO9_0910	WP_077970800.1	Bartonella apis strain 178	COG1678, COG1678, Putative transcriptional regulator	Transcription	4e-75	576
BaO9_0910	WP_077970800.1	Bartonella apis strain 244	COG1678, COG1678, Putative transcriptional regulator	Transcription	4e-75	576
BaO9_0910	WP_015397760.1	Bartonella australis	COG1678, COG1678, Putative transcriptional regulator	Transcription	3e-77	590
BaO9_0910	WP_006589202.1	Bartonella birtlesii	COG1678, COG1678, Putative transcriptional regulator	Transcription	5e-73	561
BaO9_0910	WP_013544708.1	Bartonella clarridgeiae	COG1678, COG1678, Putative transcriptional regulator	Transcription	1e-74	572
BaO9_0910	WP_012754832.1	Bartonella grahamii	COG1678, COG1678, Putative transcriptional regulator	Transcription	2e-71	551
BaO9_0910	WP_011180378.1	Bartonella henselae	COG1678, COG1678, Putative transcriptional regulator	Transcription	8e-72	554
BaO9_0910	WP_034990060.1	Bartonella schoenbuchensis	COG1678, COG1678, Putative transcriptional regulator	Transcription	3e-71	551
[truncated: 3,305 more rows]

## Sheet: gained in Ca. Tokpelaia hoelldo
Table S9 C. Genes gained in Ca. T. hoelldobblerii.
[truncated: 1,694 more rows]

## Sheet: lost in Ca. Tokpelaia hoelldobb
Table S9 D. Genes lost in Ca. T. hoelldobblerii.
[truncated: 1,283 more rows]

[truncated: 3 more sheets: lost in Bartonella, lost in Tokpelaia, absent from JSC161]
